# Supplementary material for: Multi-omics analyses reveal aberrant differentiation trajectory with WNT1 loss-of-function in type XV osteogenesis imperfecta
Source: J Bone Miner Res. 2024 Aug 10;39(9):1253–67. doi: 10.1093/jbmr/zjae123 (PMC11371906; doi:10.1093/jbmr/zjae123)
Supplement: Supplemental_Table_1_scRNA-seq_population_markers_zjae123 [file supplemental_table_1_scrna-seq_population_markers_zjae123.xlsx]

## Sheet: Summary
Supplemental Table 1-scRNA-seq population markers
P_val	p value
Avg_log2FC	average log2(fold change)
Pct.1	percentage of cells expressing this gene in this cluster
Pct.2	percentage of cells expressing this gene in all other cells
Pct diff	pct.1 - pct.2
isMarker	pct diff > 0.25, or avg_log2FC>0.5
P_val_adj	adjusted p-values
Gene	gene symbol
ClusterName	cluster names on the Figures

## Sheet: Figure 5A
P_val	Avg_log2FC	Pct.1	Pct.2	Pct diff	isMarker	P_val_adj	Gene	ClusterName
1.7013e-53	2.39267	0.993	0.649	0.344	TRUE	4.13483e-49	APOE	L1-progenitor
1.46029e-52	1.74934	0.987	0.537	0.45	TRUE	3.5491e-48	GGT5	L1-progenitor
1.77398e-52	1.48534	0.671	0.093	0.578	TRUE	4.31147e-48	NTRK2	L1-progenitor
5.718e-49	1.91034	0.926	0.486	0.44	TRUE	1.3897e-44	TFPI	L1-progenitor
2.14302e-48	1.98563	0.832	0.281	0.551	TRUE	5.2084e-44	CYGB	L1-progenitor
1.70764e-45	2.03876	0.933	0.407	0.526	TRUE	4.15025e-41	COL14A1	L1-progenitor
1.10235e-44	2.14773	0.973	0.583	0.39	TRUE	2.67914e-40	LPL	L1-progenitor
2.15076e-42	2.70156	0.872	0.362	0.51	TRUE	5.2272e-38	CFD	L1-progenitor
1.13788e-39	1.47759	0.617	0.12	0.497	TRUE	2.7655e-35	COL4A1	L1-progenitor
3.02731e-38	1.72143	0.987	0.795	0.192	TRUE	7.35757e-34	IGFBP7	L1-progenitor
4.66939e-38	2.87156	0.886	0.523	0.363	TRUE	1.13485e-33	CXCL12	L1-progenitor
1.68357e-37	2.36706	0.826	0.401	0.425	TRUE	4.09174e-33	LEPR	L1-progenitor
9.63203e-37	1.28499	0.624	0.136	0.488	TRUE	2.34097e-32	COL4A2	L1-progenitor
4.88964e-36	-1.91876	0.993	0.99	0.003	FALSE	1.18838e-31	SPARC	L1-progenitor
5.43933e-36	1.00884	1	0.986	0.014	TRUE	1.32197e-31	B2M	L1-progenitor
6.54992e-36	1.56157	0.926	0.69	0.236	TRUE	1.59189e-31	LHFPL6	L1-progenitor
2.32334e-35	1.40322	0.886	0.566	0.32	TRUE	5.64666e-31	GHR	L1-progenitor
3.44161e-35	-2.08271	0.483	0.86	-0.377	FALSE	8.36449e-31	OMD	L1-progenitor
6.3394e-35	1.33558	1	0.769	0.231	TRUE	1.54073e-30	CYP1B1	L1-progenitor
5.92143e-34	0.917212	0.624	0.159	0.465	TRUE	1.43914e-29	RBPMS	L1-progenitor
2.67308e-33	1.55462	0.658	0.2	0.458	TRUE	6.49666e-29	SLC7A2	L1-progenitor
6.98595e-33	1.29738	0.906	0.525	0.381	TRUE	1.69787e-28	IGFBP4	L1-progenitor
9.24941e-33	0.761134	0.443	0.056	0.387	TRUE	2.24798e-28	TMEM132C	L1-progenitor
3.01798e-32	1.16442	0.946	0.818	0.128	TRUE	7.33489e-28	TOP1	L1-progenitor
8.86955e-32	1.41229	0.899	0.707	0.192	TRUE	2.15565e-27	PTEN	L1-progenitor
9.71107e-32	2.11015	0.946	0.742	0.204	TRUE	2.36018e-27	TXNIP	L1-progenitor
9.88086e-32	1.19062	0.973	0.895	0.078	TRUE	2.40144e-27	HLA-B	L1-progenitor
4.65543e-31	-2.15772	0.268	0.756	-0.488	FALSE	1.13146e-26	THBS4	L1-progenitor
1.42714e-30	0.906	0.456	0.068	0.388	TRUE	3.46851e-26	COX4I2	L1-progenitor
2.98546e-30	1.41843	0.658	0.217	0.441	TRUE	7.25586e-26	KIAA0040	L1-progenitor
5.75367e-30	1.32303	0.987	0.872	0.115	TRUE	1.39837e-25	CEBPD	L1-progenitor
8.52783e-30	1.44988	0.725	0.281	0.444	TRUE	2.0726e-25	TIMP4	L1-progenitor
2.46587e-29	1.29729	0.852	0.533	0.319	TRUE	5.99306e-25	STOM	L1-progenitor
1.26734e-28	1.10652	0.94	0.791	0.149	TRUE	3.08014e-24	KLF9	L1-progenitor
1.06128e-27	2.27906	0.638	0.244	0.394	TRUE	2.57934e-23	VCAM1	L1-progenitor
4.03834e-27	1.50297	0.409	0.066	0.343	TRUE	9.81477e-23	FRZB	L1-progenitor
4.33612e-27	1.53669	0.826	0.413	0.413	TRUE	1.05385e-22	FGF7	L1-progenitor
8.54576e-27	1.3655	0.886	0.599	0.287	TRUE	2.07696e-22	S1PR3	L1-progenitor
9.36335e-27	-2.24154	1	0.998	0.002	FALSE	2.27567e-22	COL1A2	L1-progenitor
1.14036e-26	1.64325	0.826	0.481	0.345	TRUE	2.77153e-22	THY1	L1-progenitor
1.96734e-26	2.50486	0.738	0.351	0.387	TRUE	4.78143e-22	IGFBP3	L1-progenitor
4.07537e-26	1.47129	0.356	0.045	0.311	TRUE	9.90478e-22	CP	L1-progenitor
7.39517e-26	1.49826	0.336	0.037	0.299	TRUE	1.79732e-21	ESM1	L1-progenitor
8.13766e-26	1.13811	0.658	0.231	0.427	TRUE	1.97778e-21	RARRES2	L1-progenitor
8.9035e-26	0.856924	0.403	0.066	0.337	TRUE	2.16391e-21	DUSP4	L1-progenitor
1.81358e-25	0.790255	0.268	0.014	0.254	TRUE	4.40772e-21	NDUFA4L2	L1-progenitor
2.19223e-25	0.471494	0.268	0.014	0.254	TRUE	5.32799e-21	SCN4B	L1-progenitor
3.60097e-25	1.08034	0.617	0.211	0.406	TRUE	8.7518e-21	TMEM176A	L1-progenitor
4.32739e-25	0.831364	0.577	0.182	0.395	TRUE	1.05173e-20	ITGA1	L1-progenitor
4.3582e-25	1.48558	0.913	0.69	0.223	TRUE	1.05922e-20	EGR1	L1-progenitor
4.96031e-25	-1.27183	0.208	0.688	-0.48	FALSE	1.20555e-20	CADM1	L1-progenitor
1.16468e-24	0.696896	1	0.977	0.023	TRUE	2.83065e-20	H3F3B	L1-progenitor
2.23311e-24	0.986016	0.953	0.75	0.203	TRUE	5.42736e-20	LAMB1	L1-progenitor
7.72571e-24	0.690651	0.45	0.112	0.338	TRUE	1.87766e-19	RBP1	L1-progenitor
8.16247e-24	0.83598	0.732	0.283	0.449	TRUE	1.98381e-19	TMEM176B	L1-progenitor
2.05069e-23	-1.06424	0.409	0.814	-0.405	FALSE	4.98399e-19	CLMP	L1-progenitor
3.97195e-23	0.952961	0.946	0.812	0.134	TRUE	9.65343e-19	HLA-C	L1-progenitor
7.47285e-23	1.06761	0.906	0.707	0.199	TRUE	1.8162e-18	GPM6B	L1-progenitor
1.0047e-22	1.01549	0.705	0.351	0.354	TRUE	2.44182e-18	PPARG	L1-progenitor
1.36199e-22	-2.91831	0.993	0.975	0.018	FALSE	3.31018e-18	COL1A1	L1-progenitor
2.31974e-22	0.892236	0.886	0.64	0.246	TRUE	5.63789e-18	PLAC9	L1-progenitor
3.94278e-22	1.91492	0.987	0.915	0.072	TRUE	9.58253e-18	MT2A	L1-progenitor
4.10339e-22	1.02479	0.638	0.246	0.392	TRUE	9.97288e-18	CHL1	L1-progenitor
4.13932e-22	-0.917059	0.081	0.539	-0.458	FALSE	1.00602e-17	LRRC15	L1-progenitor
4.55365e-22	-2.15347	0.43	0.764	-0.334	FALSE	1.10672e-17	CLU	L1-progenitor
4.59668e-22	1.09701	0.866	0.64	0.226	TRUE	1.11718e-17	MAML2	L1-progenitor
7.29689e-22	0.934892	0.866	0.581	0.285	TRUE	1.77344e-17	EPS8	L1-progenitor
1.29261e-21	0.869173	0.309	0.041	0.268	TRUE	3.14156e-17	FMO3	L1-progenitor
2.74459e-21	-1.36818	0.121	0.556	-0.435	FALSE	6.67044e-17	DPT	L1-progenitor
2.93585e-21	0.774214	0.765	0.384	0.381	TRUE	7.1353e-17	GMFG	L1-progenitor
3.76667e-21	1.63245	0.839	0.574	0.265	TRUE	9.15452e-17	C11orf96	L1-progenitor
4.11093e-21	1.22383	0.732	0.368	0.364	TRUE	9.99119e-17	PAPPA	L1-progenitor
5.85336e-21	0.713975	0.517	0.153	0.364	TRUE	1.4226e-16	PPP1R14A	L1-progenitor
8.68623e-21	0.843863	0.933	0.669	0.264	TRUE	2.1111e-16	EPAS1	L1-progenitor
1.08912e-20	1.18521	0.846	0.562	0.284	TRUE	2.647e-16	AKAP12	L1-progenitor
1.36127e-20	0.834151	0.644	0.308	0.336	TRUE	3.30842e-16	STK39	L1-progenitor
1.44421e-20	1.29813	0.839	0.506	0.333	TRUE	3.51001e-16	ANGPTL4	L1-progenitor
4.06715e-20	0.691398	0.51	0.159	0.351	TRUE	9.8848e-16	PLPPR3	L1-progenitor
5.69308e-20	-1.45475	0.644	0.899	-0.255	FALSE	1.38364e-15	IGFBP5	L1-progenitor
1.09592e-19	0.850824	0.94	0.849	0.091	TRUE	2.66352e-15	FCGRT	L1-progenitor
1.47296e-19	-1.11888	0.483	0.812	-0.329	FALSE	3.57989e-15	MEF2A	L1-progenitor
1.91785e-19	0.92461	0.711	0.43	0.281	TRUE	4.66115e-15	EPHX1	L1-progenitor
2.43599e-19	0.791499	0.973	0.919	0.054	TRUE	5.92043e-15	HLA-A	L1-progenitor
2.98023e-19	0.454819	0.295	0.043	0.252	TRUE	7.24315e-15	TPPP3	L1-progenitor
3.61047e-19	0.907026	0.94	0.789	0.151	TRUE	8.77488e-15	ARID5B	L1-progenitor
3.73739e-19	1.25963	0.745	0.43	0.315	TRUE	9.08336e-15	FST	L1-progenitor
5.19197e-19	0.643066	0.383	0.089	0.294	TRUE	1.26186e-14	ARHGAP6	L1-progenitor
9.32445e-19	-1.75408	0.188	0.583	-0.395	FALSE	2.26621e-14	CPE	L1-progenitor
1.01507e-18	0.60899	0.282	0.039	0.243	TRUE	2.46703e-14	ABCC9	L1-progenitor
1.01706e-18	0.758395	0.933	0.791	0.142	TRUE	2.47187e-14	HLA-E	L1-progenitor
1.75516e-18	1.1107	0.846	0.605	0.241	TRUE	4.26575e-14	PDGFRB	L1-progenitor
3.97586e-18	-0.892836	0.094	0.506	-0.412	FALSE	9.66293e-14	PDGFD	L1-progenitor
4.09949e-18	-0.94922	0.416	0.771	-0.355	FALSE	9.96341e-14	NCAM1	L1-progenitor
5.51969e-18	0.96283	0.651	0.312	0.339	TRUE	1.34151e-13	ABCA6	L1-progenitor
7.03044e-18	-0.686621	0.067	0.452	-0.385	FALSE	1.70868e-13	RHBDL2	L1-progenitor
7.07341e-18	0.625028	1	0.973	0.027	TRUE	1.71912e-13	IFITM3	L1-progenitor
7.47051e-18	0.892265	0.671	0.339	0.332	TRUE	1.81563e-13	CCDC102B	L1-progenitor
1.17163e-17	0.840158	0.765	0.436	0.329	TRUE	2.84752e-13	NGFR	L1-progenitor
1.8522e-17	0.977113	0.98	0.934	0.046	TRUE	4.50159e-13	GSN	L1-progenitor
2.04785e-17	1.09449	0.805	0.558	0.247	TRUE	4.9771e-13	GAS6	L1-progenitor
2.80295e-17	1.01955	0.738	0.457	0.281	TRUE	6.81228e-13	SLC2A3	L1-progenitor
3.08232e-17	-0.973615	0.208	0.614	-0.406	FALSE	7.49127e-13	MEF2C	L1-progenitor
3.13327e-17	0.928421	0.913	0.707	0.206	TRUE	7.61509e-13	SNAI2	L1-progenitor
6.49174e-17	0.82621	0.98	0.926	0.054	TRUE	1.57775e-12	ZFAND5	L1-progenitor
6.62404e-17	0.771178	0.772	0.519	0.253	TRUE	1.60991e-12	IRX3	L1-progenitor
8.06983e-17	0.294456	0.174	0.008	0.166	FALSE	1.96129e-12	TRABD2B	L1-progenitor
1.16335e-16	0.406222	0.356	0.085	0.271	TRUE	2.8274e-12	TLR4	L1-progenitor
1.89039e-16	0.954582	0.987	0.855	0.132	TRUE	4.59442e-12	VCAN	L1-progenitor
2.00574e-16	1.16006	0.671	0.376	0.295	TRUE	4.87475e-12	MCAM	L1-progenitor
2.53482e-16	-0.94688	0.342	0.696	-0.354	FALSE	6.16064e-12	ITGA10	L1-progenitor
2.79584e-16	0.985057	0.651	0.362	0.289	TRUE	6.79501e-12	SLC1A3	L1-progenitor
2.99312e-16	-1.7055	0.799	0.872	-0.073	FALSE	7.27448e-12	SERPINF1	L1-progenitor
2.99422e-16	0.727483	0.779	0.587	0.192	TRUE	7.27715e-12	TMX1	L1-progenitor
3.1696e-16	0.703815	0.436	0.143	0.293	TRUE	7.70339e-12	ATP1A2	L1-progenitor
4.67537e-16	0.739456	0.872	0.731	0.141	TRUE	1.1363e-11	RBMS1	L1-progenitor
4.94273e-16	0.566611	0.483	0.176	0.307	TRUE	1.20128e-11	NRXN3	L1-progenitor
5.37325e-16	1.27321	0.946	0.787	0.159	TRUE	1.30591e-11	PTX3	L1-progenitor
5.4532e-16	0.713848	0.839	0.634	0.205	TRUE	1.32535e-11	NOTCH3	L1-progenitor
7.62904e-16	0.535457	0.383	0.105	0.278	TRUE	1.85416e-11	PXDN	L1-progenitor
8.87985e-16	0.546398	1	0.99	0.01	TRUE	2.15816e-11	DDX5	L1-progenitor
1.04829e-15	0.82427	0.946	0.787	0.159	TRUE	2.54777e-11	MDK	L1-progenitor
1.05421e-15	0.695181	0.517	0.213	0.304	TRUE	2.56215e-11	EBF3	L1-progenitor
1.10242e-15	-0.828638	0.55	0.847	-0.297	FALSE	2.67933e-11	LMO7	L1-progenitor
1.28861e-15	0.346178	0.242	0.035	0.207	FALSE	3.13183e-11	LRRC32	L1-progenitor
1.34776e-15	-0.802948	0.55	0.818	-0.268	FALSE	3.27559e-11	FAT3	L1-progenitor
1.3973e-15	-0.577394	0.027	0.372	-0.345	FALSE	3.39601e-11	CREB3L1	L1-progenitor
1.43528e-15	1.31782	0.819	0.665	0.154	TRUE	3.48832e-11	SOCS3	L1-progenitor
1.43546e-15	-1.24645	0.409	0.69	-0.281	FALSE	3.48874e-11	PTH1R	L1-progenitor
1.49434e-15	1.0032	0.47	0.18	0.29	TRUE	3.63185e-11	KCNE4	L1-progenitor
1.80919e-15	-1.03989	0.101	0.45	-0.349	FALSE	4.39707e-11	CD24	L1-progenitor
1.82184e-15	0.854971	0.879	0.725	0.154	TRUE	4.42781e-11	VMP1	L1-progenitor
1.84841e-15	0.893818	0.557	0.254	0.303	TRUE	4.49238e-11	ABCA8	L1-progenitor
1.94588e-15	0.724491	0.859	0.603	0.256	TRUE	4.72927e-11	CRISPLD2	L1-progenitor
2.34383e-15	0.742759	0.463	0.165	0.298	TRUE	5.69645e-11	VGLL3	L1-progenitor
3.37859e-15	-0.859012	0.349	0.686	-0.337	FALSE	8.21134e-11	MPP6	L1-progenitor
3.98856e-15	0.403125	0.282	0.056	0.226	FALSE	9.6938e-11	P3H2	L1-progenitor
4.08492e-15	-0.669374	0.597	0.87	-0.273	FALSE	9.92798e-11	PLS3	L1-progenitor
4.43734e-15	0.853697	0.523	0.246	0.277	TRUE	1.07845e-10	CD248	L1-progenitor
4.57092e-15	-0.690014	0.899	0.959	-0.06	FALSE	1.11092e-10	MRC2	L1-progenitor
7.35173e-15	0.871971	0.624	0.366	0.258	TRUE	1.78677e-10	WASF3	L1-progenitor
8.16272e-15	0.733605	0.732	0.467	0.265	TRUE	1.98387e-10	EGFR	L1-progenitor
8.57734e-15	0.751951	0.879	0.744	0.135	TRUE	2.08464e-10	IFI16	L1-progenitor
9.41624e-15	-0.530478	0.04	0.376	-0.336	FALSE	2.28852e-10	CD36	L1-progenitor
1.03736e-14	-1.1362	0.342	0.669	-0.327	FALSE	2.5212e-10	CD9	L1-progenitor
1.04362e-14	1.0501	0.926	0.872	0.054	TRUE	2.53642e-10	JUNB	L1-progenitor
1.04479e-14	0.815725	0.752	0.566	0.186	TRUE	2.53926e-10	COL18A1	L1-progenitor
1.30592e-14	-1.4697	0.02	0.347	-0.327	FALSE	3.17391e-10	SMOC2	L1-progenitor
1.38539e-14	0.700432	0.933	0.86	0.073	TRUE	3.36706e-10	LEPROT	L1-progenitor
1.39645e-14	0.960759	0.919	0.835	0.084	TRUE	3.39393e-10	ZFP36	L1-progenitor
1.40073e-14	1.26885	0.859	0.69	0.169	TRUE	3.40434e-10	MT1E	L1-progenitor
1.47416e-14	-0.760663	0.208	0.564	-0.356	FALSE	3.58281e-10	SLC20A2	L1-progenitor
1.64829e-14	-0.692047	0.946	0.959	-0.013	FALSE	4.00601e-10	RPL36	L1-progenitor
1.84415e-14	-0.838987	0.57	0.8	-0.23	FALSE	4.48202e-10	SDC2	L1-progenitor
2.07537e-14	-1.01022	0.879	0.924	-0.045	FALSE	5.04398e-10	COL5A2	L1-progenitor
2.09625e-14	0.387409	0.275	0.058	0.217	FALSE	5.09473e-10	RAB20	L1-progenitor
2.17561e-14	0.88637	0.839	0.702	0.137	TRUE	5.28759e-10	PDGFRA	L1-progenitor
2.47427e-14	0.610258	0.993	0.833	0.16	TRUE	6.01347e-10	FSTL1	L1-progenitor
2.97675e-14	0.649056	0.893	0.678	0.215	TRUE	7.23469e-10	DLC1	L1-progenitor
3.03093e-14	0.69654	0.893	0.723	0.17	TRUE	7.36638e-10	C1S	L1-progenitor
3.12526e-14	0.723793	0.658	0.386	0.272	TRUE	7.59562e-10	TMEM108	L1-progenitor
3.74238e-14	-0.860362	0.074	0.409	-0.335	FALSE	9.09547e-10	CTSC	L1-progenitor
3.95892e-14	0.576616	0.966	0.897	0.069	TRUE	9.62177e-10	SRSF3	L1-progenitor
4.98783e-14	0.631022	0.866	0.69	0.176	TRUE	1.21224e-09	EBF1	L1-progenitor
5.36399e-14	-0.820381	0.315	0.649	-0.334	FALSE	1.30366e-09	CTHRC1	L1-progenitor
6.81662e-14	-0.941352	0.812	0.921	-0.109	FALSE	1.65671e-09	GJA1	L1-progenitor
7.4594e-14	-2.65932	0.134	0.467	-0.333	FALSE	1.81293e-09	SFRP4	L1-progenitor
8.40108e-14	0.82449	0.792	0.585	0.207	TRUE	2.0418e-09	TNS3	L1-progenitor
9.45393e-14	0.621189	0.973	0.919	0.054	TRUE	2.29768e-09	IL6ST	L1-progenitor
9.93975e-14	-0.745865	0.074	0.395	-0.321	FALSE	2.41576e-09	FAM129A	L1-progenitor
1.08144e-13	0.31998	0.255	0.05	0.205	FALSE	2.62832e-09	TRPC6	L1-progenitor
1.1377e-13	-1.29626	0.691	0.857	-0.166	FALSE	2.76506e-09	HTRA1	L1-progenitor
1.22673e-13	0.741234	0.664	0.467	0.197	TRUE	2.98144e-09	POLE4	L1-progenitor
1.23702e-13	0.969464	0.839	0.659	0.18	TRUE	3.00645e-09	ID4	L1-progenitor
1.27284e-13	-3.85026	0.168	0.479	-0.311	FALSE	3.09351e-09	IBSP	L1-progenitor
1.33716e-13	0.637715	0.678	0.417	0.261	TRUE	3.24985e-09	PLEKHH2	L1-progenitor
1.37351e-13	0.781037	0.785	0.645	0.14	TRUE	3.33818e-09	C1orf122	L1-progenitor
1.43712e-13	0.269656	0.215	0.033	0.182	FALSE	3.49279e-09	LRRC7	L1-progenitor
1.76468e-13	0.784982	0.483	0.196	0.287	TRUE	4.28888e-09	SFRP1	L1-progenitor
1.80245e-13	0.795275	0.812	0.659	0.153	TRUE	4.38068e-09	FRMD6	L1-progenitor
2.69549e-13	0.609048	0.161	0.014	0.147	TRUE	6.55111e-09	C7	L1-progenitor
3.13769e-13	-1.3794	0.007	0.295	-0.288	FALSE	7.62584e-09	BGLAP	L1-progenitor
3.22227e-13	-0.536095	0.993	0.979	0.014	FALSE	7.83141e-09	RPL37A	L1-progenitor
3.62164e-13	-0.640864	0.416	0.715	-0.299	FALSE	8.80202e-09	PIGT	L1-progenitor
3.76798e-13	0.784111	0.644	0.395	0.249	TRUE	9.15771e-09	LTBP2	L1-progenitor
3.78884e-13	-0.984709	0.436	0.707	-0.271	FALSE	9.20839e-09	FNDC1	L1-progenitor
5.311e-13	0.657961	0.96	0.882	0.078	TRUE	1.29078e-08	SLC38A2	L1-progenitor
7.8033e-13	-0.622315	0.154	0.488	-0.334	FALSE	1.89651e-08	FMN1	L1-progenitor
7.97715e-13	-0.436066	0.074	0.393	-0.319	FALSE	1.93877e-08	LPAR1	L1-progenitor
9.22911e-13	-2.01741	0.034	0.326	-0.292	FALSE	2.24304e-08	CXCL14	L1-progenitor
9.61545e-13	0.606447	0.899	0.731	0.168	TRUE	2.33694e-08	ZBTB16	L1-progenitor
1.08383e-12	-0.481347	0.181	0.51	-0.329	FALSE	2.63414e-08	FSCN1	L1-progenitor
1.08772e-12	-0.611128	0.772	0.886	-0.114	FALSE	2.64358e-08	ARL6IP5	L1-progenitor
1.12441e-12	0.598487	0.832	0.645	0.187	TRUE	2.73276e-08	NID1	L1-progenitor
1.47975e-12	0.53032	0.383	0.138	0.245	TRUE	3.59639e-08	PTGER4	L1-progenitor
1.62016e-12	-0.521271	0.228	0.554	-0.326	FALSE	3.93764e-08	INSC	L1-progenitor
1.64128e-12	0.744314	0.792	0.523	0.269	TRUE	3.98896e-08	POSTN	L1-progenitor
2.05498e-12	0.74543	0.557	0.312	0.245	TRUE	4.99444e-08	MYLIP	L1-progenitor
2.28934e-12	-0.451932	0.134	0.457	-0.323	FALSE	5.56401e-08	GALNT5	L1-progenitor
2.41279e-12	0.597621	0.805	0.659	0.146	TRUE	5.86404e-08	ODF2L	L1-progenitor
2.83669e-12	0.610882	0.899	0.812	0.087	TRUE	6.8943e-08	NFIA	L1-progenitor
2.93877e-12	0.534034	0.98	0.93	0.05	TRUE	7.14239e-08	PPP1CB	L1-progenitor
3.83869e-12	0.521526	0.57	0.306	0.264	TRUE	9.32955e-08	HLA-F	L1-progenitor
4.28017e-12	0.718483	0.96	0.837	0.123	TRUE	1.04025e-07	HERPUD1	L1-progenitor
4.35858e-12	1.0775	0.94	0.822	0.118	TRUE	1.05931e-07	JUN	L1-progenitor
4.54809e-12	-0.507197	0.114	0.426	-0.312	FALSE	1.10537e-07	GXYLT2	L1-progenitor
4.66597e-12	-0.385681	0.087	0.393	-0.306	FALSE	1.13402e-07	PYCR1	L1-progenitor
4.97916e-12	0.563261	0.973	0.882	0.091	TRUE	1.21013e-07	WSB1	L1-progenitor
4.99499e-12	-0.547529	0.074	0.364	-0.29	FALSE	1.21398e-07	ITGA6	L1-progenitor
5.33126e-12	0.517192	0.362	0.124	0.238	TRUE	1.29571e-07	ENC1	L1-progenitor
5.3573e-12	0.787311	1	0.926	0.074	TRUE	1.30204e-07	TSC22D1	L1-progenitor
5.49389e-12	0.839538	0.866	0.771	0.095	TRUE	1.33523e-07	DUSP1	L1-progenitor
7.35571e-12	0.640082	0.946	0.851	0.095	TRUE	1.78773e-07	SERPING1	L1-progenitor
8.51988e-12	0.461271	0.242	0.056	0.186	FALSE	2.07067e-07	RNF152	L1-progenitor
1.04311e-11	-0.458675	0.013	0.279	-0.266	FALSE	2.53516e-07	GALNT3	L1-progenitor
1.22482e-11	-0.874346	0.651	0.831	-0.18	FALSE	2.97681e-07	S100A13	L1-progenitor
1.76956e-11	0.524265	0.644	0.43	0.214	TRUE	4.30073e-07	ENG	L1-progenitor
2.06132e-11	0.532557	0.906	0.81	0.096	TRUE	5.00983e-07	RHOBTB3	L1-progenitor
2.08667e-11	0.646539	0.832	0.669	0.163	TRUE	5.07145e-07	LAMA4	L1-progenitor
2.10576e-11	-0.829419	0.027	0.285	-0.258	FALSE	5.11784e-07	RAMP1	L1-progenitor
2.10822e-11	0.68962	0.591	0.345	0.246	TRUE	5.12381e-07	IFITM1	L1-progenitor
2.28766e-11	-0.52656	0.886	0.94	-0.054	FALSE	5.55993e-07	RPL4	L1-progenitor
2.42622e-11	0.357682	0.356	0.126	0.23	FALSE	5.89668e-07	NRXN2	L1-progenitor
2.48428e-11	-4.46734	0.772	0.855	-0.083	FALSE	6.03779e-07	SPP1	L1-progenitor
2.60312e-11	-0.648751	0.631	0.779	-0.148	FALSE	6.32663e-07	FKBP10	L1-progenitor
2.60779e-11	0.428145	0.94	0.938	0.002	FALSE	6.33796e-07	OAZ1	L1-progenitor
2.76547e-11	0.459425	0.644	0.413	0.231	FALSE	6.7212e-07	TSKU	L1-progenitor
2.8882e-11	-0.606856	0.456	0.75	-0.294	FALSE	7.01948e-07	C3orf58	L1-progenitor
2.92585e-11	-0.54837	0.993	0.998	-0.005	FALSE	7.11098e-07	RPLP1	L1-progenitor
3.07837e-11	0.486693	0.973	0.921	0.052	FALSE	7.48167e-07	IFITM2	L1-progenitor
3.3422e-11	1.17544	0.349	0.126	0.223	TRUE	8.12288e-07	IGFBP2	L1-progenitor
3.6068e-11	-0.586258	0.893	0.948	-0.055	FALSE	8.76597e-07	GAPDH	L1-progenitor
4.1248e-11	0.661773	0.913	0.816	0.097	TRUE	1.00249e-06	CCNL1	L1-progenitor
4.22489e-11	-0.697066	0.98	0.983	-0.003	FALSE	1.02682e-06	RPS2	L1-progenitor
4.24711e-11	-1.27763	0.228	0.521	-0.293	FALSE	1.03222e-06	S100A4	L1-progenitor
4.3467e-11	0.519428	0.899	0.711	0.188	TRUE	1.05642e-06	TMEM150C	L1-progenitor
4.35652e-11	-0.512134	0.973	0.971	0.002	FALSE	1.05881e-06	RPS7	L1-progenitor
4.57089e-11	0.335478	0.221	0.048	0.173	FALSE	1.11091e-06	VMO1	L1-progenitor
4.66259e-11	-0.544713	0.134	0.434	-0.3	FALSE	1.1332e-06	CSPG4	L1-progenitor
5.63271e-11	-0.506746	1	0.998	0.002	FALSE	1.36897e-06	EEF1A1	L1-progenitor
6.1531e-11	-0.528793	0.201	0.502	-0.301	FALSE	1.49545e-06	TENM3	L1-progenitor
6.84858e-11	0.728414	0.55	0.3	0.25	TRUE	1.66448e-06	OGFRL1	L1-progenitor
7.71875e-11	-0.361266	0.007	0.25	-0.243	FALSE	1.87596e-06	SEC14L2	L1-progenitor
7.72628e-11	0.527411	0.463	0.229	0.234	TRUE	1.8778e-06	CORO6	L1-progenitor
7.95629e-11	-0.764503	0.664	0.82	-0.156	FALSE	1.9337e-06	NBL1	L1-progenitor
8.22474e-11	-0.574429	0.349	0.636	-0.287	FALSE	1.99894e-06	ZEB1	L1-progenitor
8.86046e-11	-0.703468	0.47	0.688	-0.218	FALSE	2.15345e-06	COPZ2	L1-progenitor
9.19145e-11	0.837762	0.906	0.884	0.022	TRUE	2.23389e-06	FOS	L1-progenitor
9.24269e-11	1.59812	0.732	0.568	0.164	TRUE	2.24634e-06	MT1M	L1-progenitor
9.4196e-11	-0.336295	0.094	0.395	-0.301	FALSE	2.28934e-06	MYO1D	L1-progenitor
9.50527e-11	0.580006	0.966	0.936	0.03	TRUE	2.31016e-06	MARCKS	L1-progenitor
1.01901e-10	0.469756	0.403	0.161	0.242	FALSE	2.4766e-06	KCNK17	L1-progenitor
1.16624e-10	0.528431	0.369	0.145	0.224	TRUE	2.83443e-06	RETREG1	L1-progenitor
1.28498e-10	-0.508761	1	0.998	0.002	FALSE	3.12301e-06	RPL13	L1-progenitor
1.37452e-10	-0.340052	0.101	0.397	-0.296	FALSE	3.34063e-06	HADH	L1-progenitor
1.54993e-10	0.532933	0.779	0.603	0.176	TRUE	3.76696e-06	LAMC1	L1-progenitor
1.60352e-10	-0.549813	0.074	0.347	-0.273	FALSE	3.8972e-06	SEMA5A	L1-progenitor
1.60446e-10	0.607549	0.966	0.866	0.1	TRUE	3.89947e-06	CFH	L1-progenitor
1.69728e-10	-0.720301	0.242	0.521	-0.279	FALSE	4.12508e-06	CDH2	L1-progenitor
1.83501e-10	-0.545222	0.43	0.736	-0.306	FALSE	4.45981e-06	HOMER2	L1-progenitor
1.92766e-10	0.575246	0.644	0.419	0.225	TRUE	4.68499e-06	HIC1	L1-progenitor
1.94509e-10	0.507974	0.436	0.196	0.24	TRUE	4.72735e-06	ANGPT1	L1-progenitor
1.94645e-10	-0.524019	0.631	0.843	-0.212	FALSE	4.73065e-06	RUNX2	L1-progenitor
2.12824e-10	-0.379303	0.101	0.393	-0.292	FALSE	5.17248e-06	JAM2	L1-progenitor
2.17191e-10	-0.709987	0.141	0.428	-0.287	FALSE	5.27861e-06	SLC29A1	L1-progenitor
2.30441e-10	0.565324	0.859	0.762	0.097	TRUE	5.60063e-06	BNIP3L	L1-progenitor
2.5141e-10	0.489197	0.369	0.151	0.218	FALSE	6.11026e-06	PRKG1	L1-progenitor
3.22202e-10	-0.649371	0.685	0.855	-0.17	FALSE	7.8308e-06	TTC3	L1-progenitor
3.88405e-10	0.583238	0.987	0.921	0.066	TRUE	9.43979e-06	JUND	L1-progenitor
3.95593e-10	0.646018	0.738	0.566	0.172	TRUE	9.6145e-06	HES4	L1-progenitor
3.97556e-10	-0.497428	0	0.221	-0.221	FALSE	9.6622e-06	BMP8B	L1-progenitor
4.13434e-10	-0.501983	0.987	0.988	-0.001	FALSE	1.00481e-05	RPL28	L1-progenitor
4.19805e-10	0.676554	0.852	0.715	0.137	TRUE	1.02029e-05	RND3	L1-progenitor
4.25546e-10	-0.539008	0.228	0.525	-0.297	FALSE	1.03425e-05	MFAP2	L1-progenitor
4.34594e-10	-0.445295	0.678	0.868	-0.19	FALSE	1.05624e-05	CAMTA1	L1-progenitor
4.69486e-10	0.641843	0.705	0.514	0.191	TRUE	1.14104e-05	BMP5	L1-progenitor
5.26385e-10	0.9302	0.49	0.256	0.234	TRUE	1.27933e-05	GPX3	L1-progenitor
5.74024e-10	-0.516461	0.973	0.981	-0.008	FALSE	1.39511e-05	RPS6	L1-progenitor
5.80893e-10	-0.759784	0.638	0.812	-0.174	FALSE	1.4118e-05	FAT1	L1-progenitor
5.86905e-10	0.764153	0.893	0.791	0.102	TRUE	1.42641e-05	MCL1	L1-progenitor
5.88771e-10	0.683746	0.886	0.872	0.014	TRUE	1.43095e-05	CEBPB	L1-progenitor
5.93154e-10	-0.663375	0.282	0.566	-0.284	FALSE	1.4416e-05	CDC42EP3	L1-progenitor
6.50082e-10	0.624156	0.732	0.521	0.211	TRUE	1.57996e-05	TNFAIP6	L1-progenitor
7.17162e-10	0.297527	0.141	0.019	0.122	FALSE	1.74299e-05	EMCN	L1-progenitor
7.78313e-10	0.497814	0.926	0.812	0.114	FALSE	1.89161e-05	KIF13B	L1-progenitor
7.98477e-10	-0.5866	0.45	0.723	-0.273	FALSE	1.94062e-05	DPYSL3	L1-progenitor
8.19794e-10	-0.374876	0.047	0.291	-0.244	FALSE	1.99243e-05	ABLIM1	L1-progenitor
8.49243e-10	0.346977	0.423	0.188	0.235	FALSE	2.064e-05	NDRG2	L1-progenitor
8.5314e-10	-0.334126	0.027	0.26	-0.233	FALSE	2.07347e-05	PDGFC	L1-progenitor
8.58543e-10	0.338242	0.248	0.07	0.178	FALSE	2.0866e-05	CNTNAP2	L1-progenitor
1.00573e-09	-0.680609	0.926	0.965	-0.039	FALSE	2.44432e-05	LGALS1	L1-progenitor
1.02626e-09	0.649295	0.933	0.833	0.1	TRUE	2.49423e-05	UACA	L1-progenitor
1.06134e-09	-0.713082	0.174	0.43	-0.256	FALSE	2.57948e-05	NDNF	L1-progenitor
1.09926e-09	-0.572684	0.181	0.455	-0.274	FALSE	2.67165e-05	CDH15	L1-progenitor
1.11288e-09	0.777966	0.409	0.194	0.215	TRUE	2.70475e-05	SPRY1	L1-progenitor
1.13435e-09	0.671413	0.913	0.86	0.053	TRUE	2.75694e-05	GADD45B	L1-progenitor
1.16936e-09	-1.16539	0.638	0.777	-0.139	FALSE	2.84201e-05	S100A10	L1-progenitor
1.25581e-09	-0.392406	0.208	0.5	-0.292	FALSE	3.05211e-05	EPDR1	L1-progenitor
1.297e-09	-0.492874	0.987	0.988	-0.001	FALSE	3.15222e-05	RPL34	L1-progenitor
1.35263e-09	0.57008	0.201	0.048	0.153	TRUE	3.28743e-05	HAS2	L1-progenitor
1.35405e-09	0.453704	1	0.988	0.012	FALSE	3.29088e-05	TMSB4X	L1-progenitor
1.40422e-09	-0.947213	0.054	0.291	-0.237	FALSE	3.41281e-05	DAPL1	L1-progenitor
1.46201e-09	0.309925	0.228	0.062	0.166	FALSE	3.55327e-05	LMOD1	L1-progenitor
1.63098e-09	0.599341	0.396	0.18	0.216	TRUE	3.96392e-05	IRS2	L1-progenitor
1.66877e-09	-0.304212	0.107	0.374	-0.267	FALSE	4.05577e-05	EEF2K	L1-progenitor
1.68289e-09	0.47927	0.403	0.198	0.205	FALSE	4.0901e-05	OAF	L1-progenitor
1.70224e-09	0.621628	0.987	0.948	0.039	TRUE	4.13712e-05	ZFP36L2	L1-progenitor
2.38501e-09	0.463894	0.658	0.459	0.199	FALSE	5.79653e-05	ADGRA2	L1-progenitor
2.39666e-09	-0.291256	0.013	0.229	-0.216	FALSE	5.82484e-05	MAMDC2	L1-progenitor
2.54882e-09	0.449641	0.362	0.159	0.203	FALSE	6.19466e-05	ACVRL1	L1-progenitor
2.65548e-09	-0.437252	0.02	0.24	-0.22	FALSE	6.45388e-05	COL13A1	L1-progenitor
2.72016e-09	-0.581466	0.98	0.979	0.001	FALSE	6.61107e-05	RPL7A	L1-progenitor
2.89157e-09	-0.553045	1	0.99	0.01	FALSE	7.02768e-05	RPS18	L1-progenitor
2.92395e-09	0.644406	0.765	0.62	0.145	TRUE	7.10637e-05	SH3BP5	L1-progenitor
2.9638e-09	1.04407	0.523	0.324	0.199	TRUE	7.20322e-05	NR4A1	L1-progenitor
2.99206e-09	0.405681	0.993	0.973	0.02	FALSE	7.2719e-05	UBC	L1-progenitor
3.0061e-09	-0.563675	0.805	0.878	-0.073	FALSE	7.30603e-05	SSR3	L1-progenitor
3.03846e-09	-0.591911	0.785	0.899	-0.114	FALSE	7.38467e-05	GALNT1	L1-progenitor
3.21697e-09	0.381936	0.96	0.944	0.016	FALSE	7.81852e-05	SON	L1-progenitor
3.33224e-09	-0.535182	0.987	0.988	-0.001	FALSE	8.09868e-05	RPS12	L1-progenitor
3.45381e-09	0.65768	0.96	0.897	0.063	TRUE	8.39414e-05	EMP1	L1-progenitor
3.57931e-09	0.58664	0.725	0.597	0.128	TRUE	8.69915e-05	RBMS3	L1-progenitor
3.71283e-09	-0.484639	0.544	0.75	-0.206	FALSE	9.02366e-05	COX7A1	L1-progenitor
3.87193e-09	0.654898	0.926	0.816	0.11	TRUE	9.41035e-05	FBN1	L1-progenitor
3.93172e-09	0.487494	0.396	0.196	0.2	FALSE	9.55565e-05	HK2	L1-progenitor
3.98135e-09	-0.426709	0.201	0.486	-0.285	FALSE	9.67626e-05	TSPAN11	L1-progenitor
4.02077e-09	-0.600282	0.839	0.913	-0.074	FALSE	9.77207e-05	TIMP2	L1-progenitor
4.20701e-09	0.605202	0.597	0.372	0.225	TRUE	0.000102247	ID1	L1-progenitor
4.31078e-09	-0.466154	0.893	0.934	-0.041	FALSE	0.000104769	RPS21	L1-progenitor
4.34295e-09	-0.535235	0.98	0.973	0.007	FALSE	0.000105551	RPL12	L1-progenitor
4.54751e-09	-0.384404	0.195	0.477	-0.282	FALSE	0.000110523	TNFRSF19	L1-progenitor
4.97073e-09	0.501812	0.758	0.655	0.103	TRUE	0.000120809	MAP1LC3A	L1-progenitor
4.99332e-09	0.528893	0.523	0.314	0.209	TRUE	0.000121358	SCML1	L1-progenitor
5.17837e-09	-0.850202	0.248	0.504	-0.256	FALSE	0.000125855	RARRES1	L1-progenitor
5.29673e-09	0.648334	0.564	0.357	0.207	TRUE	0.000128732	COL5A3	L1-progenitor
5.62854e-09	-0.450532	0.946	0.963	-0.017	FALSE	0.000136796	ATP5F1E	L1-progenitor
5.72881e-09	-0.758156	0.55	0.713	-0.163	FALSE	0.000139233	SRPX	L1-progenitor
5.9928e-09	0.379613	0.369	0.159	0.21	FALSE	0.000145649	SHC2	L1-progenitor
6.45844e-09	0.614878	0.369	0.176	0.193	TRUE	0.000156966	RAMP2	L1-progenitor
7.16135e-09	-0.620788	0.691	0.814	-0.123	FALSE	0.000174049	PPIC	L1-progenitor
7.16459e-09	0.458295	0.832	0.727	0.105	FALSE	0.000174128	ELF1	L1-progenitor
7.23075e-09	-0.446696	0.134	0.401	-0.267	FALSE	0.000175736	VIT	L1-progenitor
7.69644e-09	-0.585594	0.463	0.698	-0.235	FALSE	0.000187054	MYO1B	L1-progenitor
9.22505e-09	-0.317481	0.094	0.347	-0.253	FALSE	0.000224206	STON2	L1-progenitor
9.23207e-09	-0.490192	0.973	0.981	-0.008	FALSE	0.000224376	RPL5	L1-progenitor
9.31753e-09	-0.472652	1	0.988	0.012	FALSE	0.000226453	RPS24	L1-progenitor
9.37929e-09	0.695483	0.644	0.411	0.233	TRUE	0.000227954	ALDH1A3	L1-progenitor
9.43066e-09	-0.576337	0.973	0.99	-0.017	FALSE	0.000229203	RPS3A	L1-progenitor
9.70384e-09	-0.405713	0.966	0.979	-0.013	FALSE	0.000235842	GNAS	L1-progenitor
1.01557e-08	-0.981888	0	0.19	-0.19	FALSE	0.000246825	CHAD	L1-progenitor
1.02566e-08	-0.414382	0.148	0.409	-0.261	FALSE	0.000249276	MATN2	L1-progenitor
1.1072e-08	0.478264	0.893	0.837	0.056	FALSE	0.000269094	JAK1	L1-progenitor
1.15634e-08	-0.369397	0.221	0.486	-0.265	FALSE	0.000281036	EYA2	L1-progenitor
1.18388e-08	0.67857	0.805	0.738	0.067	TRUE	0.000287731	MAP4K4	L1-progenitor
1.26126e-08	-0.462897	1	0.977	0.023	FALSE	0.000306537	RPL32	L1-progenitor
1.44458e-08	0.514625	0.617	0.409	0.208	TRUE	0.00035109	SH3D19	L1-progenitor
1.48447e-08	0.707136	0.993	0.926	0.067	TRUE	0.000360785	MGP	L1-progenitor
1.52343e-08	-0.350975	0.007	0.198	-0.191	FALSE	0.000370254	CHMP4C	L1-progenitor
1.63722e-08	0.323557	0.235	0.074	0.161	FALSE	0.000397909	CHST2	L1-progenitor
1.66314e-08	0.42296	0.792	0.738	0.054	FALSE	0.000404209	EIF1B	L1-progenitor
1.68182e-08	-0.346772	0.04	0.256	-0.216	FALSE	0.000408749	EPCAM	L1-progenitor
1.70707e-08	0.587789	0.765	0.632	0.133	TRUE	0.000414886	GCC2	L1-progenitor
1.7542e-08	-0.42581	1	0.969	0.031	FALSE	0.000426341	RPL6	L1-progenitor
1.79045e-08	0.574246	0.691	0.55	0.141	TRUE	0.00043515	TNS2	L1-progenitor
1.83845e-08	0.704147	0.577	0.403	0.174	TRUE	0.000446817	SMIM3	L1-progenitor
1.92654e-08	-0.408339	1	0.988	0.012	FALSE	0.000468226	RPL19	L1-progenitor
2.02042e-08	-0.811807	0.779	0.874	-0.095	FALSE	0.000491043	COL5A1	L1-progenitor
2.10513e-08	0.748714	0.248	0.083	0.165	TRUE	0.000511631	MEDAG	L1-progenitor
2.15692e-08	0.256355	0.268	0.091	0.177	FALSE	0.000524217	PPEF1	L1-progenitor
2.16158e-08	-0.431744	0.383	0.661	-0.278	FALSE	0.000525352	C9orf3	L1-progenitor
2.23584e-08	0.334071	0.383	0.182	0.201	FALSE	0.000543398	NAAA	L1-progenitor
2.27723e-08	-0.639194	0.752	0.88	-0.128	FALSE	0.000553459	PTPRD	L1-progenitor
2.45829e-08	-0.544872	0.376	0.636	-0.26	FALSE	0.000597462	VDR	L1-progenitor
2.62523e-08	-0.392202	0.336	0.61	-0.274	FALSE	0.000638036	GLT8D2	L1-progenitor
2.67704e-08	-0.5534	0.537	0.715	-0.178	FALSE	0.000650627	LRRFIP2	L1-progenitor
2.68272e-08	0.402284	0.899	0.638	0.261	TRUE	0.000652008	TAGLN	L1-progenitor
2.71549e-08	0.518774	0.47	0.279	0.191	TRUE	0.000659972	RNF180	L1-progenitor
2.95134e-08	0.370947	0.349	0.159	0.19	FALSE	0.000717293	CCDC170	L1-progenitor
3.03878e-08	0.911971	0.356	0.163	0.193	TRUE	0.000738546	MT1A	L1-progenitor
3.13031e-08	0.505994	0.564	0.382	0.182	TRUE	0.000760791	PHLDB3	L1-progenitor
3.23629e-08	0.367902	0.993	0.959	0.034	FALSE	0.000786548	HNRNPA2B1	L1-progenitor
3.39664e-08	-0.342523	0.114	0.366	-0.252	FALSE	0.000825519	NT5E	L1-progenitor
3.62063e-08	0.372437	0.966	0.944	0.022	FALSE	0.000879958	LAPTM4A	L1-progenitor
3.74412e-08	-0.399303	0.228	0.492	-0.264	FALSE	0.000909971	GPC4	L1-progenitor
3.79155e-08	-0.547124	0.074	0.298	-0.224	FALSE	0.000921499	ANO5	L1-progenitor
3.88048e-08	-0.607674	0.416	0.638	-0.222	FALSE	0.000943111	SATB2	L1-progenitor
4.00521e-08	0.51709	0.617	0.448	0.169	TRUE	0.000973427	INAFM1	L1-progenitor
4.09687e-08	-0.537998	0.966	0.971	-0.005	FALSE	0.000995703	RPS4X	L1-progenitor
4.13052e-08	-2.26048	0.215	0.444	-0.229	FALSE	0.00100388	MMP13	L1-progenitor
4.15725e-08	-0.252489	0.107	0.347	-0.24	FALSE	0.00101038	SNHG19	L1-progenitor
4.21593e-08	0.460695	0.517	0.333	0.184	FALSE	0.00102464	PLSCR1	L1-progenitor
4.24621e-08	-0.557933	0.859	0.917	-0.058	FALSE	0.001032	RPSA	L1-progenitor
5.02748e-08	0.52946	0.718	0.585	0.133	TRUE	0.00122188	H2AFJ	L1-progenitor
5.07846e-08	0.286685	0.282	0.11	0.172	FALSE	0.00123427	CNTN1	L1-progenitor
5.20851e-08	0.516898	0.57	0.38	0.19	TRUE	0.00126588	NFIL3	L1-progenitor
5.26713e-08	-0.42138	0.235	0.483	-0.248	FALSE	0.00128012	TTC39B	L1-progenitor
5.26956e-08	-0.553664	0.329	0.601	-0.272	FALSE	0.00128071	TENT5A	L1-progenitor
5.53957e-08	-0.406927	0.322	0.603	-0.281	FALSE	0.00134634	LRRC1	L1-progenitor
5.81782e-08	-0.507237	0.792	0.895	-0.103	FALSE	0.00141396	NR3C1	L1-progenitor
5.89661e-08	0.510856	0.53	0.333	0.197	TRUE	0.00143311	PLSCR4	L1-progenitor
6.04212e-08	-0.297175	0.074	0.293	-0.219	FALSE	0.00146848	AK5	L1-progenitor
6.27702e-08	0.525668	0.738	0.628	0.11	TRUE	0.00152557	PHC2	L1-progenitor
6.35531e-08	0.397721	0.315	0.136	0.179	FALSE	0.00154459	APOL1	L1-progenitor
6.55071e-08	0.333704	0.148	0.031	0.117	FALSE	0.00159209	DPP4	L1-progenitor
6.6113e-08	0.526166	0.544	0.366	0.178	TRUE	0.00160681	KLF10	L1-progenitor
6.82658e-08	-0.381088	0.094	0.318	-0.224	FALSE	0.00165913	CD55	L1-progenitor
7.13236e-08	-0.326018	0.047	0.25	-0.203	FALSE	0.00173345	WFDC1	L1-progenitor
7.71141e-08	0.492828	0.852	0.721	0.131	FALSE	0.00187418	C1R	L1-progenitor
7.74051e-08	-0.401424	0.993	0.994	-0.001	FALSE	0.00188125	RPL11	L1-progenitor
7.98908e-08	-0.357082	0.154	0.399	-0.245	FALSE	0.00194167	COL21A1	L1-progenitor
7.98931e-08	-0.618098	0.772	0.87	-0.098	FALSE	0.00194172	FGFR1	L1-progenitor
8.11062e-08	-0.310772	0.201	0.444	-0.243	FALSE	0.00197121	NCS1	L1-progenitor
8.15149e-08	-0.464047	0.973	0.959	0.014	FALSE	0.00198114	RPL31	L1-progenitor
8.2443e-08	-0.260612	0.007	0.184	-0.177	FALSE	0.00200369	PHLDB2	L1-progenitor
8.36664e-08	-0.476171	0.98	0.971	0.009	FALSE	0.00203343	RPS13	L1-progenitor
8.39171e-08	-0.519027	0.98	0.979	0.001	FALSE	0.00203952	RPS3	L1-progenitor
9.05734e-08	0.722771	0.859	0.746	0.113	TRUE	0.0022013	FOSB	L1-progenitor
9.29979e-08	0.257263	0.107	0.014	0.093	FALSE	0.00226022	HSD11B1	L1-progenitor
9.39925e-08	-0.562092	0.49	0.682	-0.192	FALSE	0.00228439	P4HA2	L1-progenitor
9.88536e-08	0.515865	0.664	0.492	0.172	TRUE	0.00240254	CSF1	L1-progenitor
1.00389e-07	0.54793	0.537	0.368	0.169	TRUE	0.00243985	PLEKHG2	L1-progenitor
1.01555e-07	-0.58387	0.973	0.946	0.027	FALSE	0.00246818	NDUFA4	L1-progenitor
1.02424e-07	-0.475692	0.987	0.981	0.006	FALSE	0.00248931	RPL26	L1-progenitor
1.02454e-07	-0.418249	0.188	0.432	-0.244	FALSE	0.00249005	ANXA4	L1-progenitor
1.0988e-07	-0.53645	0.966	0.981	-0.015	FALSE	0.00267052	RPS19	L1-progenitor
1.10559e-07	0.291053	0.201	0.06	0.141	FALSE	0.00268703	PEAR1	L1-progenitor
1.13442e-07	-0.386948	0.181	0.413	-0.232	FALSE	0.00275711	LXN	L1-progenitor
1.15752e-07	-0.658596	0.282	0.517	-0.235	FALSE	0.00281324	PCDH7	L1-progenitor
1.21958e-07	0.274369	0.208	0.066	0.142	FALSE	0.00296407	EYA1	L1-progenitor
1.25576e-07	0.447454	0.631	0.512	0.119	FALSE	0.00305201	IRAK3	L1-progenitor
1.26569e-07	-0.312943	0.161	0.401	-0.24	FALSE	0.00307612	SRGAP3	L1-progenitor
1.32486e-07	0.526179	0.765	0.663	0.102	TRUE	0.00321994	ELL2	L1-progenitor
1.40421e-07	-0.471087	0.128	0.349	-0.221	FALSE	0.0034128	NINJ1	L1-progenitor
1.41955e-07	-0.413565	0.215	0.467	-0.252	FALSE	0.00345008	TRIM2	L1-progenitor
1.42043e-07	0.410199	0.51	0.322	0.188	FALSE	0.00345222	LEF1	L1-progenitor
1.47544e-07	-0.528207	0.591	0.758	-0.167	FALSE	0.00358591	CKAP4	L1-progenitor
1.50319e-07	0.347775	0.973	0.921	0.052	FALSE	0.00365335	SEPT7	L1-progenitor
1.50573e-07	0.352957	0.758	0.64	0.118	FALSE	0.00365952	HOOK3	L1-progenitor
1.50681e-07	-0.508285	0.638	0.795	-0.157	FALSE	0.00366215	HDLBP	L1-progenitor
1.50792e-07	-0.455546	0.309	0.562	-0.253	FALSE	0.00366486	MMP16	L1-progenitor
1.52203e-07	0.507296	0.329	0.161	0.168	TRUE	0.00369915	MMD	L1-progenitor
1.53664e-07	0.401399	0.96	0.886	0.074	FALSE	0.00373465	ZBTB20	L1-progenitor
1.59487e-07	-0.570106	0.926	0.942	-0.016	FALSE	0.00387618	CLEC11A	L1-progenitor
1.70605e-07	0.412387	0.872	0.725	0.147	FALSE	0.00414638	MXRA5	L1-progenitor
1.73445e-07	-0.465653	0.537	0.715	-0.178	FALSE	0.00421542	FXYD6	L1-progenitor
1.79516e-07	-0.253542	0.174	0.434	-0.26	FALSE	0.00436295	RNF144A	L1-progenitor
1.82261e-07	0.419293	0.43	0.24	0.19	FALSE	0.00442967	ARHGDIB	L1-progenitor
1.83583e-07	-0.316614	0.013	0.184	-0.171	FALSE	0.00446179	AOC2	L1-progenitor
1.83928e-07	0.481477	0.866	0.758	0.108	FALSE	0.00447019	ENPEP	L1-progenitor
1.8515e-07	-0.323816	0	0.161	-0.161	FALSE	0.00449989	CRABP2	L1-progenitor
1.88638e-07	-0.758091	0.013	0.184	-0.171	FALSE	0.00458467	PTPRZ1	L1-progenitor
1.90605e-07	0.394476	0.638	0.457	0.181	FALSE	0.00463246	EIF4EBP1	L1-progenitor
1.98771e-07	-0.267251	0.067	0.277	-0.21	FALSE	0.00483094	SYTL2	L1-progenitor
1.99364e-07	0.423703	0.45	0.258	0.192	FALSE	0.00484534	EFNA1	L1-progenitor
2.02418e-07	-0.465337	0.899	0.955	-0.056	FALSE	0.00491956	EEF2	L1-progenitor
2.13154e-07	-0.380423	0.141	0.374	-0.233	FALSE	0.0051805	LRRC17	L1-progenitor
2.22749e-07	0.253716	0.188	0.056	0.132	FALSE	0.00541368	AGTR1	L1-progenitor
2.23813e-07	0.559604	0.698	0.568	0.13	TRUE	0.00543954	ARHGAP10	L1-progenitor
2.43234e-07	0.51889	0.591	0.395	0.196	TRUE	0.00591156	PLPP3	L1-progenitor
2.44779e-07	0.693673	0.463	0.295	0.168	TRUE	0.0059491	NCOA7	L1-progenitor
2.45058e-07	-0.532308	0.195	0.419	-0.224	FALSE	0.00595589	FRMD4B	L1-progenitor
2.52156e-07	-0.412799	0.879	0.907	-0.028	FALSE	0.0061284	OST4	L1-progenitor
2.59273e-07	0.313048	0.993	0.932	0.061	FALSE	0.00630136	MYL12A	L1-progenitor
2.6882e-07	-1.06779	0.564	0.744	-0.18	FALSE	0.0065334	MMP2	L1-progenitor
2.6891e-07	0.491866	0.651	0.479	0.172	FALSE	0.00653558	PCSK7	L1-progenitor
2.83048e-07	0.317501	0.993	0.965	0.028	FALSE	0.0068792	SELENOP	L1-progenitor
2.84556e-07	0.342966	0.362	0.184	0.178	FALSE	0.00691584	ADGRL2	L1-progenitor
2.87457e-07	-0.425833	0.262	0.508	-0.246	FALSE	0.00698635	CKLF	L1-progenitor
3.00096e-07	-0.321668	0.121	0.347	-0.226	FALSE	0.00729353	C1orf198	L1-progenitor
3.08304e-07	-0.316768	0.168	0.405	-0.237	FALSE	0.00749302	KIAA1217	L1-progenitor
3.10328e-07	0.263834	0.221	0.074	0.147	FALSE	0.00754222	PHLDA2	L1-progenitor
3.23449e-07	0.630109	0.564	0.395	0.169	TRUE	0.0078611	PID1	L1-progenitor
3.31002e-07	-0.271732	0.128	0.349	-0.221	FALSE	0.00804467	HEG1	L1-progenitor
3.40092e-07	1.25576	0.49	0.316	0.174	TRUE	0.00826559	PDK4	L1-progenitor
3.47885e-07	0.410224	0.638	0.479	0.159	FALSE	0.00845501	HBP1	L1-progenitor
3.49433e-07	0.669087	0.302	0.136	0.166	TRUE	0.00849262	ADAMTS4	L1-progenitor
3.5773e-07	-0.550131	0.013	0.18	-0.167	FALSE	0.00869427	LOXL4	L1-progenitor
3.59358e-07	-0.860349	0.658	0.837	-0.179	FALSE	0.00873383	CTGF	L1-progenitor
3.71412e-07	0.452932	0.604	0.399	0.205	FALSE	0.00902681	APOL2	L1-progenitor
3.79675e-07	0.467843	0.933	0.787	0.146	FALSE	0.00922762	COL6A3	L1-progenitor
3.88415e-07	-0.401973	0.174	0.395	-0.221	FALSE	0.00944004	KDELR3	L1-progenitor
3.93223e-07	0.828893	0.436	0.267	0.169	TRUE	0.00955689	PHLDA1	L1-progenitor
4.09496e-07	-0.362062	0.98	0.965	0.015	FALSE	0.0099524	RPL38	L1-progenitor
4.09825e-07	0.467972	0.711	0.583	0.128	FALSE	0.00996039	ADARB1	L1-progenitor
4.15888e-07	-0.492218	0	0.153	-0.153	FALSE	0.0101078	SEMA3D	L1-progenitor
4.24669e-07	-1.45905	0.02	0.188	-0.168	FALSE	0.0103212	IFITM5	L1-progenitor
4.27437e-07	0.98214	0.919	0.806	0.113	TRUE	0.0103884	SAT1	L1-progenitor
4.51721e-07	0.633496	0.47	0.312	0.158	TRUE	0.0109786	NR2F2	L1-progenitor
4.60903e-07	0.504147	0.745	0.593	0.152	TRUE	0.0112018	PLIN2	L1-progenitor
4.67286e-07	-2.15833	0.094	0.287	-0.193	FALSE	0.0113569	ASPN	L1-progenitor
4.71863e-07	-0.376966	0.074	0.264	-0.19	FALSE	0.0114682	ITM2A	L1-progenitor
4.72513e-07	-0.481086	0.268	0.49	-0.222	FALSE	0.011484	SMCO4	L1-progenitor
4.87594e-07	-0.384206	0.98	0.979	0.001	FALSE	0.0118505	RPL22	L1-progenitor
5.06592e-07	0.738022	0.732	0.62	0.112	TRUE	0.0123122	EDNRA	L1-progenitor
5.15672e-07	0.369914	0.282	0.124	0.158	FALSE	0.0125329	GUCY1B1	L1-progenitor
5.51501e-07	0.408995	0.826	0.678	0.148	FALSE	0.0134037	PTPN13	L1-progenitor
5.56045e-07	0.315477	0.128	0.027	0.101	FALSE	0.0135141	PAG1	L1-progenitor
5.75651e-07	0.430851	0.369	0.194	0.175	FALSE	0.0139906	HEYL	L1-progenitor
6.01713e-07	-0.435523	0.248	0.469	-0.221	FALSE	0.014624	UBL7	L1-progenitor
6.03302e-07	-0.440839	0.289	0.521	-0.232	FALSE	0.0146627	USP31	L1-progenitor
6.08545e-07	0.746637	0.523	0.37	0.153	TRUE	0.0147901	ARRDC2	L1-progenitor
6.20924e-07	-0.452471	0.289	0.521	-0.232	FALSE	0.0150909	MINDY2	L1-progenitor
6.21302e-07	-0.390564	0	0.149	-0.149	FALSE	0.0151001	PDPN	L1-progenitor
6.24064e-07	0.355348	0.255	0.103	0.152	FALSE	0.0151672	ABCA9	L1-progenitor
6.32587e-07	-0.979581	0.201	0.419	-0.218	FALSE	0.0153744	WIF1	L1-progenitor
6.47923e-07	0.404463	0.725	0.616	0.109	FALSE	0.0157471	AKIRIN2	L1-progenitor
6.7972e-07	-0.430417	0.195	0.421	-0.226	FALSE	0.0165199	EPHA2	L1-progenitor
6.93508e-07	0.517726	0.973	0.934	0.039	TRUE	0.016855	TSC22D3	L1-progenitor
7.07242e-07	-0.276263	0.107	0.318	-0.211	FALSE	0.0171888	SMAD3	L1-progenitor
7.23148e-07	-0.367964	0.993	0.981	0.012	FALSE	0.0175754	RPL37	L1-progenitor
7.24464e-07	-0.368123	0.235	0.45	-0.215	FALSE	0.0176074	TBX2	L1-progenitor
7.27762e-07	-0.398514	0.577	0.754	-0.177	FALSE	0.0176875	SNX7	L1-progenitor
7.40314e-07	-0.458363	0.98	0.969	0.011	FALSE	0.0179926	RPL29	L1-progenitor
7.46013e-07	-0.325285	0.04	0.219	-0.179	FALSE	0.0181311	GNG4	L1-progenitor
7.48742e-07	0.618485	0.376	0.215	0.161	TRUE	0.0181974	DCLK1	L1-progenitor
7.51342e-07	-0.383514	0.013	0.171	-0.158	FALSE	0.0182606	KHDRBS3	L1-progenitor
7.53501e-07	0.485994	0.55	0.38	0.17	FALSE	0.0183131	NRP1	L1-progenitor
7.62607e-07	-0.349761	0.349	0.616	-0.267	FALSE	0.0185344	PPFIBP1	L1-progenitor
7.65524e-07	-0.50686	0.322	0.517	-0.195	FALSE	0.0186053	CERCAM	L1-progenitor
8.08609e-07	0.514131	0.43	0.246	0.184	TRUE	0.0196524	LMO2	L1-progenitor
8.13645e-07	0.446192	0.456	0.287	0.169	FALSE	0.0197748	ARHGAP42	L1-progenitor
8.25971e-07	-0.434085	0.389	0.616	-0.227	FALSE	0.0200744	ITGA11	L1-progenitor
8.44299e-07	0.362725	0.987	0.94	0.047	FALSE	0.0205198	CD81	L1-progenitor
8.88615e-07	0.405799	0.544	0.386	0.158	FALSE	0.0215969	PLXND1	L1-progenitor
8.90388e-07	-0.411692	0.617	0.814	-0.197	FALSE	0.02164	EZR	L1-progenitor
9.02552e-07	0.297905	0.228	0.085	0.143	FALSE	0.0219356	CD4	L1-progenitor
9.42028e-07	-0.5441	0.141	0.351	-0.21	FALSE	0.0228951	FAP	L1-progenitor
9.64824e-07	-0.398321	0.993	0.99	0.003	FALSE	0.0234491	RPL13A	L1-progenitor
9.65211e-07	-0.300037	0.369	0.597	-0.228	FALSE	0.0234585	APOPT1	L1-progenitor
9.73921e-07	0.323813	0.195	0.064	0.131	FALSE	0.0236702	IGF2BP2	L1-progenitor
1.07099e-06	0.687336	0.389	0.217	0.172	TRUE	0.0260294	APBB1IP	L1-progenitor
1.079e-06	0.484567	0.772	0.682	0.09	FALSE	0.0262239	IFNGR1	L1-progenitor
1.12476e-06	0.357558	1	0.994	0.006	FALSE	0.0273361	FTH1	L1-progenitor
1.12807e-06	0.476753	0.617	0.517	0.1	FALSE	0.0274165	TXLNA	L1-progenitor
1.14143e-06	-0.296278	0.047	0.225	-0.178	FALSE	0.0277413	C1QTNF7	L1-progenitor
1.14952e-06	0.453868	0.899	0.831	0.068	FALSE	0.0279378	SOX4	L1-progenitor
1.15161e-06	0.48303	0.356	0.188	0.168	FALSE	0.0279888	NCAM2	L1-progenitor
1.16157e-06	1.0692	0.443	0.269	0.174	TRUE	0.0282309	CRABP1	L1-progenitor
1.17122e-06	0.449224	0.859	0.795	0.064	FALSE	0.0284653	DNAJA1	L1-progenitor
1.20933e-06	-0.436363	0.329	0.556	-0.227	FALSE	0.0293916	FKBP11	L1-progenitor
1.21164e-06	-1.24064	0.02	0.176	-0.156	FALSE	0.0294477	OSTN	L1-progenitor
1.31395e-06	0.455399	0.664	0.471	0.193	FALSE	0.0319342	SVEP1	L1-progenitor
1.39773e-06	-0.380182	0.497	0.7	-0.203	FALSE	0.0339704	PDLIM4	L1-progenitor
1.42358e-06	-0.282387	0.128	0.337	-0.209	FALSE	0.0345987	LRBA	L1-progenitor
1.51037e-06	-0.502566	0.852	0.888	-0.036	FALSE	0.0367081	RPS4Y1	L1-progenitor
1.60475e-06	0.280169	0.208	0.074	0.134	FALSE	0.0390018	CHST1	L1-progenitor
1.63831e-06	0.384853	0.564	0.378	0.186	FALSE	0.0398175	ATOH8	L1-progenitor
1.68244e-06	-0.275568	0.06	0.24	-0.18	FALSE	0.04089	ALCAM	L1-progenitor
1.8728e-06	0.250578	0.188	0.062	0.126	FALSE	0.0455165	NDC80	L1-progenitor
1.94963e-06	0.357096	0.403	0.238	0.165	FALSE	0.0473838	EHD2	L1-progenitor
1.9596e-06	-0.401434	0.973	0.988	-0.015	FALSE	0.047626	RPS15A	L1-progenitor
1.9795e-06	-2.43372	0.02	0.171	-0.151	FALSE	0.0481098	DMP1	L1-progenitor
2.01256e-06	0.759232	0.919	0.886	0.033	TRUE	0.0489133	NNMT	L1-progenitor
2.01729e-06	-0.314647	0.98	0.973	0.007	FALSE	0.0490282	RPS25	L1-progenitor
2.04614e-06	-0.364795	0.322	0.548	-0.226	FALSE	0.0497293	IL4R	L1-progenitor
2.10708e-06	0.476077	0.819	0.719	0.1	FALSE	0.0512106	TACC1	L1-progenitor
2.13813e-06	-0.378164	0.356	0.554	-0.198	FALSE	0.0519651	IMPDH2	L1-progenitor
2.21191e-06	-0.330602	0.228	0.469	-0.241	FALSE	0.0537582	PGM3	L1-progenitor
2.34191e-06	0.61179	0.718	0.632	0.086	TRUE	0.0569178	CYTOR	L1-progenitor
2.35881e-06	-0.433797	0.289	0.512	-0.223	FALSE	0.0573284	TP53I11	L1-progenitor
2.36326e-06	0.664071	0.678	0.562	0.116	TRUE	0.0574367	IER5L	L1-progenitor
2.42635e-06	-1.49193	0.161	0.339	-0.178	FALSE	0.05897	OGN	L1-progenitor
2.48971e-06	-0.373004	0.832	0.911	-0.079	FALSE	0.06051	ATP5MG	L1-progenitor
2.558e-06	0.645985	0.772	0.663	0.109	TRUE	0.0621696	NFKBIZ	L1-progenitor
2.72907e-06	-0.537599	0.047	0.211	-0.164	FALSE	0.0663273	FIBIN	L1-progenitor
2.76914e-06	0.254499	0.302	0.136	0.166	FALSE	0.0673012	GEM	L1-progenitor
2.78588e-06	-0.330317	0.43	0.645	-0.215	FALSE	0.067708	MRPS34	L1-progenitor
3.02865e-06	0.463175	0.342	0.184	0.158	FALSE	0.0736084	NABP1	L1-progenitor
3.03927e-06	-0.260909	0.107	0.304	-0.197	FALSE	0.0738664	DAB2IP	L1-progenitor
3.15799e-06	-0.276013	0.235	0.452	-0.217	FALSE	0.0767518	CD320	L1-progenitor
3.28142e-06	0.344394	0.765	0.601	0.164	FALSE	0.0797517	RORA	L1-progenitor
3.30175e-06	-0.309996	0.322	0.554	-0.232	FALSE	0.0802457	P3H4	L1-progenitor
3.44697e-06	-0.402721	0.409	0.62	-0.211	FALSE	0.0837751	SVIL	L1-progenitor
3.5409e-06	-0.285379	0.054	0.229	-0.175	FALSE	0.086058	LAMP5	L1-progenitor
3.72019e-06	-0.353665	0.966	0.975	-0.009	FALSE	0.0904155	RPS11	L1-progenitor
3.99645e-06	0.479076	0.45	0.264	0.186	FALSE	0.0971297	NR4A2	L1-progenitor
4.01085e-06	0.496763	0.329	0.174	0.155	FALSE	0.0974798	SEMA4A	L1-progenitor
4.08431e-06	0.476295	0.57	0.442	0.128	FALSE	0.0992652	RFTN1	L1-progenitor
4.14452e-06	-0.297773	0.02	0.167	-0.147	FALSE	0.100728	SHISAL2B	L1-progenitor
4.19388e-06	0.462224	0.899	0.847	0.052	FALSE	0.101928	JMJD1C	L1-progenitor
4.23096e-06	-0.393284	0.651	0.769	-0.118	FALSE	0.102829	PHPT1	L1-progenitor
4.24888e-06	0.467899	0.638	0.496	0.142	FALSE	0.103265	SAMHD1	L1-progenitor
4.39537e-06	0.508997	0.658	0.562	0.096	TRUE	0.106825	HNMT	L1-progenitor
4.4211e-06	-0.288377	0.128	0.335	-0.207	FALSE	0.10745	WNT5B	L1-progenitor
4.48235e-06	-0.253938	0	0.128	-0.128	FALSE	0.108939	BMP3	L1-progenitor
4.53176e-06	0.403257	0.946	0.897	0.049	FALSE	0.11014	PNISR	L1-progenitor
4.54873e-06	0.373533	0.55	0.372	0.178	FALSE	0.110552	FZD1	L1-progenitor
4.57083e-06	0.458185	0.711	0.632	0.079	FALSE	0.111089	MDFIC	L1-progenitor
4.60518e-06	0.265424	0.208	0.079	0.129	FALSE	0.111924	IRX2	L1-progenitor
4.65552e-06	-0.365065	0.872	0.94	-0.068	FALSE	0.113148	UQCRB	L1-progenitor
4.68148e-06	-4.456	0.04	0.198	-0.158	FALSE	0.113779	MEPE	L1-progenitor
4.77545e-06	-0.328189	0.966	0.979	-0.013	FALSE	0.116062	UBA52	L1-progenitor
4.9324e-06	0.301728	0.195	0.07	0.125	FALSE	0.119877	EPHA3	L1-progenitor
5.1243e-06	0.266223	0.396	0.233	0.163	FALSE	0.124541	TCF7L1	L1-progenitor
5.16766e-06	0.257041	0.121	0.029	0.092	FALSE	0.125595	LIN7A	L1-progenitor
5.17403e-06	0.285594	0.201	0.074	0.127	FALSE	0.12575	TES	L1-progenitor
5.18544e-06	-0.276445	0.302	0.543	-0.241	FALSE	0.126027	PDE4DIP	L1-progenitor
5.27768e-06	-0.413038	0.973	0.971	0.002	FALSE	0.128269	RPL18A	L1-progenitor
5.52784e-06	0.517193	0.228	0.093	0.135	TRUE	0.134349	SOX18	L1-progenitor
5.61885e-06	-0.353325	0.685	0.835	-0.15	FALSE	0.136561	ARPC5	L1-progenitor
5.87793e-06	0.544834	0.919	0.89	0.029	TRUE	0.142857	HNRNPU	L1-progenitor
5.87869e-06	-0.363209	0.631	0.775	-0.144	FALSE	0.142876	CRTAP	L1-progenitor
5.95254e-06	-0.325319	0.221	0.426	-0.205	FALSE	0.144671	CCDC3	L1-progenitor
5.98227e-06	-0.405154	0.987	0.979	0.008	FALSE	0.145393	RPL39	L1-progenitor
6.26796e-06	-0.263304	0.02	0.161	-0.141	FALSE	0.152336	ADPRHL1	L1-progenitor
6.5791e-06	0.379739	0.624	0.502	0.122	FALSE	0.159898	MKLN1	L1-progenitor
6.70257e-06	-0.332315	1	0.998	0.002	FALSE	0.162899	TPT1	L1-progenitor
6.78487e-06	0.366982	0.597	0.405	0.192	FALSE	0.164899	NFIB	L1-progenitor
6.79366e-06	0.393839	0.752	0.659	0.093	FALSE	0.165113	SPTBN1	L1-progenitor
6.89093e-06	-0.423891	1	0.994	0.006	FALSE	0.167477	RPL41	L1-progenitor
6.97793e-06	-0.270367	0.034	0.184	-0.15	FALSE	0.169592	REEP1	L1-progenitor
6.98889e-06	-0.381902	0.987	0.963	0.024	FALSE	0.169858	RPL8	L1-progenitor
7.32207e-06	0.435301	0.477	0.314	0.163	FALSE	0.177956	HEY2	L1-progenitor
7.49225e-06	-0.493794	0.664	0.804	-0.14	FALSE	0.182092	SH3PXD2A	L1-progenitor
7.55696e-06	-0.480857	0.711	0.835	-0.124	FALSE	0.183664	DBI	L1-progenitor
7.58622e-06	0.61047	0.369	0.188	0.181	TRUE	0.184376	MEG3	L1-progenitor
7.5954e-06	0.316373	1	0.99	0.01	FALSE	0.184599	TMSB10	L1-progenitor
7.59915e-06	-0.341133	0.423	0.638	-0.215	FALSE	0.18469	TPST1	L1-progenitor
7.86139e-06	0.357777	0.685	0.554	0.131	FALSE	0.191063	TGFB1I1	L1-progenitor
7.93493e-06	-0.355031	0.732	0.835	-0.103	FALSE	0.192851	UQCRH	L1-progenitor
8.10251e-06	0.412771	0.725	0.618	0.107	FALSE	0.196924	TOB2	L1-progenitor
8.23036e-06	-0.393602	0.403	0.616	-0.213	FALSE	0.200031	CKB	L1-progenitor
8.26892e-06	0.326759	0.711	0.651	0.06	FALSE	0.200968	PTPN12	L1-progenitor
8.29018e-06	-0.303282	0.047	0.202	-0.155	FALSE	0.201485	NPTX2	L1-progenitor
8.40108e-06	-0.410073	0.685	0.831	-0.146	FALSE	0.20418	EMP3	L1-progenitor
8.44144e-06	0.330708	0.268	0.13	0.138	FALSE	0.205161	ST8SIA4	L1-progenitor
8.4854e-06	0.411165	0.752	0.655	0.097	FALSE	0.206229	TRIM22	L1-progenitor
8.851e-06	0.378628	0.57	0.409	0.161	FALSE	0.215115	APOL6	L1-progenitor
8.93845e-06	-0.366106	0.43	0.63	-0.2	FALSE	0.21724	EBPL	L1-progenitor
9.23567e-06	-0.392745	0.805	0.835	-0.03	FALSE	0.224464	MINOS1	L1-progenitor
9.41413e-06	-0.387504	0.799	0.862	-0.063	FALSE	0.228801	RPS17	L1-progenitor
9.41489e-06	-0.289894	0.98	0.979	0.001	FALSE	0.22882	RPLP2	L1-progenitor
9.48278e-06	-0.373661	0.993	0.983	0.01	FALSE	0.230469	RPS23	L1-progenitor
9.5204e-06	-0.363113	0.839	0.905	-0.066	FALSE	0.231384	SERPINH1	L1-progenitor
9.60615e-06	-0.271861	0.195	0.403	-0.208	FALSE	0.233468	TMEM14A	L1-progenitor
1.04001e-05	0.28122	0.336	0.18	0.156	FALSE	0.252763	CAMK2N1	L1-progenitor
1.07272e-05	-0.26339	0.248	0.479	-0.231	FALSE	0.260714	ZMAT3	L1-progenitor
1.11413e-05	0.396177	0.631	0.473	0.158	FALSE	0.270779	KAZN	L1-progenitor
1.12166e-05	-0.777692	0.101	0.275	-0.174	FALSE	0.272609	TGFB2	L1-progenitor
1.12174e-05	0.482452	0.617	0.496	0.121	FALSE	0.272628	METTL7A	L1-progenitor
1.12279e-05	0.290498	0.282	0.134	0.148	FALSE	0.272884	IGF2.1	L1-progenitor
1.13349e-05	0.250114	0.349	0.192	0.157	FALSE	0.275484	MEIS3	L1-progenitor
1.13675e-05	0.355879	0.362	0.211	0.151	FALSE	0.276275	MMP19	L1-progenitor
1.15498e-05	-0.258128	0.289	0.514	-0.225	FALSE	0.280707	FAM69C	L1-progenitor
1.17692e-05	-0.490586	0.013	0.143	-0.13	FALSE	0.286038	KCNMA1	L1-progenitor
1.18354e-05	0.560329	0.537	0.407	0.13	TRUE	0.287648	TBX15	L1-progenitor
1.25158e-05	-0.787057	0.436	0.585	-0.149	FALSE	0.304185	ACAN	L1-progenitor
1.2656e-05	0.827063	0.322	0.169	0.153	TRUE	0.307592	G0S2	L1-progenitor
1.26623e-05	0.344023	0.45	0.308	0.142	FALSE	0.307744	CAT	L1-progenitor
1.27515e-05	-0.53312	0.503	0.719	-0.216	FALSE	0.309912	ACTN4	L1-progenitor
1.28046e-05	-0.290239	0.134	0.329	-0.195	FALSE	0.311204	PDZD2	L1-progenitor
1.30608e-05	0.25976	0.846	0.814	0.032	FALSE	0.31743	STAT3	L1-progenitor
1.46849e-05	-0.357493	0.792	0.841	-0.049	FALSE	0.356901	TSPO	L1-progenitor
1.52246e-05	-0.317418	1	0.981	0.019	FALSE	0.370019	RPS28	L1-progenitor
1.54431e-05	0.375075	0.631	0.514	0.117	FALSE	0.375328	WBP4	L1-progenitor
1.54446e-05	0.291052	0.839	0.777	0.062	FALSE	0.375366	PRKAR1A	L1-progenitor
1.56098e-05	-0.274419	0.208	0.401	-0.193	FALSE	0.379381	MIR4458HG	L1-progenitor
1.57403e-05	0.273996	0.336	0.178	0.158	FALSE	0.382551	MAN1A1	L1-progenitor
1.59802e-05	0.272823	0.161	0.056	0.105	FALSE	0.388384	FOXD1	L1-progenitor
1.67681e-05	0.568766	0.698	0.643	0.055	TRUE	0.407532	ZNF503	L1-progenitor
1.73832e-05	0.306747	0.289	0.147	0.142	FALSE	0.422482	AHR	L1-progenitor
1.75141e-05	-0.379508	0.805	0.853	-0.048	FALSE	0.425662	SSR4	L1-progenitor
1.75483e-05	0.314031	0.557	0.413	0.144	FALSE	0.426493	HDGFL3	L1-progenitor
1.77953e-05	-0.345606	0.268	0.494	-0.226	FALSE	0.432497	AFDN	L1-progenitor
1.80881e-05	-0.354726	0.436	0.651	-0.215	FALSE	0.439612	PTPN14	L1-progenitor
1.86598e-05	0.318061	0.866	0.812	0.054	FALSE	0.453508	HNRNPD	L1-progenitor
1.87893e-05	0.312366	0.255	0.122	0.133	FALSE	0.456654	GLIS3	L1-progenitor
1.88575e-05	-0.470701	0.779	0.86	-0.081	FALSE	0.458312	LIFR	L1-progenitor
1.89535e-05	0.323641	0.94	0.944	-0.004	FALSE	0.460647	PNRC1	L1-progenitor
1.9312e-05	-0.253669	0.309	0.533	-0.224	FALSE	0.469359	ADSS	L1-progenitor
1.96355e-05	0.327444	0.403	0.25	0.153	FALSE	0.477221	CSRNP1	L1-progenitor
2.02566e-05	0.403188	0.564	0.444	0.12	FALSE	0.492316	APPBP2	L1-progenitor
2.0289e-05	0.321855	0.792	0.717	0.075	FALSE	0.493103	RBMX	L1-progenitor
2.17433e-05	-0.260097	0.154	0.341	-0.187	FALSE	0.528449	FJX1	L1-progenitor
2.20317e-05	-0.323197	0.966	0.971	-0.005	FALSE	0.535457	RPL35	L1-progenitor
2.23968e-05	0.280773	0.201	0.083	0.118	FALSE	0.544333	TXNDC16	L1-progenitor
2.33348e-05	-0.566525	0.221	0.424	-0.203	FALSE	0.567129	ITGBL1	L1-progenitor
2.35691e-05	0.297443	0.396	0.233	0.163	FALSE	0.572822	SCIN	L1-progenitor
2.39834e-05	-0.364736	0.141	0.312	-0.171	FALSE	0.582893	PLP2	L1-progenitor
2.42117e-05	0.302189	0.953	0.928	0.025	FALSE	0.588442	RBM39	L1-progenitor
2.53446e-05	-0.250693	0.342	0.548	-0.206	FALSE	0.615975	CORO1C	L1-progenitor
2.55464e-05	-0.353573	0.369	0.595	-0.226	FALSE	0.620879	TSPAN14	L1-progenitor
2.69711e-05	-0.377592	0.591	0.758	-0.167	FALSE	0.655506	CPQ	L1-progenitor
2.78237e-05	0.604683	0.604	0.519	0.085	TRUE	0.676227	NAMPT	L1-progenitor
2.79451e-05	-0.725665	0.013	0.132	-0.119	FALSE	0.679178	CILP2	L1-progenitor
2.79675e-05	-0.319544	0.409	0.626	-0.217	FALSE	0.679722	OSTF1	L1-progenitor
2.85213e-05	-0.476846	0.732	0.899	-0.167	FALSE	0.693182	MAP1B	L1-progenitor
2.89265e-05	0.269706	0.919	0.845	0.074	FALSE	0.70303	SF1	L1-progenitor
3.06676e-05	-1.52905	0.906	0.909	-0.003	FALSE	0.745346	TIMP1	L1-progenitor
3.32172e-05	-0.369205	0.926	0.94	-0.014	FALSE	0.80731	PPIB	L1-progenitor
3.33259e-05	0.395612	0.631	0.488	0.143	FALSE	0.809953	TSPYL2	L1-progenitor
3.4384e-05	0.428513	0.644	0.545	0.099	FALSE	0.835669	NBN	L1-progenitor
3.46798e-05	-0.307407	0.013	0.132	-0.119	FALSE	0.842858	MMP23B	L1-progenitor
3.49902e-05	0.428309	0.664	0.57	0.094	FALSE	0.850402	PPP1R15A	L1-progenitor
3.65942e-05	0.288789	0.221	0.097	0.124	FALSE	0.889386	PODN	L1-progenitor
3.6646e-05	0.398967	0.826	0.731	0.095	FALSE	0.890644	MAT2A	L1-progenitor
3.70466e-05	-0.402755	0.356	0.533	-0.177	FALSE	0.90038	IGSF3	L1-progenitor
3.96215e-05	0.963666	0.638	0.531	0.107	TRUE	0.962961	MT1X	L1-progenitor
4.10653e-05	-0.434492	0.926	0.934	-0.008	FALSE	0.99805	BGN	L1-progenitor
4.15703e-05	0.403486	0.664	0.56	0.104	FALSE	1	SAV1	L1-progenitor
4.1668e-05	-0.266426	0.255	0.471	-0.216	FALSE	1	OTUD7B	L1-progenitor
4.29747e-05	0.260985	0.826	0.719	0.107	FALSE	1	CLIC4	L1-progenitor
4.39828e-05	-0.282239	0.389	0.605	-0.216	FALSE	1	FKBP14	L1-progenitor
4.40922e-05	-0.872115	0.55	0.717	-0.167	FALSE	1	CRYAB	L1-progenitor
4.4876e-05	0.288922	0.537	0.401	0.136	FALSE	1	CREB1	L1-progenitor
4.48981e-05	-0.50353	0.389	0.579	-0.19	FALSE	1	LTBP1	L1-progenitor
4.7406e-05	0.330697	0.826	0.725	0.101	FALSE	1	EMP2	L1-progenitor
4.77073e-05	-0.376054	0.732	0.857	-0.125	FALSE	1	ASPH	L1-progenitor
4.78449e-05	-0.604561	0.705	0.781	-0.076	FALSE	1	PLA2G16	L1-progenitor
4.89972e-05	0.302368	0.772	0.707	0.065	FALSE	1	SDCBP	L1-progenitor
4.90404e-05	-0.715487	0.416	0.574	-0.158	FALSE	1	THBS2	L1-progenitor
5.13634e-05	-0.460331	0.859	0.901	-0.042	FALSE	1	CTSK	L1-progenitor
5.18427e-05	0.415837	0.309	0.178	0.131	FALSE	1	SLC25A29	L1-progenitor
5.51563e-05	-0.287982	0.993	0.983	0.01	FALSE	1	RPL9	L1-progenitor
5.6862e-05	-0.295327	0.987	0.977	0.01	FALSE	1	RPL30	L1-progenitor
5.79566e-05	-0.32038	0.953	0.961	-0.008	FALSE	1	RPL35A	L1-progenitor
5.80787e-05	0.37933	0.765	0.731	0.034	FALSE	1	SELENOS	L1-progenitor
5.83812e-05	0.433357	0.725	0.663	0.062	FALSE	1	MARCKSL1	L1-progenitor
6.17046e-05	0.315721	0.812	0.769	0.043	FALSE	1	LPP	L1-progenitor
6.37662e-05	-0.276878	0.946	0.965	-0.019	FALSE	1	NPM1	L1-progenitor
6.39931e-05	-0.333743	0.007	0.114	-0.107	FALSE	1	MFAP4	L1-progenitor
6.40799e-05	0.41688	0.557	0.434	0.123	FALSE	1	BTG2	L1-progenitor
6.5823e-05	0.392957	0.691	0.638	0.053	FALSE	1	LIMA1	L1-progenitor
6.58563e-05	0.435264	0.523	0.413	0.11	FALSE	1	CLMN	L1-progenitor
6.68715e-05	-0.348586	0.235	0.419	-0.184	FALSE	1	PCOLCE2	L1-progenitor
6.70198e-05	0.319447	0.899	0.897	0.002	FALSE	1	DDX24	L1-progenitor
6.73444e-05	0.275945	0.765	0.705	0.06	FALSE	1	PHF14	L1-progenitor
6.83996e-05	0.338605	0.859	0.787	0.072	FALSE	1	STK17B	L1-progenitor
7.06023e-05	-0.322345	0.973	0.977	-0.004	FALSE	1	RPS14	L1-progenitor
7.22482e-05	0.346617	0.966	0.932	0.034	FALSE	1	ZFP36L1	L1-progenitor
7.26294e-05	0.318109	0.584	0.45	0.134	FALSE	1	ADD3	L1-progenitor
7.54034e-05	0.378608	0.859	0.812	0.047	FALSE	1	MYO6	L1-progenitor
7.57487e-05	-0.324309	0.732	0.824	-0.092	FALSE	1	CAPZB	L1-progenitor
7.62077e-05	-0.391831	0.101	0.256	-0.155	FALSE	1	PDGFA	L1-progenitor
7.66438e-05	-0.284996	0.302	0.508	-0.206	FALSE	1	BAG5	L1-progenitor
7.75242e-05	-0.394075	0.779	0.818	-0.039	FALSE	1	GSTP1	L1-progenitor
7.8884e-05	0.368782	0.342	0.217	0.125	FALSE	1	SPATA6	L1-progenitor
7.90269e-05	-0.375629	0.993	0.981	0.012	FALSE	1	RPS8	L1-progenitor
7.90884e-05	0.34731	0.544	0.426	0.118	FALSE	1	SELENBP1	L1-progenitor
8.07406e-05	-0.508116	0.624	0.744	-0.12	FALSE	1	A2M	L1-progenitor
8.10486e-05	0.277411	0.886	0.851	0.035	FALSE	1	RAP1B	L1-progenitor
8.14712e-05	0.263969	0.483	0.355	0.128	FALSE	1	DRAM2	L1-progenitor
8.64169e-05	0.44148	0.671	0.616	0.055	FALSE	1	AMD1	L1-progenitor
8.6626e-05	0.280495	0.409	0.269	0.14	FALSE	1	NLRP1	L1-progenitor
8.73675e-05	-0.343348	0.752	0.831	-0.079	FALSE	1	ZFAS1	L1-progenitor
8.77956e-05	-0.472366	0.705	0.777	-0.072	FALSE	1	C1QTNF1	L1-progenitor
8.83943e-05	-0.529985	0.268	0.444	-0.176	FALSE	1	PRSS35	L1-progenitor
8.85725e-05	0.268123	0.966	0.926	0.04	FALSE	1	UBB	L1-progenitor
8.95366e-05	0.265536	0.738	0.634	0.104	FALSE	1	TMEM98	L1-progenitor
9.15372e-05	-0.426711	0.161	0.333	-0.172	FALSE	1	STEAP4	L1-progenitor
9.18511e-05	0.344379	0.416	0.281	0.135	FALSE	1	PEAK1	L1-progenitor
9.34974e-05	-0.356865	0.564	0.729	-0.165	FALSE	1	SLC44A1	L1-progenitor
9.50637e-05	0.33139	0.389	0.252	0.137	FALSE	1	FHDC1	L1-progenitor
9.7127e-05	-1.04973	0.369	0.512	-0.143	FALSE	1	ANKH	L1-progenitor
9.89742e-05	0.345347	0.725	0.68	0.045	FALSE	1	NASP	L1-progenitor
9.90689e-05	-0.476719	0.738	0.756	-0.018	FALSE	1	RCN3	L1-progenitor
0.000100122	0.707156	0.248	0.128	0.12	TRUE	1	DUSP2	L1-progenitor
0.000102313	-0.346148	0.503	0.684	-0.181	FALSE	1	NRP2	L1-progenitor
0.000102408	-0.327619	0.577	0.742	-0.165	FALSE	1	NOTCH2	L1-progenitor
0.000103248	-0.48164	0.732	0.75	-0.018	FALSE	1	PLXDC2	L1-progenitor
0.000103665	-0.254328	0.389	0.579	-0.19	FALSE	1	TXNL4A	L1-progenitor
0.000107392	-0.346643	0.779	0.862	-0.083	FALSE	1	P4HB	L1-progenitor
0.000107818	-0.299143	0.98	0.979	0.001	FALSE	1	RPS15	L1-progenitor
0.000112922	-0.345651	0.678	0.812	-0.134	FALSE	1	MGST3	L1-progenitor
0.000113269	0.504812	0.631	0.529	0.102	TRUE	1	PCDH18	L1-progenitor
0.00011365	0.374877	0.309	0.18	0.129	FALSE	1	RORB	L1-progenitor
0.000116881	-0.456974	0.336	0.508	-0.172	FALSE	1	PTGIS	L1-progenitor
0.000118661	0.280709	0.859	0.812	0.047	FALSE	1	RAB31	L1-progenitor
0.000119323	0.481119	0.584	0.475	0.109	FALSE	1	MIR22HG	L1-progenitor
0.000119891	-0.379126	0.96	0.95	0.01	FALSE	1	RPL10A	L1-progenitor
0.000122253	0.371257	0.745	0.657	0.088	FALSE	1	ROCK2	L1-progenitor
0.000124432	0.350542	0.584	0.49	0.094	FALSE	1	COX11	L1-progenitor
0.000127413	0.440782	0.47	0.335	0.135	FALSE	1	MITF	L1-progenitor
0.000128489	0.292713	0.503	0.347	0.156	FALSE	1	TYMP	L1-progenitor
0.000130357	-0.3639	0.926	0.969	-0.043	FALSE	1	RPL7	L1-progenitor
0.000130879	0.321722	0.812	0.723	0.089	FALSE	1	HMOX2	L1-progenitor
0.000131659	0.304244	0.235	0.118	0.117	FALSE	1	MEST	L1-progenitor
0.00013484	-0.83196	0.537	0.684	-0.147	FALSE	1	FAM3C	L1-progenitor
0.000135326	0.373512	0.577	0.45	0.127	FALSE	1	SCD5	L1-progenitor
0.000135396	-0.358452	0.591	0.775	-0.184	FALSE	1	ZFHX3	L1-progenitor
0.000137068	-0.345528	0.966	0.973	-0.007	FALSE	1	RPL18	L1-progenitor
0.000138029	-0.257056	0.376	0.579	-0.203	FALSE	1	CHID1	L1-progenitor
0.000139188	0.360289	0.483	0.36	0.123	FALSE	1	ZBTB8A	L1-progenitor
0.000139397	0.289559	0.893	0.872	0.021	FALSE	1	EIF4A1	L1-progenitor
0.000140682	-0.259308	0.98	0.981	-0.001	FALSE	1	RPS29	L1-progenitor
0.000145674	0.335292	0.678	0.614	0.064	FALSE	1	ROCK1	L1-progenitor
0.000150328	-0.283533	0.617	0.781	-0.164	FALSE	1	GOLGA4	L1-progenitor
0.000150651	0.309591	0.745	0.721	0.024	FALSE	1	STK24	L1-progenitor
0.000151551	-0.326466	0.993	0.983	0.01	FALSE	1	RPL15	L1-progenitor
0.000157277	-0.461675	0.993	0.992	0.001	FALSE	1	CST3	L1-progenitor
0.000159679	-0.349023	0.416	0.601	-0.185	FALSE	1	INTU	L1-progenitor
0.000160871	-0.366535	0.993	0.983	0.01	FALSE	1	RPL3	L1-progenitor
0.0001621	-0.268014	0.537	0.736	-0.199	FALSE	1	PPP1R14B	L1-progenitor
0.000163035	-0.335831	0.403	0.568	-0.165	FALSE	1	EFNA5	L1-progenitor
0.000165713	0.565411	0.53	0.442	0.088	TRUE	1	IRF1	L1-progenitor
0.000167173	0.260735	0.57	0.452	0.118	FALSE	1	ETNK1	L1-progenitor
0.000168779	-0.392158	0.181	0.333	-0.152	FALSE	1	GAS7	L1-progenitor
0.00016976	0.251632	0.919	0.893	0.026	FALSE	1	IRF2BP2	L1-progenitor
0.000173698	0.308109	0.745	0.692	0.053	FALSE	1	MGMT	L1-progenitor
0.000180337	0.315018	0.282	0.165	0.117	FALSE	1	SLC31A2	L1-progenitor
0.000181086	-0.262506	0.523	0.69	-0.167	FALSE	1	TALDO1	L1-progenitor
0.000181634	0.297748	0.805	0.791	0.014	FALSE	1	BZW1	L1-progenitor
0.000190086	-0.330637	0.383	0.566	-0.183	FALSE	1	SEMA7A	L1-progenitor
0.000193017	-0.285368	0.215	0.376	-0.161	FALSE	1	PKIG	L1-progenitor
0.000195507	0.468133	0.289	0.171	0.118	FALSE	1	TGFBR3	L1-progenitor
0.000197002	0.252759	0.349	0.225	0.124	FALSE	1	SSBP3	L1-progenitor
0.000197395	0.386541	0.732	0.705	0.027	FALSE	1	MED13L	L1-progenitor
0.000197651	0.412237	0.597	0.502	0.095	FALSE	1	ANKIB1	L1-progenitor
0.000200717	0.473529	0.242	0.126	0.116	FALSE	1	PCSK5	L1-progenitor
0.000201308	-0.305946	0.45	0.649	-0.199	FALSE	1	SEC61A1	L1-progenitor
0.000205017	-0.565453	0.758	0.862	-0.104	FALSE	1	ANXA1	L1-progenitor
0.000205093	0.341643	0.517	0.421	0.096	FALSE	1	UBTD2	L1-progenitor
0.000205403	-0.252635	0.966	0.961	0.005	FALSE	1	RPS20	L1-progenitor
0.000206668	-0.294153	0.027	0.136	-0.109	FALSE	1	IL7R	L1-progenitor
0.000211818	0.395427	0.651	0.548	0.103	FALSE	1	SOD2	L1-progenitor
0.000214949	0.311746	0.738	0.68	0.058	FALSE	1	PMEPA1	L1-progenitor
0.000223624	0.499727	0.738	0.729	0.009	FALSE	1	FOXC1	L1-progenitor
0.000226384	-0.273224	0.987	0.981	0.006	FALSE	1	RPL14	L1-progenitor
0.00022888	-0.367538	0.067	0.188	-0.121	FALSE	1	WNT16	L1-progenitor
0.000232263	0.253269	0.752	0.686	0.066	FALSE	1	GINM1	L1-progenitor
0.000237111	-0.259406	0.913	0.911	0.002	FALSE	1	PABPC1	L1-progenitor
0.000240904	-0.280789	0.456	0.645	-0.189	FALSE	1	ADK	L1-progenitor
0.000241113	-0.271234	0.483	0.68	-0.197	FALSE	1	NUCB2	L1-progenitor
0.000242132	-0.269744	0.577	0.738	-0.161	FALSE	1	APRT	L1-progenitor
0.000248618	0.267513	0.443	0.322	0.121	FALSE	1	CDC42EP4	L1-progenitor
0.00025154	0.312235	0.839	0.8	0.039	FALSE	1	DDX18	L1-progenitor
0.000259215	0.302187	0.893	0.843	0.05	FALSE	1	NFKBIA	L1-progenitor
0.000260129	-0.300863	0.101	0.246	-0.145	FALSE	1	PEG10	L1-progenitor
0.000269732	-0.340582	0.993	0.992	0.001	FALSE	1	RPL10	L1-progenitor
0.0002739	0.324628	0.443	0.341	0.102	FALSE	1	SOS2	L1-progenitor
0.000274593	0.296824	0.933	0.884	0.049	FALSE	1	FUS	L1-progenitor
0.000276154	0.254593	0.517	0.39	0.127	FALSE	1	VEGFA	L1-progenitor
0.000283684	0.305243	0.758	0.676	0.082	FALSE	1	CYBRD1	L1-progenitor
0.000285645	0.412628	0.503	0.397	0.106	FALSE	1	SSH2	L1-progenitor
0.000289534	0.310623	0.859	0.86	-0.001	FALSE	1	YWHAZ	L1-progenitor
0.000290075	0.302338	0.342	0.217	0.125	FALSE	1	ANK2	L1-progenitor
0.000290902	-0.275906	0.443	0.622	-0.179	FALSE	1	AZIN1	L1-progenitor
0.000294062	-0.315626	0.523	0.69	-0.167	FALSE	1	PLOD2	L1-progenitor
0.000294967	0.345652	0.436	0.322	0.114	FALSE	1	ARL13B	L1-progenitor
0.000296436	0.322445	0.691	0.607	0.084	FALSE	1	FARP1	L1-progenitor
0.000299044	-0.255216	0.067	0.194	-0.127	FALSE	1	BMP4	L1-progenitor
0.000300827	0.320892	0.483	0.349	0.134	FALSE	1	SSTR2	L1-progenitor
0.000301356	0.352392	0.47	0.368	0.102	FALSE	1	EPN2	L1-progenitor
0.000301458	0.289336	0.564	0.455	0.109	FALSE	1	SS18	L1-progenitor
0.000304314	-0.266698	0.423	0.583	-0.16	FALSE	1	DAP	L1-progenitor
0.00030655	0.290462	0.255	0.143	0.112	FALSE	1	IL18R1	L1-progenitor
0.00030657	-0.287799	0.879	0.94	-0.061	FALSE	1	COX7C	L1-progenitor
0.000307715	0.346341	0.745	0.727	0.018	FALSE	1	SP100	L1-progenitor
0.000317686	0.440974	0.55	0.421	0.129	FALSE	1	KITLG	L1-progenitor
0.000319753	-0.276996	0.315	0.492	-0.177	FALSE	1	CDK14	L1-progenitor
0.000325241	-0.303765	0.416	0.587	-0.171	FALSE	1	MAGED1	L1-progenitor
0.000326212	0.538287	0.879	0.789	0.09	TRUE	1	SRGN	L1-progenitor
0.000329181	-0.549959	0.107	0.24	-0.133	FALSE	1	C2orf40	L1-progenitor
0.000333947	0.290317	0.832	0.793	0.039	FALSE	1	RBM8A	L1-progenitor
0.000335024	-0.286378	0.96	0.95	0.01	FALSE	1	RPL27	L1-progenitor
0.000337839	0.302106	0.309	0.188	0.121	FALSE	1	TRIB2	L1-progenitor
0.000340239	-0.355592	0.993	0.99	0.003	FALSE	1	ACTB	L1-progenitor
0.000349497	-0.279406	0.839	0.895	-0.056	FALSE	1	TXN	L1-progenitor
0.00035268	-0.658398	0.503	0.649	-0.146	FALSE	1	SCRG1	L1-progenitor
0.00035579	0.289189	0.617	0.531	0.086	FALSE	1	RAB11B	L1-progenitor
0.000356269	-0.260204	1	0.994	0.006	FALSE	1	RPS27	L1-progenitor
0.000365293	0.325914	0.403	0.283	0.12	FALSE	1	FAM213A	L1-progenitor
0.000389634	-0.334733	0.584	0.705	-0.121	FALSE	1	SNHG8	L1-progenitor
0.000392355	0.26606	0.738	0.709	0.029	FALSE	1	SHC1	L1-progenitor
0.000393859	0.296217	0.644	0.603	0.041	FALSE	1	GHITM	L1-progenitor
0.000400358	-0.358217	0.732	0.818	-0.086	FALSE	1	FAM20C	L1-progenitor
0.000403388	0.354936	0.671	0.638	0.033	FALSE	1	FOSL2	L1-progenitor
0.000407539	0.313533	0.872	0.793	0.079	FALSE	1	PALLD	L1-progenitor
0.000419842	-0.286057	0.027	0.126	-0.099	FALSE	1	STC2	L1-progenitor
0.000431852	-0.373405	0.946	0.907	0.039	FALSE	1	RPS10	L1-progenitor
0.000434623	0.303841	0.631	0.576	0.055	FALSE	1	BDH2	L1-progenitor
0.000447861	-0.266048	0.356	0.506	-0.15	FALSE	1	SGCD	L1-progenitor
0.000461694	0.275378	0.349	0.227	0.122	FALSE	1	PHGDH	L1-progenitor
0.000463419	0.28917	0.765	0.742	0.023	FALSE	1	DYNLT1	L1-progenitor
0.000471105	0.263406	0.336	0.219	0.117	FALSE	1	LRRC8A	L1-progenitor
0.000499574	0.305099	0.624	0.552	0.072	FALSE	1	PER1	L1-progenitor
0.000504927	0.461737	0.228	0.124	0.104	FALSE	1	APOC1	L1-progenitor
0.000510138	-0.26618	0.362	0.55	-0.188	FALSE	1	EPRS	L1-progenitor
0.000512164	-0.27222	0.255	0.403	-0.148	FALSE	1	AP002884.1	L1-progenitor
0.000512419	-0.25998	0.685	0.775	-0.09	FALSE	1	MYDGF	L1-progenitor
0.0005125	-0.562799	0.154	0.3	-0.146	FALSE	1	CD109	L1-progenitor
0.00051508	-0.294089	0.705	0.814	-0.109	FALSE	1	KDELR2	L1-progenitor
0.000528678	0.430226	0.503	0.419	0.084	FALSE	1	RUNX1	L1-progenitor
0.000530258	0.276056	0.765	0.719	0.046	FALSE	1	HNRNPUL1	L1-progenitor
0.000536319	-0.289254	0.993	0.975	0.018	FALSE	1	RPL21	L1-progenitor
0.000538785	0.304345	0.933	0.866	0.067	FALSE	1	LMNA	L1-progenitor
0.000541082	0.444686	0.463	0.364	0.099	FALSE	1	ELMSAN1	L1-progenitor
0.000562648	0.346681	0.423	0.322	0.101	FALSE	1	EFNB1	L1-progenitor
0.000578426	-0.290572	0.396	0.583	-0.187	FALSE	1	SRPRB	L1-progenitor
0.000582363	-0.285192	0.685	0.758	-0.073	FALSE	1	RPL17	L1-progenitor
0.000588313	0.322337	0.732	0.7	0.032	FALSE	1	ANXA6	L1-progenitor
0.000595217	-0.337117	0.758	0.845	-0.087	FALSE	1	SEC61G	L1-progenitor
0.000605336	0.285083	0.349	0.233	0.116	FALSE	1	SPRY2	L1-progenitor
0.0006264	-0.271751	0.329	0.498	-0.169	FALSE	1	EVA1C	L1-progenitor
0.000626722	0.464087	0.51	0.432	0.078	FALSE	1	ISG15	L1-progenitor
0.000628262	0.35848	0.537	0.45	0.087	FALSE	1	FZD8	L1-progenitor
0.000634184	0.348696	0.456	0.355	0.101	FALSE	1	KLHL36	L1-progenitor
0.000643535	0.291713	0.658	0.545	0.113	FALSE	1	CCND2	L1-progenitor
0.000653234	-0.2803	0.752	0.886	-0.134	FALSE	1	NUDT4	L1-progenitor
0.000653959	-0.292521	0.483	0.632	-0.149	FALSE	1	NME1	L1-progenitor
0.000663117	-0.329845	0.235	0.382	-0.147	FALSE	1	KLK4	L1-progenitor
0.000671945	-0.315528	0.785	0.849	-0.064	FALSE	1	PTTG1IP	L1-progenitor
0.000672007	-0.271431	0.503	0.659	-0.156	FALSE	1	P4HA1	L1-progenitor
0.00067404	-0.310314	0.624	0.736	-0.112	FALSE	1	NME4	L1-progenitor
0.000675987	0.337388	0.275	0.161	0.114	FALSE	1	GABRE	L1-progenitor
0.000679902	-0.297678	0.852	0.897	-0.045	FALSE	1	RRBP1	L1-progenitor
0.000680467	-0.325404	0.443	0.638	-0.195	FALSE	1	ATP1B1	L1-progenitor
0.000683818	0.356845	0.49	0.397	0.093	FALSE	1	HAAO	L1-progenitor
0.000689547	0.476313	0.738	0.7	0.038	FALSE	1	MMP9	L1-progenitor
0.000695432	0.400279	0.282	0.167	0.115	FALSE	1	GPRC5A	L1-progenitor
0.000706774	-0.264355	0.611	0.764	-0.153	FALSE	1	EIF4B	L1-progenitor
0.000708502	0.268221	0.772	0.771	0.001	FALSE	1	RAB14	L1-progenitor
0.000716083	0.278561	0.745	0.729	0.016	FALSE	1	AES	L1-progenitor
0.000722934	0.344026	0.745	0.713	0.032	FALSE	1	ASH1L	L1-progenitor
0.000725868	0.251581	0.53	0.421	0.109	FALSE	1	ECE1	L1-progenitor
0.000737375	0.251941	0.342	0.231	0.111	FALSE	1	NAB1	L1-progenitor
0.000747612	0.296858	0.409	0.295	0.114	FALSE	1	CNOT8	L1-progenitor
0.000757768	0.266401	0.557	0.469	0.088	FALSE	1	CDKN1C	L1-progenitor
0.000767108	-0.258165	0.215	0.376	-0.161	FALSE	1	MFSD2A	L1-progenitor
0.000770109	-0.390267	0.57	0.715	-0.145	FALSE	1	TUBA1C	L1-progenitor
0.000774265	0.326094	0.517	0.411	0.106	FALSE	1	SLFN5	L1-progenitor
0.000777644	-0.273574	0.376	0.545	-0.169	FALSE	1	PAXX	L1-progenitor
0.000810143	0.307595	0.544	0.442	0.102	FALSE	1	ZYX	L1-progenitor
0.000814123	-0.266286	0.497	0.663	-0.166	FALSE	1	MYO1E	L1-progenitor
0.00082477	-0.422785	0.383	0.527	-0.144	FALSE	1	HAPLN1	L1-progenitor
0.000835491	0.318468	0.403	0.293	0.11	FALSE	1	SMAD6	L1-progenitor
0.000836932	0.276173	0.879	0.806	0.073	FALSE	1	BICC1	L1-progenitor
0.00084933	0.312638	0.644	0.603	0.041	FALSE	1	GNG11	L1-progenitor
0.000850559	0.272061	0.503	0.407	0.096	FALSE	1	CASP4	L1-progenitor
0.000871469	-0.65406	0.174	0.312	-0.138	FALSE	1	PDGFRL	L1-progenitor
0.000881722	-0.265491	0.604	0.762	-0.158	FALSE	1	NIFK	L1-progenitor
0.00088356	-0.440679	0.96	0.967	-0.007	FALSE	1	FN1	L1-progenitor
0.000887797	0.479571	0.221	0.12	0.101	FALSE	1	IFI27	L1-progenitor
0.000889965	-0.837184	0.034	0.126	-0.092	FALSE	1	TNN	L1-progenitor
0.000904128	0.28745	0.49	0.384	0.106	FALSE	1	ERAP2	L1-progenitor
0.000909765	0.283829	0.577	0.492	0.085	FALSE	1	YTHDF3	L1-progenitor
0.00091195	-0.306381	0.597	0.711	-0.114	FALSE	1	VKORC1	L1-progenitor
0.000917338	0.307869	0.322	0.217	0.105	FALSE	1	CDK19	L1-progenitor
0.000929321	0.319463	0.671	0.61	0.061	FALSE	1	CBLB	L1-progenitor
0.000929937	0.46662	0.51	0.434	0.076	FALSE	1	TRIM56	L1-progenitor
0.000934334	-0.358389	0.289	0.448	-0.159	FALSE	1	CD200	L1-progenitor
0.000944213	-0.306975	0.785	0.87	-0.085	FALSE	1	SLC25A6	L1-progenitor
0.000967203	0.253049	0.879	0.87	0.009	FALSE	1	YWHAB	L1-progenitor
0.00098769	0.37441	0.752	0.694	0.058	FALSE	1	ARHGAP5	L1-progenitor
0.00100282	0.277749	0.537	0.465	0.072	FALSE	1	RAB9A	L1-progenitor
0.00100349	-0.307768	0.416	0.587	-0.171	FALSE	1	TARS	L1-progenitor
0.00101133	0.27862	0.886	0.86	0.026	FALSE	1	SELENOW	L1-progenitor
0.00102757	-0.363111	0.557	0.669	-0.112	FALSE	1	HIST1H4C	L1-progenitor
0.0010968	0.250166	0.349	0.24	0.109	FALSE	1	ISYNA1	L1-progenitor
0.00110147	0.257768	0.483	0.38	0.103	FALSE	1	UBXN2A	L1-progenitor
0.00111041	-0.403399	0.886	0.94	-0.054	FALSE	1	AHNAK	L1-progenitor
0.00113781	0.637005	0.678	0.624	0.054	TRUE	1	YBX3	L1-progenitor
0.00115804	0.290042	0.765	0.717	0.048	FALSE	1	SENP6	L1-progenitor
0.00118129	0.281505	0.597	0.512	0.085	FALSE	1	MYO1C	L1-progenitor
0.00118394	-1.00477	0.577	0.674	-0.097	FALSE	1	ENPP1	L1-progenitor
0.0011842	0.389898	0.711	0.651	0.06	FALSE	1	IER2	L1-progenitor
0.00119784	0.288876	0.597	0.533	0.064	FALSE	1	BTBD7	L1-progenitor
0.00121196	0.38415	0.899	0.86	0.039	FALSE	1	ID3	L1-progenitor
0.00127035	-0.273169	0.134	0.273	-0.139	FALSE	1	LDLRAD4	L1-progenitor
0.00129604	0.356168	0.289	0.169	0.12	FALSE	1	RSPO3	L1-progenitor
0.00134522	-0.256657	0.772	0.87	-0.098	FALSE	1	LMAN1	L1-progenitor
0.00138452	-0.362981	0.886	0.905	-0.019	FALSE	1	EEF1B2	L1-progenitor
0.0013883	-0.341288	0.973	0.977	-0.004	FALSE	1	CALM2	L1-progenitor
0.00139859	-0.366207	0.201	0.36	-0.159	FALSE	1	C1orf35	L1-progenitor
0.00144534	0.266871	0.725	0.709	0.016	FALSE	1	PPP1R12A	L1-progenitor
0.00146267	-0.293073	0.416	0.568	-0.152	FALSE	1	TGFBR1	L1-progenitor
0.0014807	0.254381	0.852	0.829	0.023	FALSE	1	CYBA	L1-progenitor
0.00148368	-0.327847	0.611	0.75	-0.139	FALSE	1	CCPG1	L1-progenitor
0.00148741	0.282304	0.624	0.585	0.039	FALSE	1	GABARAPL1	L1-progenitor
0.0015031	0.349054	0.423	0.333	0.09	FALSE	1	PIM3	L1-progenitor
0.00151553	0.280269	0.698	0.649	0.049	FALSE	1	SQSTM1	L1-progenitor
0.00153268	-0.330959	0.705	0.826	-0.121	FALSE	1	SH3BGRL3	L1-progenitor
0.00154899	0.260258	0.517	0.442	0.075	FALSE	1	TUSC3	L1-progenitor
0.00156401	0.296339	0.732	0.665	0.067	FALSE	1	PICALM	L1-progenitor
0.00156453	0.280202	0.617	0.556	0.061	FALSE	1	TRA2A	L1-progenitor
0.00156477	-0.282478	0.477	0.607	-0.13	FALSE	1	MYO10	L1-progenitor
0.0015917	0.252262	0.805	0.76	0.045	FALSE	1	SNX6	L1-progenitor
0.0015954	-0.302873	0.946	0.955	-0.009	FALSE	1	RACK1	L1-progenitor
0.0015979	0.338105	0.517	0.446	0.071	FALSE	1	PSMB8	L1-progenitor
0.00159875	0.303474	0.638	0.593	0.045	FALSE	1	CTSL	L1-progenitor
0.00162323	-0.308629	0.973	0.938	0.035	FALSE	1	RPS5	L1-progenitor
0.00163076	0.292843	0.356	0.256	0.1	FALSE	1	ZNF720	L1-progenitor
0.00164854	0.39	0.409	0.326	0.083	FALSE	1	MAP3K20	L1-progenitor
0.00166819	-0.368647	0.369	0.496	-0.127	FALSE	1	SDC1	L1-progenitor
0.00175354	-0.265083	0.436	0.587	-0.151	FALSE	1	C9orf16	L1-progenitor
0.00175531	0.25415	0.403	0.31	0.093	FALSE	1	SESTD1	L1-progenitor
0.00177932	0.291018	0.537	0.442	0.095	FALSE	1	BCL6	L1-progenitor
0.00178438	0.296074	0.53	0.444	0.086	FALSE	1	RNF217	L1-progenitor
0.00182162	-0.292377	0.685	0.785	-0.1	FALSE	1	ATP5F1D	L1-progenitor
0.00183128	0.288476	0.617	0.57	0.047	FALSE	1	TBC1D15	L1-progenitor
0.0018453	0.352733	0.564	0.508	0.056	FALSE	1	TMOD3	L1-progenitor
0.00193673	0.292374	0.584	0.521	0.063	FALSE	1	PSMD1	L1-progenitor
0.00194506	0.275855	0.866	0.82	0.046	FALSE	1	DDX3X	L1-progenitor
0.00196509	0.419563	0.477	0.347	0.13	FALSE	1	ATF3	L1-progenitor
0.00197698	0.266645	0.591	0.51	0.081	FALSE	1	WASL	L1-progenitor
0.00197907	0.32855	0.45	0.37	0.08	FALSE	1	SLC1A5	L1-progenitor
0.00199463	0.673798	0.685	0.717	-0.032	TRUE	1	MYC	L1-progenitor
0.00215851	0.317685	0.336	0.238	0.098	FALSE	1	FZD7	L1-progenitor
0.00217481	0.260802	0.403	0.318	0.085	FALSE	1	UVRAG	L1-progenitor
0.00218875	-0.251537	0.208	0.347	-0.139	FALSE	1	CRIP2	L1-progenitor
0.00220683	0.252737	0.624	0.576	0.048	FALSE	1	PNRC2	L1-progenitor
0.00221989	0.514263	0.57	0.512	0.058	TRUE	1	CFLAR	L1-progenitor
0.00222032	0.256868	0.242	0.151	0.091	FALSE	1	MAPK10	L1-progenitor
0.00233178	-0.455254	0.497	0.643	-0.146	FALSE	1	RGS3	L1-progenitor
0.00246732	-0.294728	0.208	0.351	-0.143	FALSE	1	MEGF10	L1-progenitor
0.00250163	-0.328337	0.886	0.93	-0.044	FALSE	1	APP	L1-progenitor
0.00259145	0.344241	0.282	0.178	0.104	FALSE	1	C9orf47	L1-progenitor
0.00268946	0.28864	0.55	0.438	0.112	FALSE	1	APOL4	L1-progenitor
0.00276358	0.258972	0.859	0.829	0.03	FALSE	1	EMILIN1	L1-progenitor
0.00276627	0.282977	0.664	0.64	0.024	FALSE	1	PURA	L1-progenitor
0.0027813	-0.25379	0.973	0.959	0.014	FALSE	1	RPS16	L1-progenitor
0.00278649	-0.275477	0.966	0.977	-0.011	FALSE	1	HSP90AB1	L1-progenitor
0.00298622	-0.293209	0.638	0.721	-0.083	FALSE	1	DKK3	L1-progenitor
0.00300947	0.279162	0.658	0.556	0.102	FALSE	1	ADAMTS1	L1-progenitor
0.00301644	0.277647	0.443	0.368	0.075	FALSE	1	TSC22D4	L1-progenitor
0.00304705	-0.274303	0.987	0.971	0.016	FALSE	1	RPL23	L1-progenitor
0.00315192	0.25704	0.309	0.217	0.092	FALSE	1	FNBP1L	L1-progenitor
0.00315519	-0.273583	0.315	0.45	-0.135	FALSE	1	SCARA3	L1-progenitor
0.00320302	-0.261576	0.544	0.645	-0.101	FALSE	1	MRPL57	L1-progenitor
0.00323038	-0.290219	0.664	0.812	-0.148	FALSE	1	UNC5B	L1-progenitor
0.00330781	0.26967	0.503	0.421	0.082	FALSE	1	TLN2	L1-progenitor
0.00333485	0.258869	0.463	0.395	0.068	FALSE	1	PRKACA	L1-progenitor
0.00334291	-0.253693	0.268	0.413	-0.145	FALSE	1	BAG3	L1-progenitor
0.00336209	-0.323373	0.604	0.727	-0.123	FALSE	1	ATP2B1	L1-progenitor
0.00337208	0.346651	0.732	0.7	0.032	FALSE	1	PCM1	L1-progenitor
0.00349399	0.365974	0.584	0.517	0.067	FALSE	1	GPATCH8	L1-progenitor
0.00355308	0.285052	0.732	0.678	0.054	FALSE	1	TNFRSF1A	L1-progenitor
0.00357807	-0.385186	0.919	0.938	-0.019	FALSE	1	S100A6	L1-progenitor
0.00376794	0.270809	0.49	0.419	0.071	FALSE	1	ERF	L1-progenitor
0.00402512	0.256567	0.658	0.599	0.059	FALSE	1	MIDN	L1-progenitor
0.00407832	0.396123	0.557	0.508	0.049	FALSE	1	MYADM	L1-progenitor
0.00449133	-0.27729	0.242	0.39	-0.148	FALSE	1	PBX1	L1-progenitor
0.00459992	0.340196	0.523	0.448	0.075	FALSE	1	SEPT4	L1-progenitor
0.00465581	0.262571	0.55	0.502	0.048	FALSE	1	CSNK1E	L1-progenitor
0.00470695	-0.284213	0.691	0.804	-0.113	FALSE	1	CTNNB1	L1-progenitor
0.00473646	0.259002	0.503	0.432	0.071	FALSE	1	SMARCE1	L1-progenitor
0.00474144	0.257118	0.43	0.347	0.083	FALSE	1	SMURF2	L1-progenitor
0.00477486	-0.396991	0.732	0.847	-0.115	FALSE	1	ATP1A1	L1-progenitor
0.00479019	0.259673	0.826	0.818	0.008	FALSE	1	BCLAF1	L1-progenitor
0.00497605	0.282135	0.376	0.312	0.064	FALSE	1	PSMB9	L1-progenitor
0.00500226	-0.255899	0.919	0.934	-0.015	FALSE	1	YBX1	L1-progenitor
0.00510484	0.320817	0.678	0.657	0.021	FALSE	1	H1FX	L1-progenitor
0.0052884	0.26597	0.396	0.316	0.08	FALSE	1	GRB10	L1-progenitor
0.0053631	0.287805	0.242	0.163	0.079	FALSE	1	AC016831.1	L1-progenitor
0.00536406	0.405065	0.557	0.519	0.038	FALSE	1	IFRD1	L1-progenitor
0.00537281	0.289058	0.154	0.081	0.073	FALSE	1	AKR1C2	L1-progenitor
0.00537459	0.349186	0.356	0.264	0.092	FALSE	1	ANGPT2	L1-progenitor
0.0054403	0.309064	0.55	0.519	0.031	FALSE	1	IFI6	L1-progenitor
0.00561226	0.267178	0.383	0.293	0.09	FALSE	1	ARHGAP24	L1-progenitor
0.00582141	-0.280489	0.49	0.649	-0.159	FALSE	1	RYK	L1-progenitor
0.00585565	-0.268369	0.758	0.868	-0.11	FALSE	1	MACF1	L1-progenitor
0.00594519	0.32958	0.43	0.345	0.085	FALSE	1	STX6	L1-progenitor
0.00598896	0.27573	0.644	0.63	0.014	FALSE	1	ETF1	L1-progenitor
0.00611782	0.256501	0.329	0.229	0.1	FALSE	1	OLFML2A	L1-progenitor
0.00612077	0.255835	0.53	0.49	0.04	FALSE	1	AAMP	L1-progenitor
0.00645439	0.260528	0.503	0.43	0.073	FALSE	1	SIX1	L1-progenitor
0.00648079	0.299427	0.329	0.252	0.077	FALSE	1	CASD1	L1-progenitor
0.00659742	-0.25261	0.987	0.988	-0.001	FALSE	1	ACTG1	L1-progenitor
0.00660652	0.25443	0.564	0.512	0.052	FALSE	1	MIR4435-2HG	L1-progenitor
0.00670695	0.270575	0.725	0.674	0.051	FALSE	1	PSMB3	L1-progenitor
0.00672215	0.639494	0.564	0.494	0.07	TRUE	1	RASD1	L1-progenitor
0.00681223	0.285435	0.584	0.496	0.088	FALSE	1	AFF1	L1-progenitor
0.0069527	0.255921	0.725	0.669	0.056	FALSE	1	PSMC5	L1-progenitor
0.0070867	0.266671	0.745	0.748	-0.003	FALSE	1	MAGED2	L1-progenitor
0.00715012	0.264693	0.55	0.519	0.031	FALSE	1	PPM1B	L1-progenitor
0.00737911	-0.274735	0.859	0.903	-0.044	FALSE	1	RPS27L	L1-progenitor
0.00760514	0.282623	0.423	0.347	0.076	FALSE	1	GPCPD1	L1-progenitor
0.00778598	0.314469	0.886	0.837	0.049	FALSE	1	N4BP2L2	L1-progenitor
0.00779761	0.396497	0.51	0.457	0.053	FALSE	1	BAZ2B	L1-progenitor
0.00789758	0.274025	0.779	0.744	0.035	FALSE	1	PRPF4B	L1-progenitor
0.00816418	0.261862	0.436	0.378	0.058	FALSE	1	CCM2	L1-progenitor
0.00821938	0.373293	0.416	0.335	0.081	FALSE	1	CITED2	L1-progenitor
0.00833205	-0.318334	0.624	0.719	-0.095	FALSE	1	JTB	L1-progenitor
0.00859598	0.271578	0.517	0.469	0.048	FALSE	1	ZBTB1	L1-progenitor
0.00876167	-0.459142	0.443	0.504	-0.061	FALSE	1	CPXM2	L1-progenitor
0.00881805	0.299898	0.671	0.614	0.057	FALSE	1	FOXC2	L1-progenitor
0.00952913	0.308485	0.389	0.316	0.073	FALSE	1	SYNJ2	L1-progenitor
0.00955049	0.423081	0.497	0.436	0.061	FALSE	1	CREBRF	L1-progenitor
0.00981621	-1.33313	0.208	0.302	-0.094	FALSE	1	CD44	L1-progenitor
7.93621e-58	2.01872	0.912	0.351	0.561	TRUE	1.92882e-53	SCRG1	L2-immature Obs
1.49497e-48	1.50465	0.953	0.56	0.393	TRUE	3.63338e-44	ALPL	L2-immature Obs
1.27345e-38	1.23429	0.936	0.631	0.305	TRUE	3.095e-34	LIMCH1	L2-immature Obs
4.16626e-37	1.26195	0.97	0.83	0.14	TRUE	1.01257e-32	GJA1	L2-immature Obs
1.52748e-34	1.5414	0.923	0.637	0.286	TRUE	3.71239e-30	OMD	L2-immature Obs
8.32171e-34	1.25269	0.869	0.548	0.321	TRUE	2.02251e-29	MGLL	L2-immature Obs
1.56898e-33	1.04735	0.899	0.682	0.217	TRUE	3.81325e-29	NBL1	L2-immature Obs
2.86617e-33	1.02777	0.912	0.625	0.287	TRUE	6.96595e-29	C1QTNF1	L2-immature Obs
5.66796e-32	0.895001	0.626	0.217	0.409	TRUE	1.37754e-27	FMN1	L2-immature Obs
1.70104e-30	1.49584	0.801	0.5	0.301	TRUE	4.1342e-26	THBS4	L2-immature Obs
2.76639e-30	1.05637	0.801	0.482	0.319	TRUE	6.72344e-26	ADAM12	L2-immature Obs
4.15251e-29	0.972718	0.801	0.408	0.393	TRUE	1.00923e-24	ATP1B1	L2-immature Obs
1.26425e-28	1.02066	0.808	0.381	0.427	TRUE	3.07264e-24	TF	L2-immature Obs
1.2737e-28	0.917925	0.771	0.345	0.426	TRUE	3.09559e-24	FBLN2	L2-immature Obs
2.23281e-28	0.891389	0.859	0.479	0.38	TRUE	5.42662e-24	GLDN	L2-immature Obs
9.17251e-28	1.23846	0.751	0.429	0.322	TRUE	2.22929e-23	PLAT	L2-immature Obs
2.88838e-27	0.996308	0.997	0.911	0.086	TRUE	7.01993e-23	TPM1	L2-immature Obs
6.18665e-27	0.818055	0.966	0.866	0.1	TRUE	1.5036e-22	ENAH	L2-immature Obs
6.27741e-27	0.933672	0.99	0.839	0.151	TRUE	1.52566e-22	TNC	L2-immature Obs
9.26996e-27	0.742828	0.933	0.708	0.225	TRUE	2.25297e-22	ATP1B3	L2-immature Obs
9.66815e-27	1.01936	0.734	0.36	0.374	TRUE	2.34975e-22	FGFR3	L2-immature Obs
1.98818e-26	0.831269	0.946	0.774	0.172	TRUE	4.83208e-22	NUDT4	L2-immature Obs
7.9179e-26	0.985221	0.976	0.717	0.259	TRUE	1.92437e-21	IGFBP5	L2-immature Obs
9.85843e-26	0.857346	0.825	0.554	0.271	TRUE	2.39599e-21	C3orf58	L2-immature Obs
1.57103e-24	0.476248	0.481	0.131	0.35	TRUE	3.81823e-20	ITGA6	L2-immature Obs
8.95493e-24	0.802913	0.879	0.628	0.251	TRUE	2.17641e-19	PLXDC2	L2-immature Obs
2.85524e-23	1.10564	0.778	0.467	0.311	TRUE	6.93937e-19	IGF1	L2-immature Obs
2.88994e-23	0.79131	0.529	0.17	0.359	TRUE	7.02371e-19	MFSD2A	L2-immature Obs
9.07684e-23	0.730064	0.993	0.952	0.041	TRUE	2.20604e-18	SELENOP	L2-immature Obs
1.54343e-22	0.836757	0.646	0.333	0.313	TRUE	3.75115e-18	SLC20A2	L2-immature Obs
1.58814e-22	0.737455	0.848	0.571	0.277	TRUE	3.85981e-18	DKK3	L2-immature Obs
6.09482e-22	0.78569	0.97	0.762	0.208	TRUE	1.48128e-17	MAP1B	L2-immature Obs
7.89205e-22	0.777276	0.966	0.94	0.026	TRUE	1.91808e-17	NDUFA4	L2-immature Obs
4.33062e-21	0.730528	0.99	0.964	0.026	TRUE	1.05251e-16	CALM2	L2-immature Obs
1.44025e-20	0.437399	0.973	0.693	0.28	TRUE	3.50039e-16	PTX3	L2-immature Obs
1.97113e-20	0.700317	0.545	0.226	0.319	TRUE	4.79063e-16	PCOLCE2	L2-immature Obs
2.0815e-20	0.656068	0.997	0.985	0.012	TRUE	5.05888e-16	TMSB4X	L2-immature Obs
4.04989e-20	0.663432	0.835	0.643	0.192	TRUE	9.84286e-16	TANC1	L2-immature Obs
5.54645e-20	-3.19393	0.242	0.518	-0.276	FALSE	1.34801e-15	SFRP4	L2-immature Obs
7.73674e-20	0.611286	0.811	0.595	0.216	TRUE	1.88034e-15	AKIRIN1	L2-immature Obs
6.02674e-19	0.612005	0.99	0.893	0.097	TRUE	1.46474e-14	CLEC11A	L2-immature Obs
8.34129e-19	0.663345	0.761	0.542	0.219	TRUE	2.02727e-14	PIGT	L2-immature Obs
1.02303e-18	0.599031	0.899	0.786	0.113	TRUE	2.48636e-14	DDX21	L2-immature Obs
1.71805e-18	-0.908386	0.088	0.384	-0.296	FALSE	4.17555e-14	SPRY1	L2-immature Obs
2.89455e-18	0.579062	0.97	0.923	0.047	TRUE	7.03492e-14	MRC2	L2-immature Obs
5.50782e-18	0.569045	0.983	0.854	0.129	TRUE	1.33862e-13	PRRX1	L2-immature Obs
1.24162e-17	0.603486	0.845	0.545	0.3	TRUE	3.01763e-13	CLU	L2-immature Obs
1.33068e-17	0.701268	0.889	0.723	0.166	TRUE	3.23408e-13	HSPG2	L2-immature Obs
1.92809e-17	0.665952	0.943	0.836	0.107	TRUE	4.68603e-13	KCTD12	L2-immature Obs
2.02904e-17	-1.37191	0.899	0.923	-0.024	FALSE	4.93138e-13	COL6A1	L2-immature Obs
2.35171e-17	0.641539	0.788	0.577	0.211	TRUE	5.7156e-13	ARHGEF19	L2-immature Obs
3.59005e-17	0.764345	0.771	0.601	0.17	TRUE	8.72525e-13	TUBA1C	L2-immature Obs
4.07831e-17	0.701677	0.832	0.634	0.198	TRUE	9.91192e-13	FAM13A	L2-immature Obs
7.76435e-17	0.771602	0.892	0.756	0.136	TRUE	1.88705e-12	ATP1A1	L2-immature Obs
1.09958e-16	0.529471	0.845	0.47	0.375	TRUE	2.67242e-12	EDNRA	L2-immature Obs
1.3929e-16	0.742918	0.643	0.366	0.277	TRUE	3.38531e-12	STMN1	L2-immature Obs
1.45462e-16	0.634927	0.35	0.089	0.261	TRUE	3.53531e-12	PEG10	L2-immature Obs
2.41234e-16	0.69016	0.923	0.726	0.197	TRUE	5.86296e-12	COL8A1	L2-immature Obs
4.34623e-16	1.1093	0.737	0.44	0.297	TRUE	1.05631e-11	ADAMTS1	L2-immature Obs
4.91169e-16	0.624809	0.761	0.583	0.178	TRUE	1.19374e-11	LGMN	L2-immature Obs
8.65266e-16	0.541989	0.923	0.765	0.158	TRUE	2.10294e-11	KIF13B	L2-immature Obs
1.21739e-15	0.533432	0.909	0.812	0.097	TRUE	2.95875e-11	SCARB2	L2-immature Obs
1.64193e-15	-0.518364	0.02	0.235	-0.215	FALSE	3.99054e-11	KHDRBS3	L2-immature Obs
1.66087e-15	-0.920446	0.098	0.36	-0.262	FALSE	4.03657e-11	COL4A1	L2-immature Obs
1.97466e-15	0.582807	0.694	0.479	0.215	TRUE	4.79921e-11	AZIN1	L2-immature Obs
2.85085e-15	0.564961	0.663	0.399	0.264	TRUE	6.92872e-11	SEMA7A	L2-immature Obs
2.95056e-15	0.534402	0.886	0.64	0.246	TRUE	7.17105e-11	TMEM150C	L2-immature Obs
3.48944e-15	0.69755	0.832	0.682	0.15	TRUE	8.48074e-11	HIF1A	L2-immature Obs
3.91685e-15	0.701553	0.724	0.503	0.221	TRUE	9.5195e-11	MPP6	L2-immature Obs
5.53654e-15	-0.988923	0.003	0.193	-0.19	FALSE	1.3456e-10	CILP2	L2-immature Obs
6.38063e-15	0.62349	0.939	0.771	0.168	TRUE	1.55075e-10	PTPRD	L2-immature Obs
7.60922e-15	0.535126	0.832	0.646	0.186	TRUE	1.84935e-10	NOP56	L2-immature Obs
7.68472e-15	0.552467	0.795	0.548	0.247	TRUE	1.8677e-10	HOMER2	L2-immature Obs
8.43741e-15	0.694982	0.896	0.714	0.182	TRUE	2.05063e-10	GAS1	L2-immature Obs
1.08395e-14	0.539024	0.99	0.991	-0.001	TRUE	2.63444e-10	ACTB	L2-immature Obs
1.16976e-14	0.416292	0.411	0.137	0.274	TRUE	2.84299e-10	SLC7A10	L2-immature Obs
1.50727e-14	0.487654	0.569	0.312	0.257	TRUE	3.66326e-10	FSCN1	L2-immature Obs
1.68434e-14	0.839802	0.707	0.411	0.296	TRUE	4.09361e-10	ACAN	L2-immature Obs
1.88273e-14	-1.78991	0.141	0.402	-0.261	FALSE	4.5758e-10	CD44	L2-immature Obs
3.20575e-14	-1.26879	0.219	0.479	-0.26	FALSE	7.79124e-10	PDK4	L2-immature Obs
3.29252e-14	0.708153	0.704	0.449	0.255	TRUE	8.00213e-10	ADAMTS9	L2-immature Obs
4.07898e-14	0.440719	0.613	0.315	0.298	TRUE	9.91355e-10	ZDHHC2	L2-immature Obs
4.08748e-14	0.411041	0.441	0.17	0.271	TRUE	9.93422e-10	ITGA9	L2-immature Obs
4.80854e-14	0.52035	0.596	0.318	0.278	TRUE	1.16867e-09	NES	L2-immature Obs
5.01374e-14	0.701084	0.919	0.771	0.148	TRUE	1.21854e-09	LIFR	L2-immature Obs
5.06742e-14	0.545614	0.828	0.682	0.146	TRUE	1.23159e-09	ARL6IP1	L2-immature Obs
6.43354e-14	0.485837	0.916	0.854	0.062	FALSE	1.56361e-09	SRSF7	L2-immature Obs
9.02791e-14	0.50766	0.886	0.693	0.193	TRUE	2.19414e-09	ENPEP	L2-immature Obs
9.34697e-14	0.580957	0.428	0.182	0.246	TRUE	2.27169e-09	GAS7	L2-immature Obs
1.57196e-13	-1.65674	0.316	0.565	-0.249	FALSE	3.82049e-09	FBLN1	L2-immature Obs
2.16297e-13	0.531681	0.593	0.339	0.254	TRUE	5.25688e-09	EVA1C	L2-immature Obs
2.74467e-13	-0.822414	0.125	0.363	-0.238	FALSE	6.67065e-09	COL4A2	L2-immature Obs
2.76232e-13	0.597155	0.842	0.679	0.163	TRUE	6.71354e-09	FAT3	L2-immature Obs
3.07251e-13	0.624484	0.529	0.301	0.228	TRUE	7.46743e-09	TRIM2	L2-immature Obs
3.16397e-13	0.515517	0.411	0.149	0.262	TRUE	7.68972e-09	GREM1	L2-immature Obs
3.26622e-13	0.470866	0.923	0.786	0.137	FALSE	7.93822e-09	JAK1	L2-immature Obs
4.03535e-13	0.456792	0.626	0.378	0.248	FALSE	9.80751e-09	IL4R	L2-immature Obs
5.59536e-13	0.488952	0.778	0.583	0.195	FALSE	1.3599e-08	HEBP1	L2-immature Obs
5.80619e-13	0.467617	0.798	0.571	0.227	FALSE	1.41114e-08	MARCKSL1	L2-immature Obs
6.32705e-13	0.459642	0.519	0.28	0.239	FALSE	1.53773e-08	SLC27A3	L2-immature Obs
6.69844e-13	0.550238	0.848	0.735	0.113	TRUE	1.62799e-08	SEC14L1	L2-immature Obs
6.75424e-13	0.472386	0.842	0.658	0.184	FALSE	1.64155e-08	HMOX2	L2-immature Obs
8.62984e-13	-0.505271	0.33	0.574	-0.244	FALSE	2.0974e-08	ARPC1B	L2-immature Obs
1.16595e-12	-1.40583	0.108	0.333	-0.225	FALSE	2.83373e-08	BGLAP	L2-immature Obs
1.20849e-12	0.478792	0.852	0.679	0.173	FALSE	2.93712e-08	ENPP2	L2-immature Obs
1.29873e-12	0.659982	0.852	0.717	0.135	TRUE	3.15642e-08	TUBB	L2-immature Obs
1.30121e-12	-0.498458	0.003	0.164	-0.161	FALSE	3.16245e-08	MFAP4	L2-immature Obs
1.55886e-12	0.502542	0.953	0.851	0.102	TRUE	3.78865e-08	CNN3	L2-immature Obs
1.71749e-12	0.484747	0.916	0.851	0.065	FALSE	4.17419e-08	FAM177A1	L2-immature Obs
1.83361e-12	0.362711	0.36	0.134	0.226	FALSE	4.45641e-08	NT5DC3	L2-immature Obs
1.91993e-12	0.597099	0.502	0.253	0.249	TRUE	4.66619e-08	NDNF	L2-immature Obs
2.01488e-12	0.758305	0.505	0.262	0.243	TRUE	4.89696e-08	COL26A1	L2-immature Obs
3.83868e-12	0.548243	0.724	0.577	0.147	TRUE	9.32953e-08	SYPL1	L2-immature Obs
4.07142e-12	-1.75304	0.886	0.929	-0.043	FALSE	9.89518e-08	TIMP1	L2-immature Obs
4.2965e-12	0.618988	0.758	0.542	0.216	TRUE	1.04422e-07	FNDC1	L2-immature Obs
5.93026e-12	0.578244	0.606	0.39	0.216	TRUE	1.44129e-07	IGSF3	L2-immature Obs
6.13664e-12	0.525563	0.842	0.693	0.149	TRUE	1.49145e-07	PLA2G16	L2-immature Obs
7.30476e-12	0.390821	0.444	0.208	0.236	FALSE	1.77535e-07	SUSD5	L2-immature Obs
7.41271e-12	-0.742211	0.202	0.446	-0.244	FALSE	1.80158e-07	RARRES2	L2-immature Obs
1.02504e-11	0.393844	0.606	0.342	0.264	TRUE	2.49126e-07	SDC1	L2-immature Obs
1.11463e-11	0.474292	0.859	0.705	0.154	FALSE	2.70899e-07	LMO7	L2-immature Obs
1.35305e-11	-1.1274	0	0.143	-0.143	FALSE	3.28845e-07	PHEX	L2-immature Obs
1.49112e-11	-0.479956	0.024	0.193	-0.169	FALSE	3.62402e-07	PDPN	L2-immature Obs
1.70485e-11	0.542175	0.461	0.229	0.232	TRUE	4.14346e-07	VIT	L2-immature Obs
2.03866e-11	0.571128	0.801	0.664	0.137	TRUE	4.95477e-07	SPECC1	L2-immature Obs
2.09437e-11	0.452941	0.774	0.592	0.182	FALSE	5.09016e-07	CRYAB	L2-immature Obs
2.13288e-11	0.688141	0.721	0.509	0.212	TRUE	5.18375e-07	RGS3	L2-immature Obs
2.23247e-11	-0.522773	0.114	0.33	-0.216	FALSE	5.4258e-07	COL15A1	L2-immature Obs
2.38629e-11	-0.415054	0.098	0.304	-0.206	FALSE	5.79963e-07	DAPK2	L2-immature Obs
2.45078e-11	0.583522	0.613	0.366	0.247	TRUE	5.95638e-07	HEY1	L2-immature Obs
2.86236e-11	-0.485638	0.152	0.378	-0.226	FALSE	6.95668e-07	PLP2	L2-immature Obs
3.82265e-11	0.611307	0.741	0.557	0.184	TRUE	9.29057e-07	SHOX2	L2-immature Obs
3.88667e-11	0.487848	0.848	0.81	0.038	FALSE	9.44616e-07	MINOS1	L2-immature Obs
5.25514e-11	0.549673	0.96	0.792	0.168	TRUE	1.27721e-06	FSTL1	L2-immature Obs
5.7272e-11	0.401492	0.488	0.259	0.229	FALSE	1.39194e-06	USP45	L2-immature Obs
5.83395e-11	-0.428503	0.02	0.179	-0.159	FALSE	1.41788e-06	MMP23B	L2-immature Obs
6.35201e-11	0.409135	0.99	0.902	0.088	FALSE	1.54379e-06	MARCKS	L2-immature Obs
6.71889e-11	0.452848	0.892	0.86	0.032	FALSE	1.63296e-06	ACTN1	L2-immature Obs
7.34528e-11	0.471608	0.953	0.854	0.099	FALSE	1.7852e-06	SLC38A2	L2-immature Obs
7.62231e-11	0.380939	0.498	0.259	0.239	FALSE	1.85253e-06	GNG2	L2-immature Obs
8.1406e-11	0.489161	0.478	0.22	0.258	TRUE	1.97849e-06	ITGA8	L2-immature Obs
8.15379e-11	0.373355	0.882	0.804	0.078	FALSE	1.9817e-06	SPPL2A	L2-immature Obs
8.15957e-11	-0.650754	0.027	0.188	-0.161	FALSE	1.9831e-06	KCNMA1	L2-immature Obs
8.52767e-11	0.399451	0.835	0.67	0.165	FALSE	2.07257e-06	MPZL1	L2-immature Obs
1.15385e-10	0.476942	0.902	0.824	0.078	FALSE	2.8043e-06	SSR3	L2-immature Obs
1.244e-10	-0.624135	0.057	0.235	-0.178	FALSE	3.02343e-06	COL8A2	L2-immature Obs
1.41076e-10	0.477461	0.764	0.506	0.258	TRUE	3.4287e-06	FOXC2	L2-immature Obs
1.59338e-10	0.420839	0.636	0.443	0.193	FALSE	3.87255e-06	C12orf45	L2-immature Obs
1.62147e-10	-1.40192	0.394	0.551	-0.157	FALSE	3.94082e-06	PRSS23	L2-immature Obs
2.0397e-10	-0.749255	0.125	0.321	-0.196	FALSE	4.95728e-06	NTRK2	L2-immature Obs
2.10408e-10	-0.390141	0.037	0.199	-0.162	FALSE	5.11377e-06	CRABP2	L2-immature Obs
2.4112e-10	0.611387	0.976	0.908	0.068	TRUE	5.86017e-06	ZFP36L1	L2-immature Obs
2.43692e-10	0.408553	0.838	0.705	0.133	FALSE	5.9227e-06	EZR	L2-immature Obs
2.51528e-10	0.354575	0.455	0.244	0.211	FALSE	6.11315e-06	PTPDC1	L2-immature Obs
2.5526e-10	-1.05775	0.024	0.176	-0.152	FALSE	6.20383e-06	TNN	L2-immature Obs
2.9527e-10	0.695164	0.828	0.741	0.087	TRUE	7.17624e-06	TUBA1A	L2-immature Obs
2.97342e-10	0.363265	0.919	0.83	0.089	FALSE	7.2266e-06	GALNT1	L2-immature Obs
3.43093e-10	0.473063	0.667	0.503	0.164	FALSE	8.33854e-06	CDC42EP1	L2-immature Obs
3.50875e-10	0.442648	0.673	0.512	0.161	FALSE	8.52768e-06	TPST1	L2-immature Obs
3.74882e-10	-0.850978	0.306	0.521	-0.215	FALSE	9.11114e-06	LOX	L2-immature Obs
3.76278e-10	0.435789	0.781	0.634	0.147	FALSE	9.14506e-06	COTL1	L2-immature Obs
3.83293e-10	0.42896	0.768	0.61	0.158	FALSE	9.31555e-06	FLNB	L2-immature Obs
3.86436e-10	0.402448	0.589	0.378	0.211	FALSE	9.39195e-06	INSC	L2-immature Obs
3.87099e-10	0.436047	0.667	0.494	0.173	FALSE	9.40806e-06	OSTF1	L2-immature Obs
4.37885e-10	0.38718	0.529	0.315	0.214	FALSE	1.06424e-05	SLC6A8	L2-immature Obs
4.895e-10	-1.02573	0.801	0.839	-0.038	FALSE	1.18968e-05	COL6A3	L2-immature Obs
5.30816e-10	0.400531	0.949	0.872	0.077	FALSE	1.2901e-05	SEPT11	L2-immature Obs
6.62272e-10	-0.739857	0.933	0.905	0.028	FALSE	1.60959e-05	PCOLCE	L2-immature Obs
7.47469e-10	-0.514708	0.212	0.423	-0.211	FALSE	1.81665e-05	C1orf21	L2-immature Obs
7.66101e-10	-0.81076	0.953	0.943	0.01	FALSE	1.86193e-05	COL6A2	L2-immature Obs
8.37241e-10	-0.352146	0.118	0.312	-0.194	FALSE	2.03483e-05	OLFM2	L2-immature Obs
9.36622e-10	0.368099	0.458	0.256	0.202	FALSE	2.27637e-05	WDR12	L2-immature Obs
9.99614e-10	1.00778	0.485	0.265	0.22	TRUE	2.42946e-05	WIF1	L2-immature Obs
1.1072e-09	0.459503	0.64	0.467	0.173	FALSE	2.69093e-05	PEA15	L2-immature Obs
1.10915e-09	0.402845	0.407	0.199	0.208	FALSE	2.69568e-05	PDZRN3	L2-immature Obs
1.20177e-09	0.401487	0.475	0.274	0.201	FALSE	2.92078e-05	AP002884.1	L2-immature Obs
1.23218e-09	0.507905	0.626	0.423	0.203	TRUE	2.99468e-05	ZNF703	L2-immature Obs
1.56484e-09	0.464084	0.754	0.589	0.165	FALSE	3.8032e-05	EML4	L2-immature Obs
1.81453e-09	0.40086	0.842	0.732	0.11	FALSE	4.41004e-05	EIF3J	L2-immature Obs
1.87845e-09	0.481853	0.475	0.274	0.201	FALSE	4.56539e-05	EPHA2	L2-immature Obs
1.92585e-09	0.304687	0.407	0.202	0.205	FALSE	4.68058e-05	URB1	L2-immature Obs
1.94955e-09	-0.52739	0.367	0.565	-0.198	FALSE	4.73819e-05	ADAMTS2	L2-immature Obs
2.17503e-09	0.350987	0.589	0.381	0.208	FALSE	5.2862e-05	FBLIM1	L2-immature Obs
2.65536e-09	0.452158	0.886	0.83	0.056	FALSE	6.45359e-05	FLNA	L2-immature Obs
2.77328e-09	0.427738	0.704	0.545	0.159	FALSE	6.74018e-05	PTPN11	L2-immature Obs
2.93116e-09	0.440181	0.653	0.521	0.132	FALSE	7.1239e-05	EBPL	L2-immature Obs
3.07777e-09	0.356043	0.492	0.28	0.212	FALSE	7.48021e-05	S1PR1	L2-immature Obs
3.68024e-09	0.409228	0.387	0.179	0.208	FALSE	8.94446e-05	CYTL1	L2-immature Obs
3.83459e-09	0.445682	0.781	0.622	0.159	FALSE	9.31958e-05	SEPT9	L2-immature Obs
3.95364e-09	-0.329634	0.01	0.134	-0.124	FALSE	9.60893e-05	C1QTNF3	L2-immature Obs
4.05339e-09	-0.544968	0.99	0.994	-0.004	FALSE	9.85137e-05	CST3	L2-immature Obs
4.24802e-09	0.454168	0.761	0.568	0.193	FALSE	0.000103244	DPYSL3	L2-immature Obs
4.35501e-09	0.375715	0.788	0.67	0.118	FALSE	0.000105844	NIFK	L2-immature Obs
4.47598e-09	0.315262	0.768	0.562	0.206	FALSE	0.000108784	SAP30	L2-immature Obs
4.58769e-09	0.411204	0.347	0.164	0.183	FALSE	0.000111499	KIF21A	L2-immature Obs
4.79506e-09	0.545949	0.673	0.5	0.173	TRUE	0.000116539	STK17A	L2-immature Obs
5.63298e-09	0.371375	0.929	0.872	0.057	FALSE	0.000136904	IRF2BP2	L2-immature Obs
5.92688e-09	-2.55862	0.054	0.208	-0.154	FALSE	0.000144047	DMP1	L2-immature Obs
6.48953e-09	-0.525232	0.69	0.807	-0.117	FALSE	0.000157722	RCN3	L2-immature Obs
7.09136e-09	0.31888	0.609	0.366	0.243	FALSE	0.000172348	SCD5	L2-immature Obs
7.16109e-09	0.441332	0.589	0.384	0.205	FALSE	0.000174043	PLXNA2	L2-immature Obs
7.23367e-09	0.297513	0.404	0.208	0.196	FALSE	0.000175807	HSBP1L1	L2-immature Obs
7.39975e-09	0.402691	0.795	0.649	0.146	FALSE	0.000179843	HACD3	L2-immature Obs
8.00464e-09	0.538274	0.872	0.688	0.184	TRUE	0.000194545	COLEC12	L2-immature Obs
8.04862e-09	0.293216	0.545	0.315	0.23	FALSE	0.000195614	SAMD11	L2-immature Obs
8.32612e-09	-1.31147	0.848	0.86	-0.012	FALSE	0.000202358	SERPINF1	L2-immature Obs
8.37889e-09	0.425822	0.697	0.527	0.17	FALSE	0.00020364	PXK	L2-immature Obs
9.01858e-09	-0.590654	0.354	0.536	-0.182	FALSE	0.000219188	NFIB	L2-immature Obs
9.03485e-09	0.440695	0.815	0.744	0.071	FALSE	0.000219583	FOXN3	L2-immature Obs
9.50952e-09	0.481541	0.279	0.107	0.172	FALSE	0.000231119	VAT1L	L2-immature Obs
9.76513e-09	-0.536291	0.185	0.369	-0.184	FALSE	0.000237332	SEMA5A	L2-immature Obs
9.86037e-09	0.452697	0.724	0.554	0.17	FALSE	0.000239646	TSPAN18	L2-immature Obs
1.05355e-08	0.360461	0.455	0.268	0.187	FALSE	0.000256055	MIR4458HG	L2-immature Obs
1.08387e-08	0.304606	0.347	0.164	0.183	FALSE	0.000263424	SLC41A2	L2-immature Obs
1.11541e-08	0.383045	0.801	0.661	0.14	FALSE	0.000271088	STK24	L2-immature Obs
1.17165e-08	0.815379	0.717	0.491	0.226	TRUE	0.000284758	PTGDS	L2-immature Obs
1.23157e-08	-0.550356	0.04	0.185	-0.145	FALSE	0.000299321	SEMA3D	L2-immature Obs
1.36275e-08	0.284577	0.828	0.604	0.224	FALSE	0.000331203	MYC	L2-immature Obs
1.40818e-08	-0.29291	0.027	0.161	-0.134	FALSE	0.000342243	BMP3	L2-immature Obs
1.42851e-08	0.363185	0.912	0.875	0.037	FALSE	0.000347185	ATP5MG	L2-immature Obs
1.66159e-08	0.352798	0.852	0.67	0.182	FALSE	0.000403833	SNAI2	L2-immature Obs
1.67199e-08	0.260319	0.253	0.086	0.167	FALSE	0.000406361	NPY1R	L2-immature Obs
1.81233e-08	0.345757	0.946	0.929	0.017	FALSE	0.000440468	HNRNPDL	L2-immature Obs
1.82616e-08	0.318891	0.121	0.012	0.109	FALSE	0.000443829	TRIM63	L2-immature Obs
1.82945e-08	0.565037	0.178	0.042	0.136	TRUE	0.00044463	AC108134.2	L2-immature Obs
1.84577e-08	0.348251	0.515	0.298	0.217	FALSE	0.000448596	FAM198A	L2-immature Obs
1.93484e-08	0.482806	0.451	0.256	0.195	FALSE	0.000470243	LMCD1	L2-immature Obs
2.0155e-08	0.367629	0.512	0.33	0.182	FALSE	0.000489846	NOP16	L2-immature Obs
2.02138e-08	0.359148	0.498	0.321	0.177	FALSE	0.000491276	SDHAF3	L2-immature Obs
2.20696e-08	0.352706	0.36	0.164	0.196	FALSE	0.00053638	NUDT10	L2-immature Obs
2.34767e-08	-0.940942	0.064	0.217	-0.153	FALSE	0.000570579	CHAD	L2-immature Obs
2.48373e-08	-0.547615	0.35	0.545	-0.195	FALSE	0.000603647	LTBP2	L2-immature Obs
2.62069e-08	0.400657	0.721	0.562	0.159	FALSE	0.000636932	MYH10	L2-immature Obs
2.82534e-08	0.372901	0.636	0.467	0.169	FALSE	0.00068667	RNF145	L2-immature Obs
3.06173e-08	0.481215	0.909	0.836	0.073	FALSE	0.000744123	FBXO32	L2-immature Obs
3.20495e-08	0.420303	0.481	0.277	0.204	FALSE	0.000778932	FABP5	L2-immature Obs
3.22389e-08	0.335527	0.842	0.634	0.208	FALSE	0.000783534	EBF1	L2-immature Obs
3.24276e-08	0.324375	0.882	0.771	0.111	FALSE	0.00078812	CAMTA1	L2-immature Obs
3.63963e-08	-4.89892	0.077	0.235	-0.158	FALSE	0.000884576	MEPE	L2-immature Obs
3.83873e-08	0.430797	0.761	0.554	0.207	FALSE	0.000932964	JAG1	L2-immature Obs
3.9197e-08	0.316309	0.397	0.208	0.189	FALSE	0.000952643	CD36	L2-immature Obs
3.9467e-08	0.358038	0.502	0.312	0.19	FALSE	0.000959206	FCHSD2	L2-immature Obs
4.07049e-08	-1.32273	0.455	0.634	-0.179	FALSE	0.000989292	TIMP3	L2-immature Obs
4.10269e-08	-0.564971	0.077	0.232	-0.155	FALSE	0.000997119	USP53	L2-immature Obs
4.59941e-08	0.343643	0.717	0.598	0.119	FALSE	0.00111784	SRPK2	L2-immature Obs
4.90289e-08	-0.589944	0.111	0.268	-0.157	FALSE	0.0011916	LAYN	L2-immature Obs
5.46424e-08	0.348895	0.209	0.065	0.144	FALSE	0.00132803	SHISAL2B	L2-immature Obs
6.39612e-08	0.312747	0.337	0.146	0.191	FALSE	0.00155451	CBLN2	L2-immature Obs
6.7928e-08	0.30797	0.64	0.408	0.232	FALSE	0.00165092	SVEP1	L2-immature Obs
6.97485e-08	-0.740536	0.168	0.351	-0.183	FALSE	0.00169517	CD109	L2-immature Obs
7.53567e-08	-0.359076	0.909	0.94	-0.031	FALSE	0.00183147	CIRBP	L2-immature Obs
7.54921e-08	0.270691	0.434	0.238	0.196	FALSE	0.00183476	SHROOM3	L2-immature Obs
7.83819e-08	0.305336	0.431	0.241	0.19	FALSE	0.00190499	TET1	L2-immature Obs
7.92457e-08	0.36825	0.569	0.372	0.197	FALSE	0.00192599	APOL4	L2-immature Obs
8.04575e-08	0.326375	0.519	0.339	0.18	FALSE	0.00195544	EYA2	L2-immature Obs
8.89911e-08	0.344728	0.734	0.494	0.24	FALSE	0.00216284	HES4	L2-immature Obs
9.13312e-08	0.340928	0.653	0.482	0.171	FALSE	0.00221971	GSR	L2-immature Obs
9.92959e-08	-0.535924	0.593	0.67	-0.077	FALSE	0.00241329	NUCB2	L2-immature Obs
1.198e-07	-0.998045	0.892	0.967	-0.075	FALSE	0.00291163	MT2A	L2-immature Obs
1.20717e-07	0.344136	0.899	0.839	0.06	FALSE	0.0029339	HSPE1	L2-immature Obs
1.27716e-07	0.289606	0.276	0.11	0.166	FALSE	0.00310401	THSD4	L2-immature Obs
1.31599e-07	0.361932	0.949	0.863	0.086	FALSE	0.00319838	TPM2	L2-immature Obs
1.33938e-07	-0.420882	0.253	0.423	-0.17	FALSE	0.00325522	KDELR3	L2-immature Obs
1.34187e-07	0.279137	0.98	0.955	0.025	FALSE	0.00326128	ITGB1	L2-immature Obs
1.41215e-07	-0.394836	0.34	0.548	-0.208	FALSE	0.00343208	CREBRF	L2-immature Obs
1.44929e-07	0.396787	0.933	0.869	0.064	FALSE	0.00352236	CDH11	L2-immature Obs
1.47927e-07	0.439493	0.66	0.494	0.166	FALSE	0.00359523	SDC4	L2-immature Obs
1.49648e-07	0.361231	0.778	0.655	0.123	FALSE	0.00363704	CYCS	L2-immature Obs
1.58579e-07	-0.470155	0.828	0.863	-0.035	FALSE	0.0038541	FGFR1	L2-immature Obs
1.60546e-07	0.393343	0.737	0.589	0.148	FALSE	0.00390192	NRIP1	L2-immature Obs
1.70799e-07	0.307092	0.455	0.262	0.193	FALSE	0.00415111	RASSF4	L2-immature Obs
1.71614e-07	0.277239	0.306	0.149	0.157	FALSE	0.0041709	CD3EAP	L2-immature Obs
1.71948e-07	0.461626	0.374	0.199	0.175	FALSE	0.00417903	LINC02544	L2-immature Obs
1.72724e-07	0.341399	0.694	0.518	0.176	FALSE	0.00419788	SHPRH	L2-immature Obs
1.74395e-07	-0.272639	0.054	0.19	-0.136	FALSE	0.00423851	SEC11C	L2-immature Obs
1.85901e-07	-0.341881	0.118	0.28	-0.162	FALSE	0.00451813	ISLR	L2-immature Obs
1.89938e-07	-0.769531	0.145	0.295	-0.15	FALSE	0.00461624	RAMP1	L2-immature Obs
2.03916e-07	-0.528155	0.263	0.443	-0.18	FALSE	0.00495597	OGFRL1	L2-immature Obs
2.10495e-07	0.328177	0.741	0.56	0.181	FALSE	0.00511588	ACAP2	L2-immature Obs
2.17893e-07	0.381396	0.653	0.488	0.165	FALSE	0.00529568	CKB	L2-immature Obs
2.33365e-07	0.330049	0.549	0.372	0.177	FALSE	0.0056717	STON1	L2-immature Obs
2.45577e-07	-0.378228	0.02	0.131	-0.111	FALSE	0.00596851	WISP2	L2-immature Obs
2.47419e-07	-0.444649	0.848	0.878	-0.03	FALSE	0.00601326	ANXA5	L2-immature Obs
2.48892e-07	0.31837	0.525	0.345	0.18	FALSE	0.00604906	GPC4	L2-immature Obs
2.63882e-07	0.326718	0.569	0.366	0.203	FALSE	0.00641338	FAM69C	L2-immature Obs
2.6869e-07	0.266953	0.306	0.146	0.16	FALSE	0.00653024	PITX1	L2-immature Obs
2.69569e-07	0.457136	0.66	0.515	0.145	FALSE	0.00655161	PUM3	L2-immature Obs
2.79658e-07	-0.273571	0.044	0.17	-0.126	FALSE	0.0067968	CTSH	L2-immature Obs
2.89184e-07	0.329896	0.535	0.321	0.214	FALSE	0.00702834	ATOH8	L2-immature Obs
2.91498e-07	0.358324	0.869	0.801	0.068	FALSE	0.00708458	TMED10	L2-immature Obs
2.97259e-07	0.276132	0.747	0.637	0.11	FALSE	0.00722458	CTNND1	L2-immature Obs
3.08838e-07	0.325113	0.539	0.351	0.188	FALSE	0.00750599	DLG5	L2-immature Obs
3.27097e-07	0.421015	0.926	0.863	0.063	FALSE	0.00794975	RPS27L	L2-immature Obs
3.49243e-07	0.372189	0.754	0.649	0.105	FALSE	0.00848799	STX18	L2-immature Obs
3.54136e-07	0.383495	0.923	0.866	0.057	FALSE	0.00860692	TUBA1B	L2-immature Obs
3.57784e-07	0.275842	0.768	0.622	0.146	FALSE	0.00869558	TNFRSF1A	L2-immature Obs
3.58791e-07	0.356138	0.636	0.473	0.163	FALSE	0.00872006	BMP2K	L2-immature Obs
3.68572e-07	-0.441418	0.293	0.455	-0.162	FALSE	0.00895776	PLSCR4	L2-immature Obs
3.73932e-07	0.257251	0.377	0.205	0.172	FALSE	0.00908805	HOMER1	L2-immature Obs
3.82752e-07	0.34766	0.774	0.658	0.116	FALSE	0.00930241	SNX7	L2-immature Obs
3.82792e-07	0.36892	0.71	0.601	0.109	FALSE	0.00930337	GSTM3	L2-immature Obs
3.89004e-07	0.250627	0.943	0.857	0.086	FALSE	0.00945436	DDX24	L2-immature Obs
3.93844e-07	0.303623	0.485	0.292	0.193	FALSE	0.00957199	QPRT	L2-immature Obs
4.01239e-07	-0.477283	0.603	0.711	-0.108	FALSE	0.00975171	TCF4	L2-immature Obs
4.05177e-07	0.289326	0.333	0.167	0.166	FALSE	0.00984741	EPB41L3	L2-immature Obs
4.19228e-07	-0.801457	0.66	0.792	-0.132	FALSE	0.0101889	MT1E	L2-immature Obs
4.28999e-07	0.293095	0.697	0.476	0.221	FALSE	0.0104264	TSPAN7	L2-immature Obs
4.37247e-07	-0.872583	0.62	0.723	-0.103	FALSE	0.0106268	SERPINE2	L2-immature Obs
4.50859e-07	0.325519	0.613	0.42	0.193	FALSE	0.0109577	KAZN	L2-immature Obs
4.58761e-07	0.389384	0.747	0.676	0.071	FALSE	0.0111497	NME4	L2-immature Obs
4.71366e-07	0.333927	0.515	0.345	0.17	FALSE	0.0114561	PON2	L2-immature Obs
4.76889e-07	-0.272627	0.057	0.188	-0.131	FALSE	0.0115903	PODN	L2-immature Obs
4.86033e-07	0.295822	0.966	0.905	0.061	FALSE	0.0118125	TMA7	L2-immature Obs
4.86447e-07	0.294636	0.919	0.839	0.08	FALSE	0.0118226	EIF4A1	L2-immature Obs
4.9484e-07	0.309955	0.889	0.801	0.088	FALSE	0.0120266	PRDX1	L2-immature Obs
4.9888e-07	0.314814	0.933	0.905	0.028	FALSE	0.0121248	PEBP1	L2-immature Obs
5.10578e-07	0.32201	0.838	0.771	0.067	FALSE	0.0124091	CAPZB	L2-immature Obs
5.13895e-07	0.261496	0.461	0.295	0.166	FALSE	0.0124897	RRS1	L2-immature Obs
5.42834e-07	0.288507	0.976	0.94	0.036	FALSE	0.013193	ZFP36L2	L2-immature Obs
5.44957e-07	-0.392983	0.502	0.595	-0.093	FALSE	0.0132446	C9orf16	L2-immature Obs
5.53052e-07	0.315112	0.556	0.396	0.16	FALSE	0.0134414	SGCD	L2-immature Obs
5.99066e-07	0.348063	0.737	0.565	0.172	FALSE	0.0145597	FOSL2	L2-immature Obs
6.45375e-07	0.265663	0.347	0.182	0.165	FALSE	0.0156852	ITPRIPL1	L2-immature Obs
6.92015e-07	0.332087	0.744	0.577	0.167	FALSE	0.0168187	MDFI	L2-immature Obs
7.02916e-07	0.281289	0.559	0.399	0.16	FALSE	0.0170837	NCBP2-AS2	L2-immature Obs
7.17952e-07	-0.445015	0.094	0.235	-0.141	FALSE	0.0174491	BMP8B	L2-immature Obs
7.22822e-07	0.278704	0.33	0.176	0.154	FALSE	0.0175675	PTGES	L2-immature Obs
7.8901e-07	-0.388344	0.02	0.122	-0.102	FALSE	0.0191761	NDUFA4L2	L2-immature Obs
8.28791e-07	0.34019	0.963	0.899	0.064	FALSE	0.0201429	TPM4	L2-immature Obs
8.74715e-07	0.319383	0.599	0.438	0.161	FALSE	0.0212591	SLC25A24	L2-immature Obs
8.7931e-07	-0.531661	0.943	0.946	-0.003	FALSE	0.0213707	GSN	L2-immature Obs
8.91876e-07	-0.411494	0.205	0.357	-0.152	FALSE	0.0216762	WNT5B	L2-immature Obs
8.9351e-07	0.278525	0.815	0.652	0.163	FALSE	0.0217159	DLC1	L2-immature Obs
9.03754e-07	0.286108	0.367	0.205	0.162	FALSE	0.0219648	SGCG	L2-immature Obs
9.07151e-07	0.398511	0.414	0.244	0.17	FALSE	0.0220474	GFRA1	L2-immature Obs
1.01349e-06	0.380394	0.522	0.354	0.168	FALSE	0.0246318	TNFRSF12A	L2-immature Obs
1.03446e-06	0.292716	0.515	0.333	0.182	FALSE	0.0251414	SCARA3	L2-immature Obs
1.04275e-06	0.322268	0.636	0.452	0.184	FALSE	0.0253431	CCDC152	L2-immature Obs
1.05087e-06	0.37166	0.704	0.583	0.121	FALSE	0.0255402	ZBTB38	L2-immature Obs
1.07891e-06	0.340749	0.65	0.521	0.129	FALSE	0.0262217	IMP3	L2-immature Obs
1.13094e-06	0.355596	0.717	0.574	0.143	FALSE	0.0274865	AKIRIN2	L2-immature Obs
1.17283e-06	-1.69703	0.367	0.509	-0.142	FALSE	0.0285045	IGFBP3	L2-immature Obs
1.26665e-06	0.344426	0.603	0.446	0.157	FALSE	0.0307847	SRFBP1	L2-immature Obs
1.29069e-06	0.274984	0.785	0.64	0.145	FALSE	0.0313689	ARHGAP5	L2-immature Obs
1.31906e-06	0.333743	0.377	0.211	0.166	FALSE	0.0320584	LFNG	L2-immature Obs
1.53999e-06	-0.422822	0.088	0.22	-0.132	FALSE	0.0374278	AOC3	L2-immature Obs
1.58597e-06	0.325783	0.441	0.25	0.191	FALSE	0.0385455	PRELP	L2-immature Obs
1.58763e-06	0.250779	0.397	0.235	0.162	FALSE	0.0385857	PPAN	L2-immature Obs
1.60071e-06	-0.373007	0.02	0.119	-0.099	FALSE	0.0389036	EGFL6	L2-immature Obs
1.60635e-06	0.34845	0.71	0.622	0.088	FALSE	0.0390407	COA4	L2-immature Obs
1.62402e-06	0.264446	0.34	0.188	0.152	FALSE	0.0394701	PUS7	L2-immature Obs
1.65657e-06	0.307829	0.451	0.286	0.165	FALSE	0.0402613	SH3BP4	L2-immature Obs
1.72758e-06	-0.255363	0.04	0.152	-0.112	FALSE	0.0419871	EPHA3	L2-immature Obs
1.74939e-06	0.288343	0.882	0.792	0.09	FALSE	0.0425173	PTTG1IP	L2-immature Obs
1.755e-06	-0.55395	0.909	0.917	-0.008	FALSE	0.0426535	HLA-B	L2-immature Obs
1.78575e-06	0.287361	0.862	0.771	0.091	FALSE	0.0434008	SRSF2	L2-immature Obs
1.93638e-06	0.356031	0.407	0.241	0.166	FALSE	0.0470619	PRTG	L2-immature Obs
1.97487e-06	0.333142	0.596	0.42	0.176	FALSE	0.0479973	MTERF2	L2-immature Obs
2.00932e-06	0.286453	0.613	0.455	0.158	FALSE	0.0488344	GTPBP4	L2-immature Obs
2.02693e-06	0.325498	0.539	0.372	0.167	FALSE	0.0492626	ZMIZ1	L2-immature Obs
2.09364e-06	0.344743	0.771	0.67	0.101	FALSE	0.0508839	GNL3	L2-immature Obs
2.11227e-06	0.307936	0.62	0.467	0.153	FALSE	0.0513367	MRTO4	L2-immature Obs
2.11518e-06	0.322718	0.869	0.789	0.08	FALSE	0.0514073	ACTR2	L2-immature Obs
2.15168e-06	0.307736	0.741	0.616	0.125	FALSE	0.0522943	G3BP1	L2-immature Obs
2.18957e-06	0.36033	0.31	0.158	0.152	FALSE	0.0532154	FAM225B	L2-immature Obs
2.24221e-06	0.294602	0.552	0.402	0.15	FALSE	0.0544946	PTRH2	L2-immature Obs
2.27501e-06	-0.830902	0.081	0.205	-0.124	FALSE	0.0552917	FRZB	L2-immature Obs
2.35819e-06	0.264738	0.404	0.247	0.157	FALSE	0.0573135	NAPEPLD	L2-immature Obs
2.38739e-06	-0.349751	0.128	0.271	-0.143	FALSE	0.0580231	PTPN4	L2-immature Obs
2.39484e-06	0.286912	0.933	0.812	0.121	FALSE	0.0582042	OLFML2B	L2-immature Obs
2.65187e-06	0.351654	0.909	0.857	0.052	FALSE	0.0644511	TXN	L2-immature Obs
2.65736e-06	-0.432993	0.657	0.732	-0.075	FALSE	0.0645844	JTB	L2-immature Obs
2.74834e-06	-0.784832	0.057	0.173	-0.116	FALSE	0.0667958	CP	L2-immature Obs
2.86223e-06	0.33363	0.788	0.696	0.092	FALSE	0.0695637	TBL1XR1	L2-immature Obs
2.96752e-06	0.363983	0.747	0.658	0.089	FALSE	0.0721226	COMT	L2-immature Obs
3.04658e-06	0.351403	0.616	0.485	0.131	FALSE	0.074044	TARS	L2-immature Obs
3.08553e-06	0.258979	0.97	0.899	0.071	FALSE	0.0749906	IL6ST	L2-immature Obs
3.098e-06	0.436052	0.838	0.705	0.133	FALSE	0.0752938	MYL9	L2-immature Obs
3.17627e-06	0.30505	0.822	0.726	0.096	FALSE	0.077196	RCN2	L2-immature Obs
3.35966e-06	0.33443	0.66	0.503	0.157	FALSE	0.0816532	MYO10	L2-immature Obs
3.43362e-06	0.450804	0.663	0.565	0.098	FALSE	0.0834507	NAV1	L2-immature Obs
3.43433e-06	0.306032	0.731	0.589	0.142	FALSE	0.0834679	RSRC1	L2-immature Obs
3.6349e-06	-0.373938	0.104	0.238	-0.134	FALSE	0.0883427	EGR3	L2-immature Obs
3.64689e-06	0.28052	0.872	0.78	0.092	FALSE	0.0886339	BICC1	L2-immature Obs
3.83805e-06	0.286584	0.923	0.902	0.021	FALSE	0.0932799	SEM1	L2-immature Obs
4.03053e-06	0.270628	0.795	0.625	0.17	FALSE	0.097958	ECM2	L2-immature Obs
4.17095e-06	0.286957	0.505	0.339	0.166	FALSE	0.101371	GPATCH2L	L2-immature Obs
4.20149e-06	-0.441503	0.502	0.64	-0.138	FALSE	0.102113	LAMB2	L2-immature Obs
4.28423e-06	0.319317	0.744	0.619	0.125	FALSE	0.104124	FNBP4	L2-immature Obs
4.36103e-06	0.287078	0.923	0.902	0.021	FALSE	0.10599	PABPC1	L2-immature Obs
4.50001e-06	0.314707	0.781	0.729	0.052	FALSE	0.109368	TIMM8B	L2-immature Obs
4.51835e-06	0.276377	0.606	0.479	0.127	FALSE	0.109814	AIG1	L2-immature Obs
4.58294e-06	-0.461399	0.104	0.229	-0.125	FALSE	0.111384	HMCN1	L2-immature Obs
4.7545e-06	0.262997	0.677	0.527	0.15	FALSE	0.115553	DLGAP4	L2-immature Obs
4.76134e-06	0.309526	0.747	0.658	0.089	FALSE	0.11572	RHOQ	L2-immature Obs
4.94456e-06	0.307195	0.616	0.455	0.161	FALSE	0.120173	PDLIM1	L2-immature Obs
4.9798e-06	0.29176	0.646	0.479	0.167	FALSE	0.121029	INTU	L2-immature Obs
4.99917e-06	-0.294203	0.973	0.982	-0.009	FALSE	0.1215	UBC	L2-immature Obs
5.01604e-06	0.378468	0.401	0.241	0.16	FALSE	0.12191	TNFSF11	L2-immature Obs
5.0347e-06	-1.26536	0.421	0.53	-0.109	FALSE	0.122363	ANKH	L2-immature Obs
5.24781e-06	0.321693	0.845	0.685	0.16	FALSE	0.127543	MXRA5	L2-immature Obs
5.36603e-06	0.318351	0.859	0.774	0.085	FALSE	0.130416	VCL	L2-immature Obs
5.45824e-06	-0.56855	0.34	0.47	-0.13	FALSE	0.132657	PDGFD	L2-immature Obs
5.47577e-06	0.296552	0.673	0.56	0.113	FALSE	0.133083	NCBP2	L2-immature Obs
5.73645e-06	0.349598	0.744	0.682	0.062	FALSE	0.139419	STMP1	L2-immature Obs
5.74661e-06	-0.400213	0.081	0.202	-0.121	FALSE	0.139666	DUSP4	L2-immature Obs
5.75395e-06	0.280433	0.862	0.798	0.064	FALSE	0.139844	EIF5B	L2-immature Obs
6.52303e-06	0.303513	0.455	0.307	0.148	FALSE	0.158536	MLLT11	L2-immature Obs
6.54654e-06	-0.802532	0.051	0.158	-0.107	FALSE	0.159107	ESM1	L2-immature Obs
6.62045e-06	-0.398214	0.461	0.601	-0.14	FALSE	0.160904	TAGLN2	L2-immature Obs
6.84938e-06	0.295134	0.62	0.485	0.135	FALSE	0.166467	SMTN	L2-immature Obs
6.96217e-06	0.281801	0.603	0.491	0.112	FALSE	0.169209	APOPT1	L2-immature Obs
6.9842e-06	0.318801	0.67	0.482	0.188	FALSE	0.169744	CTHRC1	L2-immature Obs
7.56835e-06	0.298213	0.37	0.22	0.15	FALSE	0.183941	AC092807.3	L2-immature Obs
7.84333e-06	0.322884	0.444	0.298	0.146	FALSE	0.190624	HSPB2	L2-immature Obs
7.8905e-06	0.282253	0.66	0.512	0.148	FALSE	0.191771	INSIG2	L2-immature Obs
7.97286e-06	-0.408179	0.212	0.36	-0.148	FALSE	0.193772	KAZALD1	L2-immature Obs
8.11024e-06	0.292016	0.643	0.497	0.146	FALSE	0.197111	RPF2	L2-immature Obs
8.14282e-06	0.332486	0.855	0.783	0.072	FALSE	0.197903	PNN	L2-immature Obs
8.76003e-06	0.33543	0.828	0.732	0.096	FALSE	0.212904	UNC5B	L2-immature Obs
8.93323e-06	0.359958	0.616	0.467	0.149	FALSE	0.217113	LRRC1	L2-immature Obs
8.94428e-06	-0.406973	0.266	0.432	-0.166	FALSE	0.217382	CITED2	L2-immature Obs
9.51652e-06	0.312539	0.694	0.589	0.105	FALSE	0.23129	WDR43	L2-immature Obs
9.65277e-06	0.362809	0.761	0.693	0.068	FALSE	0.234601	BTG3	L2-immature Obs
9.78405e-06	0.743009	0.795	0.723	0.072	TRUE	0.237791	TIPARP	L2-immature Obs
1.02522e-05	0.305617	0.71	0.631	0.079	FALSE	0.24917	BAX	L2-immature Obs
1.05412e-05	0.311778	0.687	0.58	0.107	FALSE	0.256194	GSTK1	L2-immature Obs
1.07362e-05	0.277538	0.606	0.464	0.142	FALSE	0.260932	PIK3CA	L2-immature Obs
1.1026e-05	-0.34575	0.111	0.235	-0.124	FALSE	0.267975	GNG4	L2-immature Obs
1.12483e-05	0.292594	0.505	0.357	0.148	FALSE	0.273379	CERS6	L2-immature Obs
1.12679e-05	0.317082	0.542	0.426	0.116	FALSE	0.273854	ADSS	L2-immature Obs
1.12883e-05	-0.287283	0.111	0.241	-0.13	FALSE	0.274352	BCAT1	L2-immature Obs
1.1563e-05	0.341142	0.559	0.384	0.175	FALSE	0.281028	ALDH1A3	L2-immature Obs
1.16357e-05	-0.266114	0.182	0.33	-0.148	FALSE	0.282793	FZD7	L2-immature Obs
1.18278e-05	-0.44869	0.529	0.655	-0.126	FALSE	0.287463	TGFBR2	L2-immature Obs
1.25514e-05	0.259501	0.875	0.818	0.057	FALSE	0.305049	PCBP1	L2-immature Obs
1.28429e-05	-0.602009	0.596	0.631	-0.035	FALSE	0.312134	IGFBP4	L2-immature Obs
1.30372e-05	-0.309014	0.253	0.414	-0.161	FALSE	0.316855	PKIG	L2-immature Obs
1.36198e-05	-0.549051	0.956	0.911	0.045	FALSE	0.331016	BGN	L2-immature Obs
1.36472e-05	-0.847449	0.707	0.777	-0.07	FALSE	0.331682	S100A10	L2-immature Obs
1.42693e-05	-0.41333	0.229	0.366	-0.137	FALSE	0.346801	FAP	L2-immature Obs
1.46194e-05	0.288583	0.973	0.946	0.027	FALSE	0.355311	ATP5F1E	L2-immature Obs
1.48745e-05	-0.314275	0.276	0.432	-0.156	FALSE	0.361511	YPEL2	L2-immature Obs
1.49874e-05	0.690608	0.306	0.173	0.133	TRUE	0.364254	DAPL1	L2-immature Obs
1.61556e-05	0.285548	0.556	0.411	0.145	FALSE	0.392646	FAM91A1	L2-immature Obs
1.68101e-05	0.28347	0.576	0.435	0.141	FALSE	0.408552	AUTS2	L2-immature Obs
1.70816e-05	0.334876	0.71	0.61	0.1	FALSE	0.415152	GLS	L2-immature Obs
1.82011e-05	0.343392	0.886	0.744	0.142	FALSE	0.442359	CYR61	L2-immature Obs
1.83953e-05	0.320275	0.545	0.414	0.131	FALSE	0.447079	WWC2	L2-immature Obs
1.8627e-05	-0.29848	0.044	0.143	-0.099	FALSE	0.452712	ABCC9	L2-immature Obs
1.93109e-05	-1.25533	0.266	0.399	-0.133	FALSE	0.469332	VCAM1	L2-immature Obs
1.96548e-05	0.289451	0.586	0.429	0.157	FALSE	0.47769	ZHX3	L2-immature Obs
1.98827e-05	0.254886	0.593	0.449	0.144	FALSE	0.48323	EXTL2	L2-immature Obs
2.11488e-05	-0.39221	0.828	0.857	-0.029	FALSE	0.514001	HLA-C	L2-immature Obs
2.22344e-05	0.266878	0.933	0.833	0.1	FALSE	0.540385	SET	L2-immature Obs
2.24843e-05	-0.294669	0.195	0.336	-0.141	FALSE	0.546459	PDE7B	L2-immature Obs
2.28717e-05	0.27272	0.458	0.336	0.122	FALSE	0.555873	DTD1	L2-immature Obs
2.351e-05	-1.54759	0.209	0.324	-0.115	FALSE	0.571387	SMOC2	L2-immature Obs
2.46995e-05	0.301306	0.751	0.688	0.063	FALSE	0.600296	KANK2	L2-immature Obs
2.4962e-05	0.283483	0.552	0.417	0.135	FALSE	0.606676	RIOK1	L2-immature Obs
2.60548e-05	0.285822	0.946	0.923	0.023	FALSE	0.633236	LRP1	L2-immature Obs
2.65991e-05	0.307407	0.636	0.515	0.121	FALSE	0.646465	CMTM3	L2-immature Obs
2.78507e-05	-0.291169	0.101	0.223	-0.122	FALSE	0.676884	NPTX2	L2-immature Obs
2.81999e-05	0.262653	0.859	0.807	0.052	FALSE	0.685371	QKI	L2-immature Obs
2.92389e-05	0.288885	0.63	0.524	0.106	FALSE	0.710621	TRMT10C	L2-immature Obs
2.98049e-05	-0.30506	0.088	0.199	-0.111	FALSE	0.724377	TMEM132C	L2-immature Obs
2.98719e-05	0.307173	0.67	0.554	0.116	FALSE	0.726006	WDR1	L2-immature Obs
3.08439e-05	0.265374	0.923	0.872	0.051	FALSE	0.749631	SEC61B	L2-immature Obs
3.09303e-05	0.309705	0.805	0.72	0.085	FALSE	0.75173	SNRPD1	L2-immature Obs
3.10122e-05	0.288979	0.684	0.586	0.098	FALSE	0.753722	CTSF	L2-immature Obs
3.24597e-05	0.289913	0.71	0.619	0.091	FALSE	0.788901	SRP19	L2-immature Obs
3.3125e-05	-0.293368	0.037	0.128	-0.091	FALSE	0.805071	COL24A1	L2-immature Obs
3.39739e-05	0.255719	0.865	0.789	0.076	FALSE	0.825701	FYN	L2-immature Obs
3.43454e-05	0.272757	0.333	0.193	0.14	FALSE	0.834729	CMYA5	L2-immature Obs
3.44132e-05	0.331288	0.741	0.667	0.074	FALSE	0.836378	COX7A1	L2-immature Obs
3.57429e-05	0.290616	0.438	0.315	0.123	FALSE	0.868697	GALNS	L2-immature Obs
3.59644e-05	0.255204	0.906	0.818	0.088	FALSE	0.874078	MXRA8	L2-immature Obs
3.61679e-05	0.388979	0.852	0.762	0.09	FALSE	0.879026	LGALS3BP	L2-immature Obs
3.68005e-05	0.277503	0.747	0.655	0.092	FALSE	0.894399	CHCHD10	L2-immature Obs
3.71059e-05	0.253179	0.545	0.417	0.128	FALSE	0.901822	PAK1IP1	L2-immature Obs
3.73322e-05	0.297859	0.785	0.741	0.044	FALSE	0.907322	TJP1	L2-immature Obs
3.82258e-05	0.259526	0.677	0.565	0.112	FALSE	0.929039	SMIM37	L2-immature Obs
3.91831e-05	-0.384576	0.69	0.741	-0.051	FALSE	0.952307	CCPG1	L2-immature Obs
4.1851e-05	0.287102	0.525	0.378	0.147	FALSE	1	APOL2	L2-immature Obs
4.30076e-05	0.274202	0.519	0.411	0.108	FALSE	1	MRAS	L2-immature Obs
4.33148e-05	-0.308038	0.131	0.244	-0.113	FALSE	1	RBP1	L2-immature Obs
4.33502e-05	0.288272	0.832	0.786	0.046	FALSE	1	TAF1D	L2-immature Obs
4.36427e-05	0.472706	0.909	0.833	0.076	FALSE	1	ID3	L2-immature Obs
4.44048e-05	0.270793	0.502	0.357	0.145	FALSE	1	TTC39B	L2-immature Obs
4.50499e-05	0.287963	0.808	0.759	0.049	FALSE	1	HSPD1	L2-immature Obs
4.5603e-05	0.25096	0.727	0.625	0.102	FALSE	1	UBE2N	L2-immature Obs
4.59546e-05	0.288534	0.525	0.402	0.123	FALSE	1	BAG5	L2-immature Obs
4.69222e-05	0.262927	0.936	0.896	0.04	FALSE	1	NCL	L2-immature Obs
4.78356e-05	0.288755	0.673	0.554	0.119	FALSE	1	CCNL2	L2-immature Obs
4.9274e-05	0.274745	0.508	0.381	0.127	FALSE	1	NOC2L	L2-immature Obs
4.92933e-05	-0.305932	0.162	0.292	-0.13	FALSE	1	IRS2	L2-immature Obs
4.93818e-05	0.254721	0.815	0.726	0.089	FALSE	1	SRSF10	L2-immature Obs
5.15945e-05	0.260926	0.822	0.789	0.033	FALSE	1	DUT	L2-immature Obs
5.31913e-05	0.297048	0.694	0.598	0.096	FALSE	1	YTHDF2	L2-immature Obs
5.32688e-05	-0.875902	0.62	0.676	-0.056	FALSE	1	FAM3C	L2-immature Obs
5.36481e-05	0.25777	1	0.991	0.009	FALSE	1	FTH1	L2-immature Obs
5.56701e-05	0.382573	0.714	0.616	0.098	FALSE	1	ARHGAP21	L2-immature Obs
5.58195e-05	0.284467	0.976	0.967	0.009	FALSE	1	MYL6	L2-immature Obs
5.78479e-05	0.432539	0.529	0.369	0.16	FALSE	1	RARRES1	L2-immature Obs
5.98475e-05	0.283829	0.822	0.768	0.054	FALSE	1	LDHB	L2-immature Obs
6.4004e-05	0.344269	0.566	0.435	0.131	FALSE	1	DNAJC2	L2-immature Obs
6.60843e-05	0.289941	0.606	0.5	0.106	FALSE	1	BLVRB	L2-immature Obs
6.71102e-05	0.336868	0.747	0.664	0.083	FALSE	1	NOTCH2	L2-immature Obs
7.19944e-05	0.288098	0.879	0.795	0.084	FALSE	1	TPI1	L2-immature Obs
7.40916e-05	-0.709009	0.306	0.446	-0.14	FALSE	1	HES1	L2-immature Obs
7.71215e-05	-0.630777	0.485	0.619	-0.134	FALSE	1	MT1X	L2-immature Obs
8.0431e-05	-0.319021	0.232	0.363	-0.131	FALSE	1	GRAMD2B	L2-immature Obs
8.14983e-05	0.354626	0.455	0.321	0.134	FALSE	1	PGF	L2-immature Obs
8.2418e-05	-0.334088	0.259	0.39	-0.131	FALSE	1	SLIT3	L2-immature Obs
8.29971e-05	-0.372054	0.239	0.363	-0.124	FALSE	1	BST2	L2-immature Obs
8.40191e-05	-0.276875	0.141	0.265	-0.124	FALSE	1	ETV5	L2-immature Obs
8.68818e-05	0.250866	0.815	0.729	0.086	FALSE	1	EEA1	L2-immature Obs
8.70505e-05	0.385065	0.582	0.503	0.079	FALSE	1	ATP2B4	L2-immature Obs
9.06551e-05	0.360645	0.852	0.798	0.054	FALSE	1	FAM133B	L2-immature Obs
9.0777e-05	-0.324117	0.101	0.211	-0.11	FALSE	1	COX4I2	L2-immature Obs
9.39852e-05	-0.439324	0.337	0.461	-0.124	FALSE	1	MFGE8	L2-immature Obs
9.74259e-05	-0.352725	0.209	0.321	-0.112	FALSE	1	RBPMS	L2-immature Obs
9.79645e-05	0.268913	0.485	0.354	0.131	FALSE	1	ZNF462	L2-immature Obs
9.92255e-05	0.26469	0.684	0.607	0.077	FALSE	1	YWHAG	L2-immature Obs
0.000100297	0.271525	0.811	0.78	0.031	FALSE	1	CDV3	L2-immature Obs
0.000101497	-0.997501	0.219	0.333	-0.114	FALSE	1	PDGFRL	L2-immature Obs
0.000101551	-0.29929	0.397	0.506	-0.109	FALSE	1	NUDT1	L2-immature Obs
0.000104358	-0.334521	0.343	0.464	-0.121	FALSE	1	KLF10	L2-immature Obs
0.000105767	-0.265817	0.949	0.946	0.003	FALSE	1	CALM1	L2-immature Obs
0.000107925	0.272662	0.529	0.42	0.109	FALSE	1	TM2D3	L2-immature Obs
0.000109495	-0.539792	0.044	0.134	-0.09	FALSE	1	SLPI	L2-immature Obs
0.000113205	-0.31422	0.229	0.345	-0.116	FALSE	1	CREB3L1	L2-immature Obs
0.000114031	0.314507	0.754	0.646	0.108	FALSE	1	TMEM119	L2-immature Obs
0.000115119	0.270622	0.613	0.506	0.107	FALSE	1	PRKD3	L2-immature Obs
0.000119815	-0.310433	0.219	0.348	-0.129	FALSE	1	JADE1	L2-immature Obs
0.000124289	0.288966	0.697	0.61	0.087	FALSE	1	NOP58	L2-immature Obs
0.000130554	0.266843	0.505	0.396	0.109	FALSE	1	LSM10	L2-immature Obs
0.000137725	0.292282	0.657	0.545	0.112	FALSE	1	BMPR2	L2-immature Obs
0.00014001	0.329802	0.976	0.964	0.012	FALSE	1	CALD1	L2-immature Obs
0.000144972	0.296782	0.623	0.515	0.108	FALSE	1	IVNS1ABP	L2-immature Obs
0.000145239	-0.360679	0.094	0.199	-0.105	FALSE	1	TNNT3	L2-immature Obs
0.000148445	0.297722	0.609	0.524	0.085	FALSE	1	AIDA	L2-immature Obs
0.000150501	0.313653	0.879	0.777	0.102	FALSE	1	MDK	L2-immature Obs
0.000152652	-0.442024	0.495	0.574	-0.079	FALSE	1	TENT5A	L2-immature Obs
0.000159562	0.260405	0.822	0.753	0.069	FALSE	1	METAP2	L2-immature Obs
0.000161768	-0.39473	0.32	0.44	-0.12	FALSE	1	AKR1C3	L2-immature Obs
0.000164246	-0.402226	0.057	0.146	-0.089	FALSE	1	FMO3	L2-immature Obs
0.000170357	0.253896	0.983	0.97	0.013	FALSE	1	HSP90AA1	L2-immature Obs
0.000172815	0.283275	0.461	0.333	0.128	FALSE	1	EHD1	L2-immature Obs
0.000173028	0.269999	0.721	0.631	0.09	FALSE	1	ASAH1	L2-immature Obs
0.000186074	-0.293802	0.889	0.869	0.02	FALSE	1	BTG1	L2-immature Obs
0.000187271	0.280853	0.842	0.774	0.068	FALSE	1	DRAP1	L2-immature Obs
0.000188587	0.252889	0.707	0.634	0.073	FALSE	1	DMAC1	L2-immature Obs
0.000188844	0.283699	0.508	0.405	0.103	FALSE	1	BICD2	L2-immature Obs
0.000191771	0.250992	0.929	0.854	0.075	FALSE	1	SERPINH1	L2-immature Obs
0.000194219	0.259169	0.852	0.824	0.028	FALSE	1	ENO1	L2-immature Obs
0.000198437	0.259945	0.791	0.753	0.038	FALSE	1	RSL1D1	L2-immature Obs
0.000200647	-0.428682	0.253	0.381	-0.128	FALSE	1	SYNE2	L2-immature Obs
0.000201615	0.306647	0.596	0.473	0.123	FALSE	1	LCORL	L2-immature Obs
0.000204348	0.278197	0.522	0.411	0.111	FALSE	1	CDK5RAP3	L2-immature Obs
0.000204518	-0.745822	0.253	0.357	-0.104	FALSE	1	SLC7A2	L2-immature Obs
0.000204948	-0.343674	0.162	0.292	-0.13	FALSE	1	MEG3	L2-immature Obs
0.000213165	0.269117	0.825	0.768	0.057	FALSE	1	SYNCRIP	L2-immature Obs
0.00022638	0.263724	0.687	0.631	0.056	FALSE	1	UBE2G2	L2-immature Obs
0.000231419	0.294849	0.798	0.732	0.066	FALSE	1	PLEKHA5	L2-immature Obs
0.000236696	-0.559848	0.121	0.229	-0.108	FALSE	1	IGFBP2	L2-immature Obs
0.00024946	0.413779	0.707	0.601	0.106	FALSE	1	MAFB	L2-immature Obs
0.000250878	-0.406225	0.744	0.771	-0.027	FALSE	1	HDLBP	L2-immature Obs
0.000253696	0.258785	0.724	0.688	0.036	FALSE	1	PDLIM5	L2-immature Obs
0.000259543	0.258498	0.707	0.61	0.097	FALSE	1	CCSER2	L2-immature Obs
0.000263042	-0.252903	0.246	0.381	-0.135	FALSE	1	LPAR1	L2-immature Obs
0.000269374	-0.344917	0.438	0.562	-0.124	FALSE	1	TMEM204	L2-immature Obs
0.000271123	0.283675	0.465	0.375	0.09	FALSE	1	UTP3	L2-immature Obs
0.000274311	0.280013	0.549	0.432	0.117	FALSE	1	NIP7	L2-immature Obs
0.000276326	0.283199	0.862	0.78	0.082	FALSE	1	SLIT2	L2-immature Obs
0.000278225	0.303232	0.7	0.607	0.093	FALSE	1	PLOD2	L2-immature Obs
0.000297997	-0.443341	0.384	0.524	-0.14	FALSE	1	KLF2	L2-immature Obs
0.000304253	0.260782	0.512	0.423	0.089	FALSE	1	PNO1	L2-immature Obs
0.000305092	0.287568	0.3	0.196	0.104	FALSE	1	MTMR9	L2-immature Obs
0.000324784	0.286479	0.438	0.321	0.117	FALSE	1	SLC4A7	L2-immature Obs
0.000337942	0.267029	0.495	0.363	0.132	FALSE	1	ZMAT3	L2-immature Obs
0.000344339	0.293125	0.835	0.777	0.058	FALSE	1	RNF19A	L2-immature Obs
0.000346525	-0.305909	0.441	0.577	-0.136	FALSE	1	POLE4	L2-immature Obs
0.000356148	-0.292444	0.131	0.235	-0.104	FALSE	1	SYDE2	L2-immature Obs
0.000366387	0.276043	0.582	0.479	0.103	FALSE	1	MRPS5	L2-immature Obs
0.000376155	0.262054	0.835	0.771	0.064	FALSE	1	HMGN3	L2-immature Obs
0.000379358	-0.781079	0.094	0.188	-0.094	FALSE	1	PTPRZ1	L2-immature Obs
0.000389853	0.290092	0.7	0.631	0.069	FALSE	1	PYURF	L2-immature Obs
0.00041806	0.275992	0.572	0.491	0.081	FALSE	1	ICK	L2-immature Obs
0.00052362	0.294975	0.522	0.405	0.117	FALSE	1	CHST7	L2-immature Obs
0.00058527	0.256743	0.593	0.464	0.129	FALSE	1	MIR4435-2HG	L2-immature Obs
0.000590214	-0.271475	0.273	0.378	-0.105	FALSE	1	HPCAL1	L2-immature Obs
0.000620682	-0.419606	0.626	0.658	-0.032	FALSE	1	MYO1B	L2-immature Obs
0.000658727	-0.284456	0.414	0.533	-0.119	FALSE	1	ALDH7A1	L2-immature Obs
0.000705539	-0.594551	0.458	0.557	-0.099	FALSE	1	FGF7	L2-immature Obs
0.000715775	-0.315867	0.593	0.649	-0.056	FALSE	1	P4HA1	L2-immature Obs
0.000750037	0.278306	0.593	0.485	0.108	FALSE	1	ZCCHC24	L2-immature Obs
0.000757854	-0.630766	0.438	0.518	-0.08	FALSE	1	GADD45A	L2-immature Obs
0.000766938	0.25941	0.623	0.521	0.102	FALSE	1	ZEB1	L2-immature Obs
0.000777604	0.25158	0.646	0.551	0.095	FALSE	1	C9orf3	L2-immature Obs
0.000852374	0.264454	0.71	0.628	0.082	FALSE	1	ESF1	L2-immature Obs
0.0009098	0.250471	0.717	0.69	0.027	FALSE	1	PCMTD1	L2-immature Obs
0.000955114	0.379191	0.808	0.78	0.028	FALSE	1	CNKSR3	L2-immature Obs
0.000985983	-0.329463	0.939	0.926	0.013	FALSE	1	HLA-A	L2-immature Obs
0.00104453	0.250389	0.67	0.58	0.09	FALSE	1	CSGALNACT2	L2-immature Obs
0.00127058	0.303951	0.892	0.857	0.035	FALSE	1	LDHA	L2-immature Obs
0.00131799	-0.584933	0.269	0.366	-0.097	FALSE	1	KIAA0040	L2-immature Obs
0.00133622	-0.291358	0.333	0.44	-0.107	FALSE	1	TMX4	L2-immature Obs
0.00141288	-0.336991	0.535	0.61	-0.075	FALSE	1	TGFB1	L2-immature Obs
0.00141817	0.301253	0.519	0.443	0.076	FALSE	1	JPT1	L2-immature Obs
0.00146212	-0.257939	0.135	0.226	-0.091	FALSE	1	HTRA3	L2-immature Obs
0.00149029	-1.12728	0.781	0.798	-0.017	FALSE	1	TXNIP	L2-immature Obs
0.00152752	0.314767	0.65	0.568	0.082	FALSE	1	KCNQ1OT1	L2-immature Obs
0.00167443	-0.298759	0.31	0.39	-0.08	FALSE	1	GXYLT2	L2-immature Obs
0.00180501	-0.387885	0.768	0.815	-0.047	FALSE	1	DUSP1	L2-immature Obs
0.00210947	0.305432	0.397	0.298	0.099	FALSE	1	HILPDA	L2-immature Obs
0.00211721	0.260058	0.805	0.792	0.013	FALSE	1	C8orf59	L2-immature Obs
0.00222533	-0.317722	0.222	0.324	-0.102	FALSE	1	CHST3	L2-immature Obs
0.0022908	-0.265993	0.236	0.327	-0.091	FALSE	1	ARHGDIB	L2-immature Obs
0.00236151	-1.1878	0.569	0.601	-0.032	FALSE	1	POSTN	L2-immature Obs
0.00239689	0.265932	0.697	0.649	0.048	FALSE	1	TUT4	L2-immature Obs
0.00292518	-0.402277	0.253	0.354	-0.101	FALSE	1	PHLDA1	L2-immature Obs
0.00298522	0.272813	0.458	0.348	0.11	FALSE	1	CRIP1	L2-immature Obs
0.00301273	-0.491936	0.815	0.551	0.264	TRUE	1	LPL	L2-immature Obs
0.00305129	-0.307229	0.397	0.485	-0.088	FALSE	1	SMIM3	L2-immature Obs
0.00314292	-0.266127	0.404	0.491	-0.087	FALSE	1	UTRN	L2-immature Obs
0.00335001	0.257019	0.421	0.339	0.082	FALSE	1	CCDC3	L2-immature Obs
0.00404693	-3.03768	0.391	0.42	-0.029	FALSE	1	IBSP	L2-immature Obs
0.00412581	-0.322187	0.704	0.81	-0.106	FALSE	1	AKAP9	L2-immature Obs
0.00455542	0.284121	0.646	0.577	0.069	FALSE	1	TUBB4B	L2-immature Obs
0.0045983	-0.370883	0.387	0.461	-0.074	FALSE	1	WASF3	L2-immature Obs
0.00498911	0.256603	0.512	0.426	0.086	FALSE	1	USP31	L2-immature Obs
0.00500254	-1.04029	0.104	0.17	-0.066	FALSE	1	OSTN	L2-immature Obs
0.00530618	-0.39191	0.657	0.726	-0.069	FALSE	1	PMEPA1	L2-immature Obs
0.00568176	-0.258919	0.125	0.199	-0.074	FALSE	1	BMP4	L2-immature Obs
0.00569819	-0.274396	0.273	0.357	-0.084	FALSE	1	MEGF10	L2-immature Obs
0.00628745	-2.02052	0.997	0.964	0.033	FALSE	1	COL1A1	L2-immature Obs
0.00767423	-0.260588	0.178	0.259	-0.081	FALSE	1	RAMP2	L2-immature Obs
0.00772082	-0.878944	0.401	0.42	-0.019	FALSE	1	CYGB	L2-immature Obs
0.00805544	-0.509411	0.293	0.363	-0.07	FALSE	1	CTSC	L2-immature Obs
0.00807487	-0.354775	0.441	0.497	-0.056	FALSE	1	CERCAM	L2-immature Obs
0.00834801	-0.264068	0.209	0.292	-0.083	FALSE	1	DCLK1	L2-immature Obs
0.0085707	-0.276769	0.633	0.693	-0.06	FALSE	1	IER2	L2-immature Obs
0.00907188	-0.280029	0.795	0.824	-0.029	FALSE	1	CAST	L2-immature Obs
0.00967387	-0.344745	0.7	0.765	-0.065	FALSE	1	PDGFRA	L2-immature Obs
0.00992106	-0.275182	0.242	0.324	-0.082	FALSE	1	ANGPT2	L2-immature Obs
1.82992e-66	2.39609	0.756	0.054	0.702	TRUE	4.44745e-62	CHAD	L3-mature Obs
2.86333e-57	0.716486	0.585	0.025	0.56	TRUE	6.95903e-53	BMP3	L3-mature Obs
9.33323e-53	3.15482	1	0.318	0.682	TRUE	2.26835e-48	IBSP	L3-mature Obs
6.46252e-50	0.984702	0.817	0.116	0.701	TRUE	1.57065e-45	DAPK2	L3-mature Obs
1.07117e-45	1.33124	0.817	0.136	0.681	TRUE	2.60336e-41	RAMP1	L3-mature Obs
3.6633e-45	1.16967	0.622	0.062	0.56	TRUE	8.90329e-41	KHDRBS3	L3-mature Obs
8.70548e-41	0.778007	0.695	0.091	0.604	TRUE	2.11578e-36	BMP8B	L3-mature Obs
1.91725e-40	1.95396	1	0.568	0.432	TRUE	4.65968e-36	PTH1R	L3-mature Obs
4.27773e-35	1.00484	0.671	0.116	0.555	TRUE	1.03966e-30	COL13A1	L3-mature Obs
8.87961e-35	0.822497	0.854	0.198	0.656	TRUE	2.1581e-30	SEMA5A	L3-mature Obs
3.63754e-34	1.05168	0.89	0.247	0.643	TRUE	8.84067e-30	CTSC	L3-mature Obs
6.79948e-34	4.14958	0.963	0.817	0.146	TRUE	1.65255e-29	SPP1	L3-mature Obs
2.89491e-33	2.26316	0.939	0.41	0.529	TRUE	7.03578e-29	ANKH	L3-mature Obs
2.94845e-33	-2.68338	0.598	0.911	-0.313	FALSE	7.16591e-29	FSTL1	L3-mature Obs
2.06042e-32	1.6616	0.756	0.149	0.607	TRUE	5.00764e-28	BGLAP	L3-mature Obs
4.17347e-32	1.17906	0.89	0.316	0.574	TRUE	1.01432e-27	CDH15	L3-mature Obs
1.13382e-31	2.06524	0.939	0.423	0.516	TRUE	2.75563e-27	CPE	L3-mature Obs
1.25542e-30	0.409742	0.402	0.033	0.369	TRUE	3.05118e-26	SLC8A3	L3-mature Obs
3.12128e-30	1.74244	1	0.833	0.167	TRUE	7.58596e-26	SERPINF1	L3-mature Obs
9.00205e-30	-2.95688	0.671	0.918	-0.247	FALSE	2.18786e-25	VCAN	L3-mature Obs
1.60664e-29	-2.90742	0.427	0.882	-0.455	FALSE	3.90477e-25	CYP1B1	L3-mature Obs
3.02351e-29	0.676024	0.476	0.056	0.42	TRUE	7.34833e-25	IL7R	L3-mature Obs
3.11165e-29	1.06385	0.39	0.033	0.357	TRUE	7.56255e-25	WISP2	L3-mature Obs
3.11479e-29	0.899852	0.598	0.114	0.484	TRUE	7.57019e-25	GNG4	L3-mature Obs
3.58673e-29	2.08004	0.902	0.312	0.59	TRUE	8.71718e-25	SFRP4	L3-mature Obs
5.63147e-29	1.39713	0.829	0.29	0.539	TRUE	1.36867e-24	SLC29A1	L3-mature Obs
6.86159e-29	0.337687	0.268	0.007	0.261	TRUE	1.66764e-24	PNOC	L3-mature Obs
8.5087e-29	1.01756	0.89	0.289	0.601	TRUE	2.06795e-24	FRMD4B	L3-mature Obs
1.0697e-28	0.624726	0.598	0.103	0.495	TRUE	2.59981e-24	ADAMTS6	L3-mature Obs
1.88171e-28	0.763322	0.659	0.136	0.523	TRUE	4.57331e-24	PTPN4	L3-mature Obs
1.9807e-27	0.338379	0.476	0.062	0.414	TRUE	4.8139e-23	B4GALNT3	L3-mature Obs
4.82246e-27	0.873905	0.829	0.27	0.559	TRUE	1.17205e-22	KDELR3	L3-mature Obs
4.11704e-25	-1.66512	0.915	0.947	-0.032	FALSE	1.00061e-20	MARCKS	L3-mature Obs
1.26399e-24	-1.51267	0.951	0.973	-0.022	FALSE	3.072e-20	CALD1	L3-mature Obs
2.20929e-24	2.49632	0.988	0.897	0.091	TRUE	5.36945e-20	TIMP1	L3-mature Obs
4.54389e-24	0.424708	0.537	0.096	0.441	TRUE	1.10435e-19	CHMP4C	L3-mature Obs
5.78012e-24	-1.79311	0.829	0.96	-0.131	FALSE	1.4048e-19	TSC22D1	L3-mature Obs
7.19309e-24	0.542207	0.524	0.096	0.428	TRUE	1.74821e-19	AQP3	L3-mature Obs
1.48602e-23	1.45367	0.902	0.641	0.261	TRUE	3.61163e-19	SRPX	L3-mature Obs
1.71963e-23	2.49228	0.5	0.096	0.404	TRUE	4.17939e-19	IFITM5	L3-mature Obs
1.9355e-23	0.465295	0.585	0.118	0.467	TRUE	4.70405e-19	MAMDC2	L3-mature Obs
2.41189e-23	0.859058	0.793	0.287	0.506	TRUE	5.86185e-19	GXYLT2	L3-mature Obs
2.42598e-23	0.340522	0.415	0.054	0.361	TRUE	5.8961e-19	AZIN2	L3-mature Obs
3.94688e-23	0.469173	0.549	0.109	0.44	TRUE	9.5925e-19	ZFHX4-AS1	L3-mature Obs
4.15823e-23	-1.93686	0.11	0.706	-0.596	FALSE	1.01062e-18	AKAP12	L3-mature Obs
4.59875e-23	-2.03228	0.134	0.722	-0.588	FALSE	1.11768e-18	EDNRA	L3-mature Obs
5.76792e-23	1.56951	0.841	0.396	0.445	TRUE	1.40183e-18	DPT	L3-mature Obs
7.05131e-23	-1.63603	0.183	0.735	-0.552	FALSE	1.71375e-18	CRISPLD2	L3-mature Obs
7.75783e-23	1.06024	0.963	0.895	0.068	TRUE	1.88546e-18	RPSA	L3-mature Obs
8.36672e-23	0.531874	0.671	0.169	0.502	TRUE	2.03345e-18	BOC	L3-mature Obs
9.82642e-23	0.787232	0.732	0.225	0.507	TRUE	2.38821e-18	CREB3L1	L3-mature Obs
9.96401e-23	1.08304	0.963	0.517	0.446	TRUE	2.42165e-18	CADM1	L3-mature Obs
1.58132e-22	0.79771	0.89	0.363	0.527	TRUE	3.84323e-18	LRRC15	L3-mature Obs
2.36996e-22	-3.27254	0.244	0.739	-0.495	FALSE	5.75996e-18	LPL	L3-mature Obs
2.66864e-22	-3.23463	0.573	0.862	-0.289	FALSE	6.48587e-18	PTX3	L3-mature Obs
3.36957e-22	-3.54314	0.549	0.103	0.446	TRUE	8.18941e-18	MEPE	L3-mature Obs
5.10506e-22	1.15868	1	0.98	0.02	TRUE	1.24073e-17	RPS2	L3-mature Obs
1.23821e-21	0.999235	0.976	0.711	0.265	TRUE	3.00935e-17	SDC2	L3-mature Obs
2.22006e-21	0.386231	0.476	0.082	0.394	TRUE	5.39563e-17	CYFIP2	L3-mature Obs
6.582e-21	-1.53364	0.89	0.92	-0.03	FALSE	1.59969e-16	PIK3R1	L3-mature Obs
1.39878e-20	1.0292	0.988	0.864	0.124	TRUE	3.39958e-16	RPS4Y1	L3-mature Obs
2.19668e-20	-2.64171	0.268	0.764	-0.496	FALSE	5.33881e-16	TAGLN	L3-mature Obs
2.54886e-20	0.804864	0.988	0.982	0.006	TRUE	6.19475e-16	RPL37A	L3-mature Obs
3.71313e-20	-1.84863	0.463	0.799	-0.336	FALSE	9.02438e-16	SNAI2	L3-mature Obs
4.19101e-20	-1.57037	0.463	0.804	-0.341	FALSE	1.01858e-15	MXRA5	L3-mature Obs
4.52413e-20	-2.86235	0.122	0.681	-0.559	FALSE	1.09954e-15	CXCL12	L3-mature Obs
8.5209e-20	1.02482	1	0.976	0.024	TRUE	2.07092e-15	RPL7A	L3-mature Obs
1.26306e-19	-2.28997	0.024	0.606	-0.582	FALSE	3.06974e-15	COL14A1	L3-mature Obs
1.28042e-19	0.921153	1	0.949	0.051	TRUE	3.11194e-15	RPL36	L3-mature Obs
1.28425e-19	0.336103	0.585	0.14	0.445	TRUE	3.12123e-15	CPNE2	L3-mature Obs
2.06928e-19	-1.84808	0.171	0.681	-0.51	FALSE	5.02918e-15	IGFBP4	L3-mature Obs
5.04094e-19	0.918995	0.988	0.907	0.081	TRUE	1.22515e-14	PCOLCE	L3-mature Obs
5.93454e-19	0.472479	0.756	0.263	0.493	TRUE	1.44233e-14	HADH	L3-mature Obs
7.24141e-19	-1.8093	0.293	0.762	-0.469	FALSE	1.75995e-14	ID4	L3-mature Obs
8.85146e-19	0.877798	1	0.976	0.024	TRUE	2.15126e-14	RPL5	L3-mature Obs
1.02023e-18	0.45984	0.671	0.198	0.473	TRUE	2.47956e-14	RANBP3L	L3-mature Obs
1.03969e-18	0.473317	0.756	0.265	0.491	TRUE	2.52685e-14	HPCAL1	L3-mature Obs
1.21742e-18	-2.09232	0.11	0.63	-0.52	FALSE	2.95881e-14	THY1	L3-mature Obs
2.07405e-18	0.593389	0.61	0.178	0.432	TRUE	5.04078e-14	ABLIM1	L3-mature Obs
2.20002e-18	0.822846	1	0.967	0.033	TRUE	5.34692e-14	RPL18	L3-mature Obs
2.22915e-18	0.346162	0.5	0.109	0.391	TRUE	5.41771e-14	SLC39A11	L3-mature Obs
2.65626e-18	-0.828882	0.976	0.966	0.01	FALSE	6.45577e-14	ITGB1	L3-mature Obs
2.83909e-18	2.19196	0.768	0.334	0.434	TRUE	6.90012e-14	MMP13	L3-mature Obs
2.85246e-18	-1.26456	0.756	0.864	-0.108	FALSE	6.93263e-14	JAK1	L3-mature Obs
2.96361e-18	0.326799	0.537	0.127	0.41	TRUE	7.20277e-14	BCAT1	L3-mature Obs
3.69314e-18	-1.15792	0.817	0.917	-0.1	FALSE	8.9758e-14	WSB1	L3-mature Obs
4.15462e-18	0.735385	0.963	0.657	0.306	TRUE	1.00974e-13	JTB	L3-mature Obs
4.85921e-18	0.823922	0.915	0.459	0.456	TRUE	1.18098e-13	MEF2C	L3-mature Obs
5.03286e-18	0.842202	0.988	0.978	0.01	TRUE	1.22319e-13	RPS6	L3-mature Obs
5.67702e-18	-2.11386	0.89	0.942	-0.052	FALSE	1.37974e-13	COL3A1	L3-mature Obs
6.41909e-18	0.878543	1	0.971	0.029	TRUE	1.56009e-13	RPL12	L3-mature Obs
6.89251e-18	0.845472	1	0.984	0.016	TRUE	1.67516e-13	RPL15	L3-mature Obs
7.3343e-18	0.939422	0.988	0.985	0.003	TRUE	1.78253e-13	RPS3A	L3-mature Obs
8.27684e-18	0.815125	0.988	0.975	0.013	TRUE	2.0116e-13	RPL6	L3-mature Obs
9.28622e-18	0.454714	0.256	0.025	0.231	FALSE	2.25692e-13	SMPD3	L3-mature Obs
9.49796e-18	0.861006	0.841	0.403	0.438	TRUE	2.30838e-13	TP53I11	L3-mature Obs
1.04104e-17	0.847627	0.695	0.261	0.434	TRUE	2.53015e-13	MEGF10	L3-mature Obs
1.05411e-17	0.378713	0.39	0.071	0.319	TRUE	2.56192e-13	CHST13	L3-mature Obs
1.0929e-17	0.639154	0.793	0.316	0.477	TRUE	2.65617e-13	C19orf48	L3-mature Obs
1.46893e-17	0.315534	0.439	0.089	0.35	TRUE	3.5701e-13	LINC01060	L3-mature Obs
1.5088e-17	1.20212	0.927	0.652	0.275	TRUE	3.66699e-13	NCAM1	L3-mature Obs
2.13914e-17	-2.87886	0.317	0.721	-0.404	FALSE	5.19898e-13	PTN	L3-mature Obs
2.17081e-17	0.973706	0.841	0.397	0.444	TRUE	5.27594e-13	CDH2	L3-mature Obs
2.50444e-17	0.629171	0.841	0.354	0.487	TRUE	6.08679e-13	UBL7	L3-mature Obs
2.91295e-17	0.840558	0.988	0.993	-0.005	TRUE	7.07962e-13	RPL10	L3-mature Obs
3.31905e-17	0.894223	0.951	0.563	0.388	TRUE	8.06663e-13	ITGA10	L3-mature Obs
3.89456e-17	0.837583	0.878	0.446	0.432	TRUE	9.46534e-13	FKBP11	L3-mature Obs
4.23029e-17	-1.08928	0.939	0.911	0.028	FALSE	1.02813e-12	PRRX1	L3-mature Obs
5.77355e-17	-1.56898	0.207	0.67	-0.463	FALSE	1.4032e-12	EDIL3	L3-mature Obs
7.97488e-17	0.766869	1	0.973	0.027	TRUE	1.93822e-12	RPS14	L3-mature Obs
9.91802e-17	0.832508	1	0.967	0.033	TRUE	2.41048e-12	RPL18A	L3-mature Obs
1.26823e-16	-1.32072	0.634	0.822	-0.188	FALSE	3.08231e-12	LAMB1	L3-mature Obs
1.57271e-16	-1.26701	0.488	0.784	-0.296	FALSE	3.82232e-12	PLXDC2	L3-mature Obs
1.62238e-16	0.539322	0.378	0.073	0.305	TRUE	3.94304e-12	CA3	L3-mature Obs
2.39012e-16	0.421392	0.488	0.116	0.372	TRUE	5.80896e-12	BMP4	L3-mature Obs
2.44018e-16	0.346884	0.634	0.194	0.44	TRUE	5.93062e-12	PLPP5	L3-mature Obs
2.63505e-16	0.782313	0.902	0.526	0.376	TRUE	6.40422e-12	TGFB1	L3-mature Obs
2.68685e-16	-1.3312	0.89	0.889	0.001	FALSE	6.53013e-12	CFH	L3-mature Obs
2.69818e-16	-1.28777	0.646	0.804	-0.158	FALSE	6.55765e-12	ENPEP	L3-mature Obs
2.97494e-16	0.729648	1	0.762	0.238	TRUE	7.23028e-12	RUNX2	L3-mature Obs
3.01118e-16	-1.0905	0.439	0.744	-0.305	FALSE	7.31837e-12	ECM2	L3-mature Obs
3.26836e-16	-0.350987	0.439	0.091	0.348	TRUE	7.94343e-12	DMP1	L3-mature Obs
3.4211e-16	-0.828351	1	0.98	0.02	FALSE	8.31463e-12	H3F3B	L3-mature Obs
3.60665e-16	0.896725	1	0.966	0.034	TRUE	8.7656e-12	RPS4X	L3-mature Obs
3.84405e-16	-0.971272	0.927	0.944	-0.017	FALSE	9.34258e-12	PPP1CB	L3-mature Obs
3.99267e-16	0.35885	0.671	0.209	0.462	TRUE	9.70379e-12	MICAL3	L3-mature Obs
4.22008e-16	0.401324	0.537	0.142	0.395	TRUE	1.02565e-11	SEC14L2	L3-mature Obs
4.73924e-16	-1.17416	0.415	0.744	-0.329	FALSE	1.15183e-11	DKK3	L3-mature Obs
5.59086e-16	0.870249	1	0.984	0.016	TRUE	1.3588e-11	RPL3	L3-mature Obs
6.42005e-16	-1.22459	0.561	0.784	-0.223	FALSE	1.56033e-11	TMEM150C	L3-mature Obs
6.56461e-16	0.339063	0.366	0.067	0.299	TRUE	1.59546e-11	PAMR1	L3-mature Obs
6.93869e-16	0.476045	0.72	0.261	0.459	TRUE	1.68638e-11	PYCR1	L3-mature Obs
7.36668e-16	0.918682	0.988	0.978	0.01	TRUE	1.7904e-11	RPS3	L3-mature Obs
7.65131e-16	-1.07312	0.305	0.682	-0.377	FALSE	1.85958e-11	TSPAN18	L3-mature Obs
7.7721e-16	-3.24355	0.061	0.544	-0.483	FALSE	1.88893e-11	CFD	L3-mature Obs
7.99257e-16	0.817354	0.976	0.907	0.069	TRUE	1.94251e-11	RPS10	L3-mature Obs
1.19565e-15	-1.31609	0.159	0.603	-0.444	FALSE	2.9059e-11	FBLN2	L3-mature Obs
1.42815e-15	-1.27179	0.537	0.802	-0.265	FALSE	3.47096e-11	MYL9	L3-mature Obs
1.51645e-15	0.783388	1	0.98	0.02	TRUE	3.68559e-11	RPL26	L3-mature Obs
1.52003e-15	0.904529	0.976	0.76	0.216	TRUE	3.69428e-11	S100A13	L3-mature Obs
1.68613e-15	0.795106	0.744	0.305	0.439	TRUE	4.09796e-11	RHBDL2	L3-mature Obs
1.80122e-15	0.870169	0.988	0.947	0.041	TRUE	4.37769e-11	RPL10A	L3-mature Obs
1.88764e-15	-1.20795	0.463	0.735	-0.272	FALSE	4.58771e-11	MYLK	L3-mature Obs
1.91222e-15	-1.4405	0.146	0.61	-0.464	FALSE	4.64747e-11	ACAN	L3-mature Obs
2.24398e-15	-1.41281	0.915	0.898	0.017	FALSE	5.45376e-11	SLC38A2	L3-mature Obs
2.79814e-15	-1.06706	0.061	0.557	-0.496	FALSE	6.8006e-11	HAPLN1	L3-mature Obs
2.98893e-15	-1.26922	0.268	0.668	-0.4	FALSE	7.26429e-11	GAS6	L3-mature Obs
3.0477e-15	-1.0663	1	0.967	0.033	FALSE	7.40714e-11	SELENOP	L3-mature Obs
3.07508e-15	-1.14785	0.085	0.55	-0.465	FALSE	7.47367e-11	CPXM2	L3-mature Obs
3.11382e-15	0.745087	1	0.996	0.004	TRUE	7.56784e-11	RPLP1	L3-mature Obs
3.17742e-15	0.362049	0.354	0.067	0.287	TRUE	7.7224e-11	SYT12	L3-mature Obs
3.28907e-15	0.377463	0.805	0.318	0.487	TRUE	7.99376e-11	FAM173A	L3-mature Obs
3.80563e-15	-1.52643	0.61	0.775	-0.165	FALSE	9.2492e-11	GPM6B	L3-mature Obs
6.03515e-15	0.718584	0.988	0.966	0.022	TRUE	1.46678e-10	RPL8	L3-mature Obs
6.24124e-15	0.586517	0.72	0.292	0.428	TRUE	1.51687e-10	KLK4	L3-mature Obs
6.47335e-15	-1.44711	0.061	0.526	-0.465	FALSE	1.57328e-10	ALDH1A3	L3-mature Obs
8.23383e-15	-1.10685	0.329	0.702	-0.373	FALSE	2.00115e-10	SH3BP5	L3-mature Obs
8.44525e-15	0.532714	0.549	0.169	0.38	TRUE	2.05253e-10	SPOCD1	L3-mature Obs
8.5247e-15	-1.43627	0.927	0.944	-0.017	FALSE	2.07184e-10	MGP	L3-mature Obs
8.71582e-15	0.293005	0.341	0.064	0.277	TRUE	2.11829e-10	CGREF1	L3-mature Obs
8.79708e-15	0.727322	0.988	0.982	0.006	TRUE	2.13804e-10	RPL32	L3-mature Obs
9.0071e-15	0.581814	0.427	0.102	0.325	TRUE	2.18909e-10	AOC2	L3-mature Obs
9.07185e-15	0.691982	1	0.998	0.002	TRUE	2.20482e-10	EEF1A1	L3-mature Obs
9.89253e-15	0.788396	1	0.995	0.005	TRUE	2.40428e-10	RPL41	L3-mature Obs
9.89255e-15	0.756485	1	0.998	0.002	TRUE	2.40429e-10	RPL13	L3-mature Obs
1.11796e-14	0.658926	0.976	0.71	0.266	TRUE	2.71709e-10	FKBP10	L3-mature Obs
1.46767e-14	-2.42312	0.317	0.659	-0.342	FALSE	3.56702e-10	SCRG1	L3-mature Obs
1.47652e-14	0.76119	0.854	0.45	0.404	TRUE	3.58854e-10	MMP16	L3-mature Obs
1.51151e-14	-1.59364	0.476	0.784	-0.308	FALSE	3.67358e-10	ALPL	L3-mature Obs
2.01303e-14	-1.10766	0.5	0.762	-0.262	FALSE	4.89246e-10	DLC1	L3-mature Obs
2.38916e-14	-1.25443	0.195	0.617	-0.422	FALSE	5.80661e-10	COL11A1	L3-mature Obs
3.0472e-14	0.683094	0.841	0.508	0.333	TRUE	7.40592e-10	C9orf16	L3-mature Obs
3.30681e-14	-1.60819	0.732	0.838	-0.106	FALSE	8.03688e-10	MDK	L3-mature Obs
3.46286e-14	0.585715	0.646	0.238	0.408	TRUE	8.41613e-10	KAZALD1	L3-mature Obs
4.14749e-14	-1.02661	0.146	0.572	-0.426	FALSE	1.00801e-09	SVEP1	L3-mature Obs
4.14871e-14	0.724558	0.988	0.947	0.041	TRUE	1.0083e-09	RACK1	L3-mature Obs
4.17719e-14	0.637356	0.976	0.831	0.145	TRUE	1.01522e-09	SLC25A6	L3-mature Obs
4.28056e-14	0.814418	0.988	0.924	0.064	TRUE	1.04035e-09	BGN	L3-mature Obs
4.61746e-14	0.390284	0.634	0.214	0.42	TRUE	1.12223e-09	SMAD3	L3-mature Obs
7.52467e-14	-0.989124	0.902	0.936	-0.034	FALSE	1.8288e-09	IL6ST	L3-mature Obs
8.28167e-14	0.613037	0.866	0.485	0.381	TRUE	2.01278e-09	TXNL4A	L3-mature Obs
8.45087e-14	0.630615	0.976	0.92	0.056	TRUE	2.0539e-09	RPL4	L3-mature Obs
9.47071e-14	0.75308	1	0.989	0.011	TRUE	2.30176e-09	RPL13A	L3-mature Obs
1.06006e-13	-0.924129	0.951	0.915	0.036	FALSE	2.57638e-09	APP	L3-mature Obs
1.36242e-13	0.751389	0.988	0.969	0.019	TRUE	3.31122e-09	RPL29	L3-mature Obs
1.4714e-13	0.537171	0.902	0.485	0.417	TRUE	3.57609e-09	YIF1A	L3-mature Obs
1.67958e-13	0.811784	0.963	0.891	0.072	TRUE	4.08204e-09	EEF1B2	L3-mature Obs
1.78708e-13	0.664273	0.646	0.254	0.392	TRUE	4.34333e-09	BST2	L3-mature Obs
1.7921e-13	0.261236	0.305	0.054	0.251	TRUE	4.35551e-09	PMF1-BGLAP	L3-mature Obs
1.80004e-13	-1.63754	0.512	0.726	-0.214	FALSE	4.37482e-09	MGLL	L3-mature Obs
2.11152e-13	0.746681	0.976	0.956	0.02	TRUE	5.13184e-09	RPL7	L3-mature Obs
2.29397e-13	0.627758	0.976	0.726	0.25	TRUE	5.57526e-09	HDLBP	L3-mature Obs
2.6027e-13	-0.929379	0.829	0.884	-0.055	FALSE	6.32559e-09	LEPROT	L3-mature Obs
2.73841e-13	0.808697	0.988	0.984	0.004	TRUE	6.65542e-09	RPS8	L3-mature Obs
3.08048e-13	0.614262	1	0.976	0.024	TRUE	7.48679e-09	RPL24	L3-mature Obs
3.36931e-13	0.690344	0.939	0.599	0.34	TRUE	8.18878e-09	MYO1B	L3-mature Obs
3.60975e-13	0.57077	1	0.993	0.007	TRUE	8.77314e-09	RPL11	L3-mature Obs
3.66503e-13	-1.20884	0.207	0.584	-0.377	FALSE	8.90749e-09	FGFR3	L3-mature Obs
3.68616e-13	0.645794	0.988	0.969	0.019	TRUE	8.95883e-09	RPS7	L3-mature Obs
3.86213e-13	1.10275	0.561	0.198	0.363	TRUE	9.38652e-09	ANO5	L3-mature Obs
4.08801e-13	0.768748	1	0.991	0.009	TRUE	9.9355e-09	RPS18	L3-mature Obs
4.13135e-13	-1.0116	0.073	0.495	-0.422	FALSE	1.00408e-08	PLPP3	L3-mature Obs
4.17784e-13	-1.0571	0.756	0.851	-0.095	FALSE	1.01538e-08	KIF13B	L3-mature Obs
4.46213e-13	0.653056	0.951	0.722	0.229	TRUE	1.08448e-08	RCN3	L3-mature Obs
5.13988e-13	-1.00562	1	0.989	0.011	FALSE	1.2492e-08	TMSB4X	L3-mature Obs
5.20312e-13	-1.47545	0.159	0.555	-0.396	FALSE	1.26457e-08	FST	L3-mature Obs
5.37104e-13	0.479706	0.524	0.176	0.348	TRUE	1.30538e-08	OLFM2	L3-mature Obs
5.49325e-13	0.582131	1	0.98	0.02	TRUE	1.33508e-08	RPS9	L3-mature Obs
5.82995e-13	0.632566	0.988	0.987	0.001	TRUE	1.41691e-08	RPL34	L3-mature Obs
6.48567e-13	0.627814	0.988	0.978	0.01	TRUE	1.57628e-08	RPS15	L3-mature Obs
7.18146e-13	-1.12501	0.793	0.864	-0.071	FALSE	1.74538e-08	NUDT4	L3-mature Obs
7.33991e-13	-1.31392	0.72	0.84	-0.12	FALSE	1.78389e-08	ARID5B	L3-mature Obs
7.39616e-13	0.349561	0.537	0.172	0.365	TRUE	1.79756e-08	DNAL4	L3-mature Obs
8.48191e-13	0.6779	0.976	0.96	0.016	TRUE	2.06144e-08	RPS16	L3-mature Obs
8.68806e-13	0.865584	0.927	0.593	0.334	TRUE	2.11155e-08	COPZ2	L3-mature Obs
9.09104e-13	0.670219	0.988	0.973	0.015	TRUE	2.20949e-08	RPL23A	L3-mature Obs
1.03493e-12	0.702445	0.963	0.835	0.128	TRUE	2.51529e-08	RPL36A	L3-mature Obs
1.30246e-12	0.658572	1	0.985	0.015	TRUE	3.16549e-08	RPL28	L3-mature Obs
1.37758e-12	0.646317	1	0.982	0.018	TRUE	3.34807e-08	RPS15A	L3-mature Obs
1.45885e-12	0.479961	0.646	0.245	0.401	TRUE	3.54558e-08	CD36	L3-mature Obs
1.56501e-12	0.340918	0.366	0.087	0.279	TRUE	3.8036e-08	C5AR2	L3-mature Obs
1.82236e-12	0.532264	0.659	0.269	0.39	TRUE	4.42906e-08	LRRC17	L3-mature Obs
1.88708e-12	-1.28064	0.512	0.726	-0.214	FALSE	4.58635e-08	PLAC9	L3-mature Obs
1.92169e-12	0.649255	0.951	0.831	0.12	TRUE	4.67048e-08	RPS17	L3-mature Obs
2.00479e-12	-0.805941	0.585	0.768	-0.183	FALSE	4.87245e-08	CLIC4	L3-mature Obs
2.05348e-12	-1.00454	0.22	0.575	-0.355	FALSE	4.99079e-08	SAMHD1	L3-mature Obs
2.23827e-12	-0.903532	0.171	0.543	-0.372	FALSE	5.43989e-08	PAWR	L3-mature Obs
2.32526e-12	-1.63575	0.695	0.828	-0.133	FALSE	5.65132e-08	CYR61	L3-mature Obs
2.38029e-12	0.470094	0.695	0.325	0.37	TRUE	5.78506e-08	ABRACL	L3-mature Obs
2.68928e-12	0.650413	1	0.989	0.011	TRUE	6.53602e-08	RPS24	L3-mature Obs
2.93001e-12	0.693222	0.78	0.425	0.355	TRUE	7.12109e-08	CERCAM	L3-mature Obs
3.13732e-12	-0.773015	0.927	0.895	0.032	FALSE	7.62493e-08	CNN3	L3-mature Obs
3.52735e-12	0.525757	0.976	0.936	0.04	TRUE	8.57287e-08	EEF2	L3-mature Obs
3.53109e-12	-1.10433	0.195	0.561	-0.366	FALSE	8.58196e-08	NGFR	L3-mature Obs
3.87041e-12	-1.15205	0.037	0.441	-0.404	FALSE	9.40663e-08	TMEM176B	L3-mature Obs
4.13632e-12	0.70403	0.988	0.94	0.048	TRUE	1.00529e-07	RPS5	L3-mature Obs
4.54843e-12	0.761529	0.988	0.976	0.012	TRUE	1.10545e-07	RPS19	L3-mature Obs
4.86961e-12	0.361537	0.695	0.301	0.394	TRUE	1.18351e-07	OLA1	L3-mature Obs
6.52788e-12	0.821838	0.61	0.25	0.36	TRUE	1.58654e-07	TGFBI	L3-mature Obs
6.73663e-12	0.654981	0.78	0.407	0.373	TRUE	1.63727e-07	NUDT1	L3-mature Obs
6.78389e-12	0.273749	0.707	0.267	0.44	TRUE	1.64876e-07	MYO1D	L3-mature Obs
7.04349e-12	-1.03894	0.963	0.956	0.007	FALSE	1.71185e-07	ZFP36L2	L3-mature Obs
7.92031e-12	0.829054	0.805	0.528	0.277	TRUE	1.92495e-07	AK2	L3-mature Obs
8.76255e-12	-0.996289	0.073	0.468	-0.395	FALSE	2.12965e-07	CCDC102B	L3-mature Obs
8.9439e-12	0.266998	0.415	0.116	0.299	TRUE	2.17372e-07	QPCT	L3-mature Obs
9.56834e-12	-0.965154	0.598	0.779	-0.181	FALSE	2.32549e-07	PMP22	L3-mature Obs
1.04651e-11	-1.09384	0.72	0.77	-0.05	FALSE	2.54345e-07	C1S	L3-mature Obs
1.10052e-11	0.648305	0.988	0.927	0.061	TRUE	2.67469e-07	GAPDH	L3-mature Obs
1.15214e-11	-1.0715	0.098	0.479	-0.381	FALSE	2.80016e-07	SLC1A3	L3-mature Obs
1.15347e-11	0.841343	0.902	0.639	0.263	TRUE	2.80339e-07	LRRFIP2	L3-mature Obs
1.15951e-11	0.603954	0.988	0.915	0.073	TRUE	2.81807e-07	RPS21	L3-mature Obs
1.21124e-11	1.12996	1	0.976	0.024	TRUE	2.94379e-07	COL1A1	L3-mature Obs
1.22423e-11	0.43372	0.72	0.31	0.41	TRUE	2.97538e-07	CSPG4	L3-mature Obs
1.23037e-11	0.505997	0.988	0.978	0.01	TRUE	2.9903e-07	CD63	L3-mature Obs
1.30007e-11	0.257713	0.329	0.073	0.256	TRUE	3.1597e-07	CLIC3	L3-mature Obs
1.32317e-11	0.352312	0.829	0.372	0.457	TRUE	3.21583e-07	EPDR1	L3-mature Obs
1.40292e-11	0.516748	0.89	0.572	0.318	TRUE	3.40965e-07	CIB1	L3-mature Obs
1.52251e-11	0.3924	0.756	0.368	0.388	TRUE	3.70031e-07	MVB12A	L3-mature Obs
1.52678e-11	-2.58162	0.573	0.753	-0.18	FALSE	3.71067e-07	APOE	L3-mature Obs
1.56377e-11	-1.13106	0.622	0.742	-0.12	FALSE	3.80058e-07	FAM13A	L3-mature Obs
1.56579e-11	-2.89967	0.329	0.624	-0.295	FALSE	3.8055e-07	POSTN	L3-mature Obs
1.75301e-11	0.250943	0.378	0.1	0.278	TRUE	4.26052e-07	NPTXR	L3-mature Obs
1.84866e-11	2.07167	0.829	0.624	0.205	TRUE	4.49298e-07	ENPP1	L3-mature Obs
1.99772e-11	-1.08845	0.659	0.786	-0.127	FALSE	4.85525e-07	AKAP13	L3-mature Obs
2.06759e-11	-0.650622	0.988	0.993	-0.005	FALSE	5.02507e-07	DDX5	L3-mature Obs
2.0795e-11	0.729539	0.927	0.684	0.243	TRUE	5.05401e-07	A2M	L3-mature Obs
2.08592e-11	0.706532	1	0.985	0.015	TRUE	5.06961e-07	RPS12	L3-mature Obs
2.09597e-11	-1.06582	0.329	0.617	-0.288	FALSE	5.09406e-07	TSPAN7	L3-mature Obs
2.14226e-11	-0.982306	0.561	0.713	-0.152	FALSE	5.20655e-07	BASP1	L3-mature Obs
2.20434e-11	0.632134	1	0.978	0.022	TRUE	5.35744e-07	RPL39	L3-mature Obs
2.21257e-11	-0.794487	0.098	0.485	-0.387	FALSE	5.37743e-07	PID1	L3-mature Obs
2.24768e-11	0.73456	0.878	0.543	0.335	TRUE	5.46276e-07	SATB2	L3-mature Obs
2.25262e-11	-1.43121	0.073	0.461	-0.388	FALSE	5.47476e-07	CYGB	L3-mature Obs
2.2689e-11	-0.765917	0.939	0.933	0.006	FALSE	5.51433e-07	LRP1	L3-mature Obs
2.51061e-11	0.572481	0.537	0.191	0.346	TRUE	6.10179e-07	DAPL1	L3-mature Obs
[truncated: 4,694 more rows]

## Sheet: Figure 5B
P_val	Avg_log2FC	Pct.1	Pct.2	Pct diff	isMarker	P_val_adj	Gene	ClusterName
6.59661e-68	-2.58321	0.741	0.994	-0.253	FALSE	1.57784e-63	IGFBP4	W2−mOb
3.91508e-59	-1.97333	0.239	0.907	-0.668	FALSE	9.36447e-55	NTRK2	W2−mOb
1.6068e-57	-2.18421	0.678	0.981	-0.303	FALSE	3.84329e-53	COL14A1	W2−mOb
3.16127e-42	2.54815	1	0.892	0.108	TRUE	7.56143e-38	CXCL12	W1−imOb/prog
5.17877e-38	2.17783	0.916	0.615	0.301	TRUE	1.23871e-33	TNFAIP6	W1−imOb/prog
4.0378e-32	2.24564	0.718	0.239	0.479	TRUE	9.65801e-28	LPL	W1−imOb/prog
9.03657e-51	-2.44652	0.815	0.975	-0.16	FALSE	2.16146e-46	CFD	W2−mOb
2.31886e-31	1.63109	0.977	0.894	0.083	TRUE	5.54648e-27	APOE	W1−imOb/prog
3.64497e-31	1.0002	1	1	0	TRUE	8.7184e-27	B2M	W1−imOb/prog
2.72681e-47	-1.75022	0.683	0.954	-0.271	FALSE	6.52226e-43	LHFPL6	W2−mOb
3.02981e-47	-1.72287	0.971	0.994	-0.023	FALSE	7.247e-43	VCAN	W2−mOb
2.60699e-30	1.70766	0.954	0.715	0.239	TRUE	6.23567e-26	VCAM1	W1−imOb/prog
1.87652e-29	1.92579	0.672	0.181	0.491	TRUE	4.48844e-25	CRABP1	W1−imOb/prog
1.07985e-43	-1.80709	0.141	0.746	-0.605	FALSE	2.58288e-39	FRZB	W2−mOb
1.43034e-27	1.87096	0.962	0.708	0.254	TRUE	3.42124e-23	LEPR	W1−imOb/prog
1.4062e-42	-2.20542	0.546	0.913	-0.367	FALSE	3.3635e-38	LEPR	W2−mOb
2.27979e-24	1.70202	0.756	0.345	0.411	TRUE	5.45303e-20	TF	W1−imOb/prog
1.97893e-23	1.01293	0.977	0.965	0.012	TRUE	4.7334e-19	HLA-B	W1−imOb/prog
1.07473e-40	-1.4776	0.039	0.638	-0.599	FALSE	2.57063e-36	CHRDL1	W2−mOb
5.34855e-22	1.11431	0.954	0.814	0.14	TRUE	1.27932e-17	LHFPL6	W1−imOb/prog
1.46592e-40	-1.80458	0.449	0.876	-0.427	FALSE	3.50633e-36	EFEMP1	W2−mOb
1.49707e-20	0.946467	0.969	0.889	0.08	TRUE	3.58085e-16	GGT5	W1−imOb/prog
1.36455e-38	-1.85032	0.946	0.988	-0.042	FALSE	3.26388e-34	MGP	W2−mOb
4.22898e-19	0.664282	0.473	0.128	0.345	TRUE	1.01153e-14	P3H2	W1−imOb/prog
5.58162e-19	0.553238	0.344	0.05	0.294	TRUE	1.33507e-14	DPP4	W1−imOb/prog
6.37167e-19	1.5768	0.519	0.156	0.363	TRUE	1.52404e-14	ESM1	W1−imOb/prog
9.76557e-36	-2.7772	0.829	0.975	-0.146	FALSE	2.33583e-31	CXCL12	W2−mOb
2.54002e-35	-1.31525	0.444	0.861	-0.417	FALSE	6.07547e-31	TMEM176B	W2−mOb
7.36627e-19	1.42716	0.695	0.355	0.34	TRUE	1.76194e-14	PAPPA	W1−imOb/prog
3.27196e-35	-1.37068	0.741	0.923	-0.182	FALSE	7.8262e-31	GAS6	W2−mOb
6.13091e-35	-1.12673	0.649	0.91	-0.261	FALSE	1.46645e-30	EPHX1	W2−mOb
8.77617e-35	-2.17245	0.805	0.969	-0.164	FALSE	2.09917e-30	IGFBP7	W2−mOb
8.8314e-35	-1.56741	0.42	0.839	-0.419	FALSE	2.11238e-30	PLPP3	W2−mOb
2.48012e-18	0.934969	0.847	0.579	0.268	TRUE	5.93221e-14	TMEM108	W1−imOb/prog
3.61098e-18	0.701059	0.985	0.975	0.01	TRUE	8.6371e-14	HLA-A	W1−imOb/prog
2.97261e-33	-1.45916	0.571	0.873	-0.302	FALSE	7.11018e-29	COL18A1	W2−mOb
7.89428e-18	0.753669	0.931	0.884	0.047	TRUE	1.88823e-13	FCGRT	W1−imOb/prog
1.66685e-17	0.937205	0.924	0.773	0.151	TRUE	3.98693e-13	TFPI	W1−imOb/prog
2.12737e-32	-1.23465	0.654	0.91	-0.256	FALSE	5.08845e-28	TFPI	W2−mOb
4.5616e-17	0.825284	1	0.98	0.02	TRUE	1.09109e-12	VCAN	W1−imOb/prog
3.13977e-16	1.37127	0.763	0.428	0.335	TRUE	7.51001e-12	FRZB	W1−imOb/prog
2.0061e-31	-2.11976	0.044	0.551	-0.507	FALSE	4.7984e-27	C7	W2−mOb
3.30772e-16	1.47608	0.618	0.267	0.351	TRUE	7.91174e-12	C7	W1−imOb/prog
7.20393e-31	-2.00161	0.444	0.802	-0.358	FALSE	1.72311e-26	SFRP1	W2−mOb
1.33764e-30	-2.05231	0.302	0.74	-0.438	FALSE	3.19951e-26	VMO1	W2−mOb
1.55475e-30	-1.38952	0.098	0.594	-0.496	FALSE	3.7188e-26	SULF2	W2−mOb
2.21793e-30	-0.899745	1	1	0	FALSE	5.30507e-26	B2M	W2−mOb
2.79309e-30	-1.09884	0.8	0.978	-0.178	FALSE	6.68079e-26	GGT5	W2−mOb
6.52229e-16	0.675484	0.992	0.985	0.007	TRUE	1.56007e-11	SELENOP	W1−imOb/prog
5.21428e-30	-1.32023	0.366	0.799	-0.433	FALSE	1.2472e-25	TMEM176A	W2−mOb
6.27927e-30	-1.4601	0.732	0.938	-0.206	FALSE	1.50194e-25	FGF7	W2−mOb
9.21949e-16	0.994813	0.87	0.71	0.16	TRUE	2.20521e-11	GPM6B	W1−imOb/prog
1.89413e-15	1.00464	0.817	0.559	0.258	TRUE	4.53057e-11	CHL1	W1−imOb/prog
7.97204e-29	-3.11542	0.127	0.576	-0.449	FALSE	1.90683e-24	SFRP2	W2−mOb
3.23839e-28	-0.905112	0.99	1	-0.01	FALSE	7.74591e-24	MARCKS	W2−mOb
6.61745e-28	-1.14416	0.268	0.712	-0.444	FALSE	1.58283e-23	ANGPT1	W2−mOb
2.07677e-15	0.982051	0.924	0.798	0.126	TRUE	4.96741e-11	EBF1	W1−imOb/prog
4.05632e-15	1.27843	0.573	0.262	0.311	TRUE	9.70231e-11	ANGPTL4	W1−imOb/prog
2.66365e-27	-1.09273	0.732	0.95	-0.218	FALSE	6.37118e-23	RARRES2	W2−mOb
3.47844e-27	-0.707361	0.927	0.978	-0.051	FALSE	8.32008e-23	CD81	W2−mOb
8.07583e-15	1.01416	0.878	0.61	0.268	TRUE	1.93166e-10	PLPP3	W1−imOb/prog
1.71817e-14	0.829805	0.901	0.778	0.123	TRUE	4.10968e-10	EPHX1	W1−imOb/prog
5.9125e-14	0.869407	0.939	0.844	0.095	TRUE	1.41421e-09	ID4	W1−imOb/prog
1.33968e-26	-1.34588	0.141	0.594	-0.453	FALSE	3.20438e-22	STEAP4	W2−mOb
2.21969e-26	-1.0608	0.273	0.718	-0.445	FALSE	5.30927e-22	PPP1R14A	W2−mOb
1.80297e-13	0.636556	0.901	0.841	0.06	TRUE	4.31254e-09	EPAS1	W1−imOb/prog
5.20043e-13	1.62771	0.443	0.174	0.269	TRUE	1.24389e-08	CP	W1−imOb/prog
7.57303e-25	-1.5445	0.132	0.57	-0.438	FALSE	1.81139e-20	IGFBP2	W2−mOb
1.24494e-24	-1.40523	0.298	0.715	-0.417	FALSE	2.97777e-20	COL4A2	W2−mOb
1.64782e-24	-1.10967	0.863	0.957	-0.094	FALSE	3.94142e-20	FBN1	W2−mOb
4.61775e-24	-1.02351	0.449	0.799	-0.35	FALSE	1.10452e-19	ABCA8	W2−mOb
6.7204e-13	1.23183	0.779	0.557	0.222	TRUE	1.60745e-08	GEM	W1−imOb/prog
6.74862e-13	0.707515	0.489	0.204	0.285	TRUE	1.6142e-08	NCAM2	W1−imOb/prog
6.58768e-24	-1.49465	0.244	0.647	-0.403	FALSE	1.57571e-19	COL4A1	W2−mOb
6.80042e-13	0.813258	0.771	0.552	0.219	TRUE	1.62659e-08	CTNNAL1	W1−imOb/prog
1.0888e-23	-1.0968	0.224	0.632	-0.408	FALSE	2.6043e-19	PCSK5	W2−mOb
6.90726e-13	0.619493	0.534	0.234	0.3	TRUE	1.65215e-08	HK2	W1−imOb/prog
7.90757e-13	0.765177	0.832	0.652	0.18	TRUE	1.89141e-08	STOM	W1−imOb/prog
7.92488e-13	0.565685	0.992	0.995	-0.003	TRUE	1.89555e-08	DDX5	W1−imOb/prog
1.70288e-12	0.591458	0.985	0.965	0.02	TRUE	4.07312e-08	FSTL1	W1−imOb/prog
5.59334e-23	-1.04008	0.234	0.635	-0.401	FALSE	1.33787e-18	RETREG1	W2−mOb
6.31149e-23	-0.841163	0.024	0.418	-0.394	FALSE	1.50964e-18	HSD11B1	W2−mOb
7.20676e-23	-1.31024	0.717	0.938	-0.221	FALSE	1.72379e-18	TAGLN	W2−mOb
2.99945e-12	0.80477	0.756	0.476	0.28	TRUE	7.17438e-08	PPP1R14A	W1−imOb/prog
4.35494e-12	1.0044	0.824	0.64	0.184	TRUE	1.04166e-07	ENPEP	W1−imOb/prog
4.6938e-12	0.713441	0.954	0.909	0.045	TRUE	1.12271e-07	FBN1	W1−imOb/prog
5.04231e-12	0.847719	0.725	0.476	0.249	TRUE	1.20607e-07	EBF3	W1−imOb/prog
1.95323e-22	-1.35471	0.42	0.74	-0.32	FALSE	4.67194e-18	NR2F2	W2−mOb
5.82088e-12	0.720948	0.893	0.816	0.077	TRUE	1.3923e-07	ARID5B	W1−imOb/prog
6.45559e-12	0.855921	0.748	0.524	0.224	TRUE	1.54411e-07	GHR	W1−imOb/prog
1.74047e-11	0.833839	0.74	0.453	0.287	TRUE	4.16302e-07	CYGB	W1−imOb/prog
2.94596e-22	-0.937512	0.098	0.498	-0.4	FALSE	7.04645e-18	CNTNAP2	W2−mOb
2.17991e-11	0.636444	0.931	0.826	0.105	TRUE	5.21411e-07	GAS6	W1−imOb/prog
2.5438e-11	0.605094	0.954	0.95	0.004	TRUE	6.08451e-07	APP	W1−imOb/prog
2.74336e-11	0.802807	0.527	0.234	0.293	TRUE	6.56185e-07	FMO3	W1−imOb/prog
3.19392e-11	0.614332	0.626	0.343	0.283	TRUE	7.63954e-07	NAV2	W1−imOb/prog
1.7574e-21	-0.829699	0.712	0.873	-0.161	FALSE	4.20354e-17	SQSTM1	W2−mOb
2.65335e-21	-1.35551	0.844	0.96	-0.116	FALSE	6.34654e-17	APOE	W2−mOb
5.54548e-11	1.1061	0.878	0.778	0.1	TRUE	1.32642e-06	IRF1	W1−imOb/prog
6.6373e-11	0.568719	0.969	0.957	0.012	TRUE	1.58758e-06	CYP1B1	W1−imOb/prog
4.49025e-21	-1.04503	0.073	0.455	-0.382	FALSE	1.07402e-16	FMO3	W2−mOb
8.98129e-11	0.735263	0.817	0.65	0.167	TRUE	2.14824e-06	APOL6	W1−imOb/prog
4.79905e-20	-0.692184	0.059	0.427	-0.368	FALSE	1.14788e-15	PLXNA4	W2−mOb
7.13771e-20	-0.603446	0.99	0.991	-0.001	FALSE	1.70727e-15	IFITM3	W2−mOb
8.0781e-20	-0.719558	0.595	0.836	-0.241	FALSE	1.9322e-15	SH3BP5	W2−mOb
9.0332e-11	0.504661	0.954	0.972	-0.018	TRUE	2.16065e-06	HNRNPA2B1	W1−imOb/prog
1.49705e-19	-1.0253	0.429	0.746	-0.317	FALSE	3.5808e-15	CHL1	W2−mOb
1.11491e-10	0.521293	0.969	0.932	0.037	TRUE	2.66676e-06	SRGN	W1−imOb/prog
1.12681e-10	0.992112	0.702	0.463	0.239	TRUE	2.69522e-06	LTBP2	W1−imOb/prog
2.3831e-19	-0.819949	0.151	0.511	-0.36	FALSE	5.70013e-15	FBLN5	W2−mOb
2.17618e-10	0.630087	0.489	0.227	0.262	TRUE	5.20521e-06	PLPPR3	W1−imOb/prog
2.64008e-19	-1.45677	0.663	0.845	-0.182	FALSE	6.31482e-15	VCAM1	W2−mOb
2.99835e-19	-1.15706	0.395	0.749	-0.354	FALSE	7.17175e-15	GEM	W2−mOb
2.2938e-10	0.726841	0.931	0.892	0.039	TRUE	5.48654e-06	MAP4K4	W1−imOb/prog
2.30043e-10	0.669003	0.466	0.232	0.234	TRUE	5.50241e-06	ZC3H12A	W1−imOb/prog
3.68813e-19	-1.89106	0.561	0.783	-0.222	FALSE	8.82164e-15	THY1	W2−mOb
3.00584e-10	0.675939	0.916	0.882	0.034	TRUE	7.18967e-06	FRMD6	W1−imOb/prog
5.17246e-10	1.11413	0.832	0.819	0.013	TRUE	1.2372e-05	CEBPB	W1−imOb/prog
6.0289e-10	0.599835	0.702	0.526	0.176	TRUE	1.44205e-05	ENG	W1−imOb/prog
6.5139e-10	0.563986	0.985	0.889	0.096	TRUE	1.55806e-05	CFD	W1−imOb/prog
8.0198e-10	0.988641	0.473	0.237	0.236	TRUE	1.91826e-05	TIMP4	W1−imOb/prog
7.90687e-19	-0.686209	0.956	0.991	-0.035	FALSE	1.89124e-14	HLA-A	W2−mOb
8.69534e-10	0.594089	0.908	0.912	-0.004	TRUE	2.07984e-05	HLA-E	W1−imOb/prog
1.17634e-18	-0.832458	0.941	0.985	-0.044	FALSE	2.81368e-14	HLA-B	W2−mOb
1.36597e-09	0.533998	0.504	0.244	0.26	TRUE	3.26727e-05	CEBPA	W1−imOb/prog
4.65072e-18	-1.00625	0.044	0.372	-0.328	FALSE	1.11241e-13	NPR3	W2−mOb
1.52419e-09	0.683837	0.863	0.758	0.105	TRUE	3.64572e-05	C1orf122	W1−imOb/prog
5.24357e-18	-0.890938	0.298	0.656	-0.358	FALSE	1.25421e-13	PTGER4	W2−mOb
6.25087e-18	-0.516896	0.02	0.334	-0.314	FALSE	1.49515e-13	TRABD2B	W2−mOb
2.62446e-09	0.611171	0.458	0.227	0.231	TRUE	6.27744e-05	FAM241A	W1−imOb/prog
9.51811e-18	-1.08306	0.215	0.582	-0.367	FALSE	2.27664e-13	PAPPA	W2−mOb
2.69978e-09	0.735211	0.779	0.597	0.182	TRUE	6.45761e-05	ARL4C	W1−imOb/prog
3.19342e-09	0.673978	0.412	0.184	0.228	TRUE	7.63835e-05	KCNK17	W1−imOb/prog
3.24468e-09	0.895299	0.527	0.282	0.245	TRUE	7.76096e-05	GPRC5A	W1−imOb/prog
4.25749e-09	2.06872	0.519	0.322	0.197	TRUE	0.000101835	CXCL2	W1−imOb/prog
2.31625e-17	-0.689273	0.293	0.616	-0.323	FALSE	5.54025e-13	CXCL16	W2−mOb
2.94873e-17	-1.465	0.537	0.786	-0.249	FALSE	7.05306e-13	TNFAIP6	W2−mOb
4.35095e-09	0.627787	0.878	0.572	0.306	TRUE	0.00010407	NTRK2	W1−imOb/prog
3.54633e-17	-1.14896	0.059	0.39	-0.331	FALSE	8.48247e-13	FMO2	W2−mOb
4.32845e-17	-0.698017	0.517	0.786	-0.269	FALSE	1.03532e-12	SLIT3	W2−mOb
4.4667e-09	0.669547	0.466	0.234	0.232	TRUE	0.000106839	ICAM1	W1−imOb/prog
5.12214e-17	0.451056	0.254	0.019	0.235	FALSE	1.22517e-12	KLK4	W2−mOb
5.84925e-17	-0.867718	0.668	0.858	-0.19	FALSE	1.39908e-12	C1orf122	W2−mOb
5.233e-09	1.15931	0.573	0.343	0.23	TRUE	0.000125168	IGFBP2	W1−imOb/prog
5.76687e-09	0.839516	0.695	0.458	0.237	TRUE	0.000137938	PTGER4	W1−imOb/prog
5.81153e-09	1.06674	0.74	0.514	0.226	TRUE	0.000139006	VMO1	W1−imOb/prog
6.84478e-09	0.922802	0.718	0.547	0.171	TRUE	0.00016372	TNFAIP2	W1−imOb/prog
7.92041e-09	1.51577	0.534	0.315	0.219	TRUE	0.000189448	TNFAIP3	W1−imOb/prog
1.0008e-08	0.759082	0.718	0.592	0.126	TRUE	0.000239382	WTAP	W1−imOb/prog
1.07729e-08	1.04805	0.481	0.27	0.211	TRUE	0.000257678	TRIB1	W1−imOb/prog
1.17843e-08	0.525003	0.519	0.292	0.227	TRUE	0.000281869	PPARG	W1−imOb/prog
2.38746e-16	-0.700987	0.527	0.765	-0.238	FALSE	5.71056e-12	CYB5A	W2−mOb
2.48045e-16	-0.597627	0.024	0.316	-0.292	FALSE	5.93299e-12	ITIH5	W2−mOb
2.89074e-16	-0.639133	0.2	0.554	-0.354	FALSE	6.91437e-12	TNFSF10	W2−mOb
1.28936e-08	0.532668	0.214	0.05	0.164	TRUE	0.000308402	ADAM28	W1−imOb/prog
4.86949e-16	-0.688823	0.415	0.703	-0.288	FALSE	1.16473e-11	POLE4	W2−mOb
1.38539e-08	0.473562	0.641	0.39	0.251	TRUE	0.000331371	APOL4	W1−imOb/prog
7.0197e-16	-1.13402	0.771	0.895	-0.124	FALSE	1.67904e-11	FBLN1	W2−mOb
7.04208e-16	-0.874982	0.166	0.505	-0.339	FALSE	1.68439e-11	SCARA5	W2−mOb
7.72042e-16	-0.867929	0.771	0.929	-0.158	FALSE	1.84665e-11	ID4	W2−mOb
1.44129e-08	0.713511	0.947	0.829	0.118	TRUE	0.000344743	FGF7	W1−imOb/prog
1.49518e-08	0.608387	0.832	0.662	0.17	TRUE	0.000357633	TMEM150C	W1−imOb/prog
8.65807e-16	-0.436139	0.024	0.316	-0.292	FALSE	2.07092e-11	EMCN	W2−mOb
9.02414e-16	-0.971292	0.293	0.588	-0.295	FALSE	2.15848e-11	AHR	W2−mOb
1.23725e-15	-0.618586	0.932	0.994	-0.062	FALSE	2.95938e-11	FSTL1	W2−mOb
1.37862e-15	-1.01133	0.015	0.291	-0.276	FALSE	3.29752e-11	LBP	W2−mOb
1.61854e-08	1.32409	0.847	0.781	0.066	TRUE	0.000387138	NFKBIA	W1−imOb/prog
2.39837e-15	-0.658313	0.756	0.895	-0.139	FALSE	5.73665e-11	RBMS1	W2−mOb
2.63196e-15	-0.585555	0.912	0.957	-0.045	FALSE	6.29537e-11	ZBTB20	W2−mOb
2.8928e-15	-0.552842	0.093	0.406	-0.313	FALSE	6.91928e-11	SHISAL1	W2−mOb
1.68325e-08	0.981275	0.458	0.237	0.221	TRUE	0.000402617	RASD1	W1−imOb/prog
3.11994e-15	0.47515	0.98	0.957	0.023	FALSE	7.46258e-11	RPL31	W2−mOb
1.71403e-08	0.636202	0.656	0.499	0.157	TRUE	0.000409979	WASF3	W1−imOb/prog
3.37291e-15	-1.44421	0.039	0.328	-0.289	FALSE	8.06766e-11	IL6	W2−mOb
3.74062e-15	-0.616458	0.049	0.341	-0.292	FALSE	8.9472e-11	SCUBE3	W2−mOb
4.79742e-15	-0.625053	0.127	0.458	-0.331	FALSE	1.1475e-10	PDE4B	W2−mOb
1.92139e-08	0.556579	0.481	0.267	0.214	TRUE	0.000459578	SLC22A3	W1−imOb/prog
2.9926e-08	0.550552	0.878	0.804	0.074	TRUE	0.000715801	HNMT	W1−imOb/prog
7.26893e-15	-0.517481	0.946	0.988	-0.042	FALSE	1.73865e-10	LAPTM4A	W2−mOb
1.05623e-14	-0.611726	0.473	0.724	-0.251	FALSE	2.52639e-10	CD302	W2−mOb
3.14096e-08	0.503629	0.618	0.388	0.23	TRUE	0.000751286	ADGRL2	W1−imOb/prog
1.35014e-14	-1.55431	0.234	0.567	-0.333	FALSE	3.22939e-10	CCL2	W2−mOb
1.38572e-14	-0.885008	0.332	0.647	-0.315	FALSE	3.3145e-10	CYGB	W2−mOb
1.6246e-14	-0.536114	0.902	0.969	-0.067	FALSE	3.88588e-10	C1S	W2−mOb
3.29397e-08	1.01181	0.527	0.343	0.184	TRUE	0.000787884	PLIN2	W1−imOb/prog
1.76433e-14	-0.660701	0.234	0.545	-0.311	FALSE	4.2201e-10	CMTM8	W2−mOb
1.90834e-14	-0.752622	0.176	0.48	-0.304	FALSE	4.56457e-10	KCNE4	W2−mOb
2.00253e-14	-0.646014	0.234	0.545	-0.311	FALSE	4.78986e-10	GLIS3	W2−mOb
2.09903e-14	-0.822435	0.566	0.78	-0.214	FALSE	5.02068e-10	SPTBN1	W2−mOb
3.56304e-08	0.51785	0.267	0.088	0.179	TRUE	0.000852243	COL28A1	W1−imOb/prog
2.22061e-14	-1.1173	0.673	0.858	-0.185	FALSE	5.31149e-10	C11orf96	W2−mOb
3.68504e-08	0.54689	0.885	0.786	0.099	TRUE	0.000881425	CPXM1	W1−imOb/prog
2.47121e-14	0.358315	0.293	0.053	0.24	FALSE	5.91089e-10	DOCK10	W2−mOb
2.51637e-14	-0.510479	0.117	0.43	-0.313	FALSE	6.01892e-10	CEBPA	W2−mOb
2.74795e-14	-0.377329	0.01	0.263	-0.253	FALSE	6.57283e-10	PAK3	W2−mOb
2.80794e-14	-0.547319	0.132	0.427	-0.295	FALSE	6.71632e-10	KSR1	W2−mOb
2.89246e-14	0.435849	0.273	0.043	0.23	FALSE	6.91848e-10	LRRN3	W2−mOb
2.97483e-14	-0.416495	0.078	0.372	-0.294	FALSE	7.11549e-10	ABCC9	W2−mOb
7.64839e-08	0.502896	0.87	0.642	0.228	TRUE	0.00182942	TMEM176B	W1−imOb/prog
7.74254e-08	0.594001	0.664	0.474	0.19	TRUE	0.00185194	MYLIP	W1−imOb/prog
4.58876e-14	-0.883109	0.341	0.616	-0.275	FALSE	1.09758e-09	NABP1	W2−mOb
4.85824e-14	-0.73463	0.483	0.743	-0.26	FALSE	1.16204e-09	NFIB	W2−mOb
5.23703e-14	-0.496298	0.132	0.433	-0.301	FALSE	1.25265e-09	PITPNC1	W2−mOb
6.26791e-14	-0.898914	0.337	0.641	-0.304	FALSE	1.49922e-09	LTBP2	W2−mOb
6.98482e-14	-0.560811	0.2	0.511	-0.311	FALSE	1.6707e-09	ADCY2	W2−mOb
8.79513e-08	0.958849	0.786	0.622	0.164	TRUE	0.00210371	ABCA8	W1−imOb/prog
1.19324e-07	0.607613	0.809	0.695	0.114	TRUE	0.00285411	RUNX1	W1−imOb/prog
8.22852e-14	-0.640491	0.083	0.372	-0.289	FALSE	1.96818e-09	CES1	W2−mOb
8.3824e-14	-0.705265	0.756	0.885	-0.129	FALSE	2.00499e-09	ARID5B	W2−mOb
1.25474e-07	0.613268	0.42	0.234	0.186	TRUE	0.0030012	SLC25A44	W1−imOb/prog
1.42459e-07	0.511753	0.725	0.544	0.181	TRUE	0.00340748	GMFG	W1−imOb/prog
1.69314e-07	0.725344	0.664	0.471	0.193	TRUE	0.00404983	KITLG	W1−imOb/prog
1.35743e-13	-0.602753	0.551	0.789	-0.238	FALSE	3.24683e-09	STOM	W2−mOb
1.72758e-07	0.658728	0.672	0.531	0.141	TRUE	0.00413219	ABHD5	W1−imOb/prog
1.75973e-07	0.57657	0.718	0.562	0.156	TRUE	0.0042091	TNS3	W1−imOb/prog
2.17004e-07	0.94162	0.84	0.768	0.072	TRUE	0.00519052	C11orf96	W1−imOb/prog
2.25159e-13	-0.73727	0.62	0.814	-0.194	FALSE	5.38558e-09	IFITM1	W2−mOb
2.18789e-07	0.687348	0.481	0.277	0.204	TRUE	0.00523321	MEST	W1−imOb/prog
2.70964e-13	-0.479159	0.224	0.523	-0.299	FALSE	6.4812e-09	HDAC4	W2−mOb
3.05773e-13	-0.592739	0.859	0.954	-0.095	FALSE	7.31379e-09	C1R	W2−mOb
3.07087e-13	-0.594409	0.278	0.582	-0.304	FALSE	7.34521e-09	SDC3	W2−mOb
2.63868e-07	0.556361	0.733	0.534	0.199	TRUE	0.00631146	SLC1A3	W1−imOb/prog
3.71813e-13	0.281795	0.18	0.009	0.171	FALSE	8.89339e-09	SLC44A5	W2−mOb
3.72781e-13	-0.883764	0.254	0.517	-0.263	FALSE	8.91654e-09	STEAP1	W2−mOb
3.85111e-13	0.310411	0.307	0.068	0.239	FALSE	9.21146e-09	P2RY1	W2−mOb
4.02747e-13	-0.460698	0.078	0.356	-0.278	FALSE	9.63332e-09	CFAP69	W2−mOb
4.37638e-13	-0.564973	0.049	0.307	-0.258	FALSE	1.04679e-08	LINC01268	W2−mOb
2.81467e-07	0.669055	0.588	0.406	0.182	TRUE	0.00673241	RFTN1	W1−imOb/prog
3.25695e-07	0.706544	0.802	0.68	0.122	TRUE	0.00779031	ERRFI1	W1−imOb/prog
3.30109e-07	0.514977	0.847	0.703	0.144	TRUE	0.00789587	NID1	W1−imOb/prog
6.16196e-13	-0.631842	0.649	0.833	-0.184	FALSE	1.47388e-08	ADD3	W2−mOb
6.16944e-13	-0.573805	0.327	0.591	-0.264	FALSE	1.47567e-08	RRAS	W2−mOb
6.3513e-13	-0.630868	0.444	0.731	-0.287	FALSE	1.51917e-08	LTBP1	W2−mOb
6.76834e-13	-0.830889	0.815	0.947	-0.132	FALSE	1.61892e-08	EGR1	W2−mOb
7.15493e-13	-1.01781	0.424	0.638	-0.214	FALSE	1.71139e-08	NAMPT	W2−mOb
4.40592e-07	0.66538	0.832	0.811	0.021	TRUE	0.0105385	PPP1R15A	W1−imOb/prog
7.37718e-13	0.318649	0.215	0.025	0.19	FALSE	1.76455e-08	ARHGEF3	W2−mOb
7.44508e-13	0.37962	0.278	0.056	0.222	FALSE	1.78079e-08	FAM69C	W2−mOb
5.52333e-07	0.798075	0.763	0.655	0.108	TRUE	0.0132113	PLEKHH2	W1−imOb/prog
5.52569e-07	0.630802	0.832	0.73	0.102	TRUE	0.0132169	COL18A1	W1−imOb/prog
8.24696e-13	-0.404897	0.078	0.353	-0.275	FALSE	1.97259e-08	PXDN	W2−mOb
5.74377e-07	0.72682	0.771	0.665	0.106	TRUE	0.0137385	ZNF503	W1−imOb/prog
8.74154e-13	0.432508	0.268	0.053	0.215	FALSE	2.09089e-08	CDH15	W2−mOb
7.96419e-07	0.621009	0.557	0.383	0.174	TRUE	0.0190495	GBP1	W1−imOb/prog
8.07562e-07	1.34246	0.748	0.693	0.055	TRUE	0.0193161	IER3	W1−imOb/prog
1.22921e-12	-1.93337	0.2	0.48	-0.28	FALSE	2.94014e-08	CXCL2	W2−mOb
8.23887e-07	1.26044	0.603	0.38	0.223	TRUE	0.0197065	IGFBP3	W1−imOb/prog
1.4059e-12	-1.40708	0.034	0.276	-0.242	FALSE	3.36278e-08	HP	W2−mOb
1.45313e-12	-1.197	0.039	0.282	-0.243	FALSE	3.47573e-08	STMN2	W2−mOb
1.59354e-12	-0.515847	0.107	0.381	-0.274	FALSE	3.81158e-08	NCAM2	W2−mOb
1.64219e-12	-1.03649	0.19	0.458	-0.268	FALSE	3.92796e-08	MME	W2−mOb
1.67795e-12	-1.20182	0.546	0.789	-0.243	FALSE	4.0135e-08	MT2A	W2−mOb
1.73664e-12	0.440656	0.98	0.988	-0.008	FALSE	4.15386e-08	RPS15A	W2−mOb
1.89385e-12	-0.910504	0.493	0.746	-0.253	FALSE	4.5299e-08	BTG2	W2−mOb
1.9478e-12	-0.654002	0.19	0.48	-0.29	FALSE	4.65893e-08	GLCCI1	W2−mOb
8.72624e-07	0.639172	0.58	0.416	0.164	TRUE	0.0208723	KDM6B	W1−imOb/prog
2.22763e-12	-0.642592	0.644	0.814	-0.17	FALSE	5.32828e-08	AKAP12	W2−mOb
1.01364e-06	0.704888	0.786	0.73	0.056	TRUE	0.0242452	MIDN	W1−imOb/prog
1.01959e-06	1.10802	0.74	0.725	0.015	TRUE	0.0243876	SOD2	W1−imOb/prog
2.35123e-12	0.312847	0.215	0.028	0.187	FALSE	5.62391e-08	SGCG	W2−mOb
1.06101e-06	0.561108	0.84	0.751	0.089	TRUE	0.0253783	NOTCH3	W1−imOb/prog
1.24156e-06	0.61714	0.573	0.365	0.208	TRUE	0.0296968	ITGA1	W1−imOb/prog
2.55395e-12	0.476185	0.332	0.093	0.239	FALSE	6.10879e-08	COL26A1	W2−mOb
1.27049e-06	0.573845	0.542	0.385	0.157	TRUE	0.0303887	GLIS3	W1−imOb/prog
2.7739e-12	-1.0628	0.185	0.458	-0.273	FALSE	6.63488e-08	SPRY1	W2−mOb
2.78257e-12	-0.990522	0.346	0.647	-0.301	FALSE	6.65563e-08	ACTA2	W2−mOb
1.58507e-06	0.773773	0.504	0.302	0.202	TRUE	0.0379134	SPRY1	W1−imOb/prog
1.62109e-06	1.69625	0.244	0.093	0.151	TRUE	0.0387748	CXCL3	W1−imOb/prog
3.70395e-12	-0.597552	0.244	0.526	-0.282	FALSE	8.85948e-08	ITGA1	W2−mOb
1.72934e-06	0.994858	0.282	0.123	0.159	TRUE	0.0413641	HMOX1	W1−imOb/prog
2.01839e-06	0.501555	0.641	0.426	0.215	TRUE	0.0482779	RETREG1	W1−imOb/prog
4.17638e-12	-0.79968	0.298	0.57	-0.272	FALSE	9.98948e-08	LDLR	W2−mOb
4.44881e-12	0.300973	0.312	0.08	0.232	FALSE	1.06411e-07	SDC4	W2−mOb
4.46995e-12	-0.653982	0.551	0.749	-0.198	FALSE	1.06917e-07	CD248	W2−mOb
5.03043e-12	0.414266	0.956	0.92	0.036	FALSE	1.20323e-07	SEM1	W2−mOb
2.11635e-06	0.617811	0.321	0.139	0.182	TRUE	0.050621	LBP	W1−imOb/prog
5.89505e-12	-1.11375	0.161	0.424	-0.263	FALSE	1.41004e-07	TRIB1	W2−mOb
6.00565e-12	0.413014	0.966	0.972	-0.006	FALSE	1.43649e-07	RPL22	W2−mOb
6.12947e-12	-1.33032	0.127	0.384	-0.257	FALSE	1.46611e-07	C3	W2−mOb
6.49502e-12	0.269605	0.166	0.009	0.157	FALSE	1.55354e-07	COL13A1	W2−mOb
2.17601e-06	1.46448	0.458	0.28	0.178	TRUE	0.0520479	PTGS2	W1−imOb/prog
6.64087e-12	-0.516453	0.873	0.947	-0.074	FALSE	1.58843e-07	SELENOM	W2−mOb
6.89889e-12	-0.684324	0.688	0.867	-0.179	FALSE	1.65015e-07	PLAC9	W2−mOb
2.46042e-06	0.891097	0.626	0.531	0.095	TRUE	0.0588508	NAMPT	W1−imOb/prog
7.71517e-12	0.357312	0.38	0.133	0.247	FALSE	1.84539e-07	PPP1R3B	W2−mOb
8.27778e-12	-0.714475	0.327	0.594	-0.267	FALSE	1.97996e-07	CHMP1B	W2−mOb
8.5593e-12	-0.473419	0.273	0.548	-0.275	FALSE	2.0473e-07	ECE1	W2−mOb
2.52359e-06	0.566158	0.87	0.841	0.029	TRUE	0.0603617	MCL1	W1−imOb/prog
2.63105e-06	0.632773	0.756	0.718	0.038	TRUE	0.0629321	TOP1	W1−imOb/prog
1.229e-11	0.343146	0.341	0.108	0.233	FALSE	2.93964e-07	PAK1	W2−mOb
1.23678e-11	-0.373585	0.049	0.291	-0.242	FALSE	2.95826e-07	LRRC32	W2−mOb
1.27646e-11	0.32921	0.259	0.053	0.206	FALSE	3.05316e-07	SHROOM3	W2−mOb
1.33108e-11	-1.08761	0.088	0.337	-0.249	FALSE	3.18382e-07	CP	W2−mOb
3.3561e-06	0.697256	0.634	0.469	0.165	TRUE	0.0802746	NABP1	W1−imOb/prog
3.48876e-06	0.547242	0.756	0.589	0.167	TRUE	0.0834475	TMEM176A	W1−imOb/prog
1.62011e-11	-0.546634	0.059	0.297	-0.238	FALSE	3.87515e-07	KIT	W2−mOb
1.69721e-11	-0.372532	0.015	0.226	-0.211	FALSE	4.05956e-07	SGIP1	W2−mOb
1.81938e-11	0.488573	0.82	0.622	0.198	FALSE	4.35176e-07	ZFHX3	W2−mOb
1.83407e-11	-0.735366	0.356	0.582	-0.226	FALSE	4.3869e-07	FHL2	W2−mOb
1.88146e-11	-0.915808	0.829	0.938	-0.109	FALSE	4.50025e-07	PTGDS	W2−mOb
2.29885e-11	-0.376622	0.127	0.375	-0.248	FALSE	5.49863e-07	BIN1	W2−mOb
2.57947e-11	-0.549784	0.039	0.266	-0.227	FALSE	6.16983e-07	HAS2	W2−mOb
2.58022e-11	-0.36586	0.024	0.241	-0.217	FALSE	6.17163e-07	TSPAN8	W2−mOb
2.74831e-11	-0.389627	0.073	0.319	-0.246	FALSE	6.57369e-07	MX2	W2−mOb
2.79459e-11	0.385531	0.995	0.985	0.01	FALSE	6.68438e-07	RPS24	W2−mOb
2.91962e-11	0.368789	0.985	0.991	-0.006	FALSE	6.98344e-07	RPL37A	W2−mOb
5.37602e-06	0.569964	0.527	0.343	0.184	TRUE	0.128589	SNED1	W1−imOb/prog
3.04145e-11	-0.444483	0.971	0.963	0.008	FALSE	7.27485e-07	IFITM2	W2−mOb
5.75e-06	0.601915	0.649	0.531	0.118	TRUE	0.137534	NFIL3	W1−imOb/prog
3.34841e-11	-0.569785	0.746	0.87	-0.124	FALSE	8.00907e-07	HNMT	W2−mOb
3.53525e-11	0.334057	0.268	0.062	0.206	FALSE	8.45596e-07	EPHA4	W2−mOb
7.65407e-06	0.662712	0.443	0.277	0.166	TRUE	0.183078	ZNF331	W1−imOb/prog
4.14021e-11	-0.431223	0.01	0.211	-0.201	FALSE	9.90297e-07	COL28A1	W2−mOb
4.68082e-11	0.375786	0.98	0.957	0.023	FALSE	1.1196e-06	GNAS	W2−mOb
9.05621e-06	0.606246	0.443	0.247	0.196	TRUE	0.216615	CARMN	W1−imOb/prog
9.86052e-06	0.343085	0.733	0.479	0.254	TRUE	0.235854	ADAMTS9	W1−imOb/prog
1.03164e-05	0.507176	0.656	0.476	0.18	TRUE	0.246758	S1PR3	W1−imOb/prog
5.95283e-11	0.378475	0.99	0.994	-0.004	FALSE	1.42386e-06	RPL34	W2−mOb
1.03822e-05	0.511925	0.863	0.854	0.009	TRUE	0.248332	DNAJA1	W1−imOb/prog
1.1385e-05	0.694055	0.519	0.373	0.146	TRUE	0.272319	SSTR2	W1−imOb/prog
7.03154e-11	0.466714	0.298	0.087	0.211	FALSE	1.68187e-06	USP31	W2−mOb
7.53978e-11	-0.336702	0.088	0.337	-0.249	FALSE	1.80344e-06	FNBP1	W2−mOb
8.24032e-11	0.37704	0.234	0.05	0.184	FALSE	1.971e-06	SPOCK1	W2−mOb
8.90307e-11	0.460489	0.488	0.254	0.234	FALSE	2.12952e-06	WWP1	W2−mOb
9.15638e-11	0.282264	0.185	0.025	0.16	FALSE	2.19011e-06	EPCAM	W2−mOb
1.68154e-05	1.05539	0.336	0.176	0.16	TRUE	0.402208	IL6	W1−imOb/prog
2.19463e-05	0.574357	0.58	0.456	0.124	TRUE	0.524933	PPP1R15B	W1−imOb/prog
1.00785e-10	0.361587	0.4	0.158	0.242	FALSE	2.41067e-06	PARD6G	W2−mOb
1.03277e-10	-1.63454	0.059	0.279	-0.22	FALSE	2.47027e-06	APOD	W2−mOb
1.04389e-10	0.253517	0.19	0.025	0.165	FALSE	2.49687e-06	AC108734.4	W2−mOb
1.10327e-10	-0.391091	0.117	0.365	-0.248	FALSE	2.63891e-06	CD4	W2−mOb
1.107e-10	0.402885	0.985	0.988	-0.003	FALSE	2.64782e-06	RPL32	W2−mOb
1.1565e-10	-0.374456	0.02	0.22	-0.2	FALSE	2.76623e-06	TPX2	W2−mOb
1.18553e-10	-0.418712	0.946	0.975	-0.029	FALSE	2.83567e-06	HSP90B1	W2−mOb
1.20598e-10	0.360953	0.249	0.059	0.19	FALSE	2.88459e-06	MELTF	W2−mOb
1.28845e-10	0.384521	0.976	0.966	0.01	FALSE	3.08183e-06	RPL27	W2−mOb
1.31941e-10	-0.723793	0.024	0.226	-0.202	FALSE	3.15589e-06	SCG2	W2−mOb
2.51845e-05	0.61867	0.443	0.282	0.161	TRUE	0.602389	SYNPO2	W1−imOb/prog
1.34984e-10	-0.825816	0.044	0.257	-0.213	FALSE	3.22869e-06	LIF	W2−mOb
1.43467e-10	-0.306702	0.024	0.229	-0.205	FALSE	3.43159e-06	FILIP1	W2−mOb
1.43574e-10	0.430495	0.99	0.997	-0.007	FALSE	3.43415e-06	RPS12	W2−mOb
1.47017e-10	-0.39412	0.073	0.303	-0.23	FALSE	3.51651e-06	P3H2	W2−mOb
2.56874e-05	0.65923	0.519	0.385	0.134	TRUE	0.614418	PLAUR	W1−imOb/prog
1.72596e-10	-0.537605	0.546	0.721	-0.175	FALSE	4.12834e-06	PAPSS1	W2−mOb
3.10118e-05	0.516994	0.542	0.385	0.157	TRUE	0.741771	CMTM8	W1−imOb/prog
1.77919e-10	0.314023	0.229	0.046	0.183	FALSE	4.25564e-06	MIR181A1HG	W2−mOb
3.22194e-05	0.582366	0.664	0.605	0.059	TRUE	0.770656	PCF11	W1−imOb/prog
2.13129e-10	-0.524961	0.317	0.573	-0.256	FALSE	5.09784e-06	ARHGDIB	W2−mOb
3.82994e-05	0.578174	0.832	0.824	0.008	TRUE	0.916085	NFKBIZ	W1−imOb/prog
3.96186e-05	0.616339	0.878	0.932	-0.054	TRUE	0.947637	JUNB	W1−imOb/prog
2.42965e-10	-0.50978	0.161	0.418	-0.257	FALSE	5.81149e-06	ZNF331	W2−mOb
2.5485e-10	-0.437202	0.244	0.52	-0.276	FALSE	6.09576e-06	NAV2	W2−mOb
2.63444e-10	0.429148	0.966	0.957	0.009	FALSE	6.30131e-06	BGN	W2−mOb
2.68379e-10	0.400464	0.356	0.133	0.223	FALSE	6.41937e-06	TBX2	W2−mOb
3.06459e-10	-0.407207	0.034	0.235	-0.201	FALSE	7.33018e-06	BMPER	W2−mOb
3.12935e-10	-0.747374	0.268	0.505	-0.237	FALSE	7.48509e-06	SEMA4A	W2−mOb
3.24839e-10	-0.423634	0.044	0.251	-0.207	FALSE	7.76982e-06	GPR88	W2−mOb
3.36211e-10	0.441471	0.956	0.969	-0.013	FALSE	8.04182e-06	RPS4X	W2−mOb
3.64632e-10	-0.541829	0.556	0.771	-0.215	FALSE	8.72163e-06	FLRT2	W2−mOb
4.2513e-05	0.525446	0.725	0.655	0.07	TRUE	1	RBBP6	W1−imOb/prog
3.65131e-10	0.25426	0.234	0.053	0.181	FALSE	8.73357e-06	GPRC5C	W2−mOb
3.77063e-10	-0.350355	0.015	0.201	-0.186	FALSE	9.01897e-06	NEGR1	W2−mOb
4.75763e-05	0.624078	0.527	0.375	0.152	TRUE	1	SEMA4A	W1−imOb/prog
3.86795e-10	0.428761	0.673	0.467	0.206	FALSE	9.25175e-06	LINC01116	W2−mOb
6.34145e-05	0.54386	0.504	0.33	0.174	TRUE	1	SCARA5	W1−imOb/prog
4.31339e-10	0.497783	0.961	0.935	0.026	FALSE	1.03172e-05	TIMP2	W2−mOb
4.41864e-10	-0.405746	0.937	0.969	-0.032	FALSE	1.05689e-05	LEPROT	W2−mOb
4.64634e-10	0.335004	0.995	0.994	0.001	FALSE	1.11136e-05	TPT1	W2−mOb
7.20676e-05	0.537967	0.489	0.348	0.141	TRUE	1	BAZ1A	W1−imOb/prog
4.95718e-10	-0.348267	0.151	0.393	-0.242	FALSE	1.18571e-05	MAN1C1	W2−mOb
5.32251e-10	0.376137	0.98	0.972	0.008	FALSE	1.27309e-05	RPL30	W2−mOb
8.89258e-05	0.645497	0.679	0.531	0.148	TRUE	1	PTX3	W1−imOb/prog
5.79713e-10	0.347796	0.244	0.059	0.185	FALSE	1.38662e-05	PMAIP1	W2−mOb
6.405e-10	0.432116	0.268	0.074	0.194	FALSE	1.53201e-05	ISM1	W2−mOb
9.7152e-05	0.537229	0.481	0.355	0.126	TRUE	1	MAP2K3	W1−imOb/prog
0.000176987	0.61692	0.489	0.375	0.114	TRUE	1	MAFF	W1−imOb/prog
8.48255e-10	0.434214	0.761	0.523	0.238	FALSE	2.02894e-05	CCDC88A	W2−mOb
8.59777e-10	-0.399416	0.893	0.972	-0.079	FALSE	2.0565e-05	SRGN	W2−mOb
8.65951e-10	-0.522176	0.478	0.7	-0.222	FALSE	2.07127e-05	EGFR	W2−mOb
9.4367e-10	-0.493885	0.62	0.814	-0.194	FALSE	2.25716e-05	NID1	W2−mOb
1.00167e-09	-0.433221	0.059	0.272	-0.213	FALSE	2.39589e-05	DUSP4	W2−mOb
1.06058e-09	-0.36943	0.054	0.263	-0.209	FALSE	2.5368e-05	ENTPD1	W2−mOb
1.07048e-09	-0.305021	0.098	0.322	-0.224	FALSE	2.56047e-05	GAREM1	W2−mOb
1.07401e-09	-0.381464	0.015	0.192	-0.177	FALSE	2.56891e-05	HAS1	W2−mOb
1.11786e-09	0.486996	0.498	0.26	0.238	FALSE	2.6738e-05	AP002884.1	W2−mOb
0.000179501	0.529382	0.71	0.65	0.06	TRUE	1	RBMS3	W1−imOb/prog
1.21608e-09	-0.251428	0.01	0.183	-0.173	FALSE	2.90875e-05	FGF10	W2−mOb
1.2866e-09	-0.402743	0.995	0.994	0.001	FALSE	3.07742e-05	DDX5	W2−mOb
0.000202511	0.625711	0.656	0.584	0.072	TRUE	1	ARIH1	W1−imOb/prog
0.000214214	0.727279	0.366	0.234	0.132	TRUE	1	TNFAIP8	W1−imOb/prog
0.000265069	0.628446	0.695	0.66	0.035	TRUE	1	PCSK7	W1−imOb/prog
1.51635e-09	-0.498644	0.171	0.418	-0.247	FALSE	3.62695e-05	SYNPO2	W2−mOb
1.62375e-09	-0.591775	0.741	0.842	-0.101	FALSE	3.88384e-05	B4GALT1	W2−mOb
1.64816e-09	-0.442909	0.044	0.245	-0.201	FALSE	3.94223e-05	C11orf87	W2−mOb
1.68305e-09	-0.371544	0.098	0.319	-0.221	FALSE	4.02569e-05	RNF152	W2−mOb
1.74561e-09	0.335886	0.859	0.783	0.076	FALSE	4.17533e-05	CAPZB	W2−mOb
1.79497e-09	0.446227	0.434	0.198	0.236	FALSE	4.2934e-05	ARMH4	W2−mOb
2.088e-09	-0.615677	0.541	0.703	-0.162	FALSE	4.99429e-05	GMDS	W2−mOb
0.000279723	0.510894	0.641	0.491	0.15	TRUE	1	ATF3	W1−imOb/prog
2.26468e-09	-0.83799	0.302	0.529	-0.227	FALSE	5.41688e-05	MRPS6	W2−mOb
2.32186e-09	-0.355236	0.132	0.368	-0.236	FALSE	5.55366e-05	SLC16A4	W2−mOb
2.3425e-09	-0.487943	0.698	0.845	-0.147	FALSE	5.60302e-05	BEX3	W2−mOb
2.42767e-09	-0.338232	0.059	0.263	-0.204	FALSE	5.80675e-05	FAM13C	W2−mOb
2.47178e-09	0.428805	0.673	0.449	0.224	FALSE	5.91226e-05	SEC14L1	W2−mOb
0.00028231	0.588434	0.74	0.66	0.08	TRUE	1	THBS1	W1−imOb/prog
2.52634e-09	-0.362431	0.063	0.269	-0.206	FALSE	6.04275e-05	LINC02384	W2−mOb
2.70906e-09	-0.250464	0.02	0.195	-0.175	FALSE	6.47981e-05	NR2F2-AS1	W2−mOb
0.000298079	0.511748	0.718	0.615	0.103	TRUE	1	GMDS	W1−imOb/prog
2.73565e-09	0.292205	0.356	0.139	0.217	FALSE	6.54339e-05	TBC1D4	W2−mOb
2.99572e-09	-0.390436	0.971	0.985	-0.014	FALSE	7.16547e-05	H3F3B	W2−mOb
3.00151e-09	0.339072	0.995	0.988	0.007	FALSE	7.17931e-05	RPL37	W2−mOb
3.09536e-09	0.486239	0.795	0.635	0.16	FALSE	7.40379e-05	MAP4	W2−mOb
3.12605e-09	-0.474759	0.502	0.743	-0.241	FALSE	7.4772e-05	ISLR	W2−mOb
3.21978e-09	-0.284509	0.02	0.195	-0.175	FALSE	7.70139e-05	APLNR	W2−mOb
3.2416e-09	-0.421522	0.473	0.693	-0.22	FALSE	7.75357e-05	GNG12	W2−mOb
3.282e-09	0.45028	0.79	0.666	0.124	FALSE	7.85022e-05	FKBP10	W2−mOb
0.000309381	0.58216	0.817	0.849	-0.032	TRUE	1	EIF1B	W1−imOb/prog
0.000344024	0.517788	0.565	0.443	0.122	TRUE	1	PCSK5	W1−imOb/prog
0.000404281	0.952461	0.55	0.401	0.149	TRUE	1	CCL2	W1−imOb/prog
4.2211e-09	0.423705	0.522	0.319	0.203	FALSE	0.000100964	KCNMB4	W2−mOb
4.5045e-09	-0.318071	0.156	0.39	-0.234	FALSE	0.000107743	TNFSF13B	W2−mOb
4.70672e-09	-0.415096	0.166	0.399	-0.233	FALSE	0.00011258	HK2	W2−mOb
5.07033e-09	-0.478936	0.38	0.613	-0.233	FALSE	0.000121277	PDE7B	W2−mOb
0.000472836	0.611122	0.908	0.892	0.016	TRUE	1	EGR1	W1−imOb/prog
5.65488e-09	-0.436473	0.19	0.412	-0.222	FALSE	0.000135259	APOL1	W2−mOb
5.66293e-09	-0.716737	0.805	0.885	-0.08	FALSE	0.000135452	SAT1	W2−mOb
5.69852e-09	-0.502704	0.2	0.418	-0.218	FALSE	0.000136303	RBP1	W2−mOb
5.88215e-09	-0.937159	0.18	0.399	-0.219	FALSE	0.000140695	SLC5A3	W2−mOb
0.000476902	0.517704	0.878	0.929	-0.051	TRUE	1	EMP1	W1−imOb/prog
5.96315e-09	-0.688585	0.468	0.666	-0.198	FALSE	0.000142633	TNFAIP2	W2−mOb
0.000488639	0.920507	0.405	0.287	0.118	TRUE	1	FAM43A	W1−imOb/prog
6.45297e-09	-0.432116	0.356	0.579	-0.223	FALSE	0.000154349	EYA1	W2−mOb
6.67756e-09	-1.15951	0.19	0.409	-0.219	FALSE	0.000159721	PTGS2	W2−mOb
6.81584e-09	0.417761	0.512	0.279	0.233	FALSE	0.000163028	RASAL2	W2−mOb
7.26961e-09	0.321639	0.42	0.198	0.222	FALSE	0.000173882	TBL1X	W2−mOb
7.40901e-09	-0.557136	0.859	0.898	-0.039	FALSE	0.000177216	CTNNB1	W2−mOb
7.59906e-09	-0.640215	0.351	0.551	-0.2	FALSE	0.000181762	FLRT3	W2−mOb
7.64533e-09	-0.276799	0.068	0.266	-0.198	FALSE	0.000182869	CCDC69	W2−mOb
7.73445e-09	0.404	0.956	0.978	-0.022	FALSE	0.000185	RPL29	W2−mOb
7.81384e-09	0.36234	0.288	0.099	0.189	FALSE	0.000186899	UBL7-AS1	W2−mOb
7.85347e-09	-0.494	0.566	0.724	-0.158	FALSE	0.000187847	TYMP	W2−mOb
7.98269e-09	-0.390709	0.971	0.985	-0.014	FALSE	0.000190938	MYL6	W2−mOb
8.01167e-09	0.392997	0.995	0.994	0.001	FALSE	0.000191631	RPS18	W2−mOb
8.01706e-09	-0.264357	0.049	0.241	-0.192	FALSE	0.00019176	CMKLR1	W2−mOb
8.17127e-09	-1.1895	0.698	0.749	-0.051	FALSE	0.000195449	SOD2	W2−mOb
8.69193e-09	-0.321985	0.985	0.994	-0.009	FALSE	0.000207902	ITM2B	W2−mOb
9.60032e-09	-0.564371	0.415	0.604	-0.189	FALSE	0.00022963	NCOA7	W2−mOb
0.000556855	0.519915	0.489	0.368	0.121	TRUE	1	LMO2	W1−imOb/prog
1.1063e-08	-0.972057	0.615	0.774	-0.159	FALSE	0.000264616	IGF1	W2−mOb
1.14242e-08	0.301238	0.322	0.127	0.195	FALSE	0.000273256	PLCB1	W2−mOb
1.28278e-08	0.341855	0.98	0.978	0.002	FALSE	0.000306827	RPS13	W2−mOb
1.28428e-08	-0.487631	0.546	0.734	-0.188	FALSE	0.000307186	UGP2	W2−mOb
1.287e-08	-0.580554	0.78	0.851	-0.071	FALSE	0.000307838	CDKN1C	W2−mOb
1.38187e-08	0.383119	0.815	0.653	0.162	FALSE	0.00033053	TPM3	W2−mOb
1.39298e-08	-0.403478	0.8	0.892	-0.092	FALSE	0.000333187	EPAS1	W2−mOb
1.42551e-08	-1.08095	0.229	0.458	-0.229	FALSE	0.000340968	TNFAIP3	W2−mOb
0.000663358	0.587375	0.588	0.516	0.072	TRUE	1	AMD1	W1−imOb/prog
1.5109e-08	-0.987204	0.312	0.505	-0.193	FALSE	0.000361393	HGF	W2−mOb
1.68322e-08	-0.522423	0.439	0.635	-0.196	FALSE	0.00040261	MCC	W2−mOb
1.70153e-08	-0.436694	0.444	0.65	-0.206	FALSE	0.00040699	ENG	W2−mOb
0.000755592	0.558231	0.412	0.297	0.115	TRUE	1	NR4A3	W1−imOb/prog
1.76268e-08	-0.376031	0.19	0.415	-0.225	FALSE	0.000421615	CNTN1	W2−mOb
1.78197e-08	-0.433181	0.912	0.954	-0.042	FALSE	0.000426229	WSB1	W2−mOb
1.85168e-08	0.441264	0.863	0.836	0.027	FALSE	0.000442903	PPIC	W2−mOb
0.000874797	0.756911	0.351	0.232	0.119	TRUE	1	FMO2	W1−imOb/prog
0.000926749	0.722932	0.893	0.919	-0.026	TRUE	1	CEBPD	W1−imOb/prog
1.9451e-08	-0.255296	0.049	0.232	-0.183	FALSE	0.000465248	KLHL13	W2−mOb
2.01128e-08	-0.579702	0.639	0.811	-0.172	FALSE	0.000481077	MIDN	W2−mOb
2.07031e-08	0.405608	0.58	0.356	0.224	FALSE	0.000495197	SMCO4	W2−mOb
2.25725e-08	0.489371	0.688	0.523	0.165	FALSE	0.000539911	PSIP1	W2−mOb
2.40517e-08	-0.437927	0.029	0.198	-0.169	FALSE	0.000575292	TUBB2B	W2−mOb
2.42625e-08	-0.47832	0.746	0.885	-0.139	FALSE	0.000580335	CAVIN1	W2−mOb
2.44578e-08	0.323279	0.346	0.142	0.204	FALSE	0.000585007	CD109	W2−mOb
2.47842e-08	0.457876	0.585	0.372	0.213	FALSE	0.000592813	TAB2	W2−mOb
2.49467e-08	0.290628	0.302	0.108	0.194	FALSE	0.000596699	CACNB4	W2−mOb
0.00157976	0.940935	0.16	0.076	0.084	TRUE	1	CXCL8	W1−imOb/prog
2.67245e-08	-0.393456	0.166	0.381	-0.215	FALSE	0.000639224	STEAP2	W2−mOb
2.68329e-08	-0.380396	0.902	0.969	-0.067	FALSE	0.000641817	HLA-C	W2−mOb
2.81576e-08	0.380617	0.517	0.3	0.217	FALSE	0.000673501	SDC1	W2−mOb
2.9391e-08	0.365389	0.966	0.966	0	FALSE	0.000703002	RPL12	W2−mOb
3.13885e-08	0.276564	0.985	0.988	-0.003	FALSE	0.000750782	RPLP2	W2−mOb
3.34947e-08	-0.557286	0.449	0.632	-0.183	FALSE	0.00080116	NFIL3	W2−mOb
3.61167e-08	-0.437088	0.659	0.789	-0.13	FALSE	0.000863876	H2AFJ	W2−mOb
3.74584e-08	-0.487452	0.6	0.737	-0.137	FALSE	0.000895968	UGCG	W2−mOb
3.84443e-08	-0.356629	0.122	0.331	-0.209	FALSE	0.00091955	ENC1	W2−mOb
4.17847e-08	0.299424	0.151	0.025	0.126	FALSE	0.000999447	MAMDC2	W2−mOb
4.19313e-08	0.41528	0.532	0.337	0.195	FALSE	0.00100295	CERCAM	W2−mOb
4.26076e-08	0.320592	0.312	0.121	0.191	FALSE	0.00101913	CD24	W2−mOb
4.42032e-08	-0.566082	0.59	0.746	-0.156	FALSE	0.0010573	FHL1	W2−mOb
0.00172406	0.570746	0.87	0.879	-0.009	TRUE	1	SOCS3	W1−imOb/prog
4.68861e-08	-0.384057	0.015	0.164	-0.149	FALSE	0.00112147	MEDAG	W2−mOb
4.73287e-08	-0.529411	0.805	0.876	-0.071	FALSE	0.00113205	MCL1	W2−mOb
5.09976e-08	0.293847	0.966	0.981	-0.015	FALSE	0.00121981	RPS29	W2−mOb
5.3139e-08	-0.377764	0.22	0.43	-0.21	FALSE	0.00127103	PPARG	W2−mOb
0.00187105	0.548905	0.626	0.584	0.042	TRUE	1	FZD8	W1−imOb/prog
0.00208398	0.570225	0.756	0.675	0.081	TRUE	1	DNAJB1	W1−imOb/prog
5.89002e-08	0.415525	0.678	0.502	0.176	FALSE	0.00140883	SRPK2	W2−mOb
5.97956e-08	0.428878	0.629	0.446	0.183	FALSE	0.00143025	OSTF1	W2−mOb
6.18607e-08	0.397853	0.283	0.105	0.178	FALSE	0.00147965	MMP23B	W2−mOb
6.33777e-08	0.329048	0.351	0.155	0.196	FALSE	0.00151593	ZDHHC2	W2−mOb
6.41741e-08	-0.41952	0.766	0.864	-0.098	FALSE	0.00153498	LIMA1	W2−mOb
6.45999e-08	0.424217	0.927	0.839	0.088	FALSE	0.00154517	EPB41L2	W2−mOb
6.53242e-08	-0.510347	0.507	0.697	-0.19	FALSE	0.00156249	WTAP	W2−mOb
6.55019e-08	-0.381618	0.21	0.421	-0.211	FALSE	0.00156674	CSTA	W2−mOb
6.56602e-08	0.415957	0.351	0.155	0.196	FALSE	0.00157053	CMYA5	W2−mOb
6.77956e-08	-0.4078	0.415	0.628	-0.213	FALSE	0.0016216	REV3L	W2−mOb
6.98424e-08	-0.313868	0.044	0.217	-0.173	FALSE	0.00167056	CADM3	W2−mOb
7.21503e-08	0.465446	0.707	0.567	0.14	FALSE	0.00172576	PXK	W2−mOb
7.36932e-08	-0.505067	0.776	0.882	-0.106	FALSE	0.00176267	CYBRD1	W2−mOb
8.1458e-08	-0.465039	0.859	0.92	-0.061	FALSE	0.00194839	FCGRT	W2−mOb
8.71179e-08	0.319798	0.19	0.046	0.144	FALSE	0.00208377	FRMD4B	W2−mOb
8.8353e-08	0.339882	0.976	0.972	0.004	FALSE	0.00211332	RPL18A	W2−mOb
8.93293e-08	0.360361	0.361	0.17	0.191	FALSE	0.00213667	GPC1	W2−mOb
8.9368e-08	-0.344372	0.249	0.48	-0.231	FALSE	0.00213759	DIO3OS	W2−mOb
9.22526e-08	-0.550334	0.717	0.808	-0.091	FALSE	0.00220659	MAGED2	W2−mOb
9.76896e-08	0.437952	0.854	0.728	0.126	FALSE	0.00233664	MAF	W2−mOb
1.048e-07	-0.285205	0.317	0.514	-0.197	FALSE	0.00250672	GALNT2	W2−mOb
0.00236006	0.676571	0.496	0.441	0.055	TRUE	1	VEGFA	W1−imOb/prog
1.15291e-07	0.3395	0.688	0.471	0.217	FALSE	0.00275764	PDLIM5	W2−mOb
1.20744e-07	0.283292	0.302	0.118	0.184	FALSE	0.00288808	CCDC3	W2−mOb
1.23853e-07	0.384135	0.702	0.563	0.139	FALSE	0.00296244	FAM177A1	W2−mOb
1.2466e-07	0.377247	0.98	0.978	0.002	FALSE	0.00298175	RPLP0	W2−mOb
1.25018e-07	-0.705875	0.727	0.892	-0.165	FALSE	0.00299031	IER2	W2−mOb
1.25702e-07	-0.574187	0.912	0.923	-0.011	FALSE	0.00300667	JUNB	W2−mOb
1.42847e-07	-0.454023	0.556	0.728	-0.172	FALSE	0.00341677	EPS8	W2−mOb
1.43823e-07	-0.376596	0.38	0.585	-0.205	FALSE	0.00344011	PSMB9	W2−mOb
1.47049e-07	-0.474757	0.176	0.362	-0.186	FALSE	0.00351726	ZC3H12A	W2−mOb
1.50872e-07	-0.257211	0.02	0.164	-0.144	FALSE	0.00360871	ALDH1A1	W2−mOb
1.52951e-07	-0.451099	0.361	0.579	-0.218	FALSE	0.00365844	PEAK1	W2−mOb
1.59799e-07	-0.378224	0.141	0.328	-0.187	FALSE	0.00382223	PODN	W2−mOb
1.63434e-07	-0.544864	0.551	0.706	-0.155	FALSE	0.00390919	TMEM108	W2−mOb
1.73747e-07	0.329745	0.956	0.91	0.046	FALSE	0.00415585	PABPC1	W2−mOb
1.74789e-07	-0.372105	0.117	0.303	-0.186	FALSE	0.00418079	HEYL	W2−mOb
1.82137e-07	0.331878	0.507	0.31	0.197	FALSE	0.00435653	SMYD2	W2−mOb
1.85349e-07	-0.397599	0.02	0.164	-0.144	FALSE	0.00443336	NDUFA4L2	W2−mOb
2.16091e-07	-0.362851	0.454	0.663	-0.209	FALSE	0.00516869	ALDH1A3	W2−mOb
2.24189e-07	-0.282328	0.029	0.183	-0.154	FALSE	0.00536237	DPP4	W2−mOb
2.32452e-07	-0.2668	0.015	0.152	-0.137	FALSE	0.00556003	SNCG	W2−mOb
2.3709e-07	0.445593	0.62	0.44	0.18	FALSE	0.00567096	PPFIA2	W2−mOb
2.41328e-07	-0.404657	0.751	0.864	-0.113	FALSE	0.00577233	PDGFRB	W2−mOb
2.417e-07	-0.288748	0.176	0.375	-0.199	FALSE	0.00578123	SERPINB9	W2−mOb
2.43639e-07	-0.456539	0.415	0.613	-0.198	FALSE	0.00582759	NRP1	W2−mOb
2.64231e-07	-0.461485	0.439	0.601	-0.162	FALSE	0.00632015	WASF3	W2−mOb
2.75788e-07	-0.281788	0.073	0.238	-0.165	FALSE	0.00659657	PIR	W2−mOb
2.80815e-07	-0.364996	0.58	0.74	-0.16	FALSE	0.0067168	COMT	W2−mOb
2.87957e-07	-0.303708	0.151	0.353	-0.202	FALSE	0.00688765	SREBF1	W2−mOb
2.97567e-07	0.48817	0.976	0.981	-0.005	FALSE	0.00711751	LGALS1	W2−mOb
2.97805e-07	0.432918	0.907	0.796	0.111	FALSE	0.00712319	SLIT2	W2−mOb
3.02549e-07	0.355178	0.595	0.406	0.189	FALSE	0.00723666	NTAN1	W2−mOb
3.07268e-07	-0.510615	0.371	0.56	-0.189	FALSE	0.00734955	PPP1R15B	W2−mOb
0.00296909	0.659978	0.534	0.496	0.038	TRUE	1	REL	W1−imOb/prog
3.17352e-07	-0.370941	0.307	0.533	-0.226	FALSE	0.00759075	ADGRL2	W2−mOb
3.18641e-07	0.250213	0.322	0.136	0.186	FALSE	0.00762159	MPPED2	W2−mOb
3.52065e-07	-0.408438	0.424	0.576	-0.152	FALSE	0.00842104	SPTSSA	W2−mOb
3.55167e-07	-0.517524	0.176	0.368	-0.192	FALSE	0.00849523	DCLK1	W2−mOb
3.67171e-07	0.421386	0.307	0.139	0.168	FALSE	0.00878237	KIF21A	W2−mOb
3.67185e-07	-0.370178	0.961	0.975	-0.014	FALSE	0.00878269	UBC	W2−mOb
3.75548e-07	-0.488331	0.249	0.452	-0.203	FALSE	0.00898274	GABRE	W2−mOb
3.75908e-07	-0.491967	0.6	0.731	-0.131	FALSE	0.00899134	ABI3BP	W2−mOb
3.82133e-07	-0.410309	0.785	0.885	-0.1	FALSE	0.00914024	LAMA4	W2−mOb
3.93702e-07	-0.544109	0.766	0.839	-0.073	FALSE	0.00941697	YBX3	W2−mOb
4.04108e-07	0.400753	0.537	0.334	0.203	FALSE	0.00966586	CSRP2	W2−mOb
4.09242e-07	-1.13488	0.039	0.189	-0.15	FALSE	0.00978866	CXCL3	W2−mOb
4.17329e-07	-0.850971	0.073	0.235	-0.162	FALSE	0.00998209	COL10A1	W2−mOb
4.25333e-07	-0.383057	0.727	0.827	-0.1	FALSE	0.0101735	TPR	W2−mOb
4.25886e-07	-0.572736	0.58	0.74	-0.16	FALSE	0.0101868	IFI6	W2−mOb
4.27689e-07	0.383165	0.99	0.975	0.015	FALSE	0.0102299	RPS2	W2−mOb
4.52752e-07	-0.311883	0.088	0.266	-0.178	FALSE	0.0108294	KIAA0040	W2−mOb
0.00320314	0.519008	0.504	0.373	0.131	TRUE	1	CHRDL1	W1−imOb/prog
4.70869e-07	0.423095	0.785	0.697	0.088	FALSE	0.0112627	RBFOX2	W2−mOb
4.74641e-07	0.314244	0.99	0.985	0.005	FALSE	0.0113529	RPS23	W2−mOb
4.76568e-07	0.38695	0.385	0.204	0.181	FALSE	0.011399	MAP2K6	W2−mOb
4.9152e-07	-0.327854	0.195	0.368	-0.173	FALSE	0.0117567	PARVB	W2−mOb
4.97147e-07	-0.983558	0.902	0.92	-0.018	FALSE	0.0118913	GSN	W2−mOb
4.99563e-07	0.372231	0.498	0.313	0.185	FALSE	0.0119491	LXN	W2−mOb
5.23427e-07	-0.384092	0.473	0.697	-0.224	FALSE	0.0125199	EDNRA	W2−mOb
5.39888e-07	0.319416	0.283	0.111	0.172	FALSE	0.0129136	CD55	W2−mOb
5.42949e-07	-0.360753	0.415	0.61	-0.195	FALSE	0.0129868	PLSCR1	W2−mOb
5.67173e-07	-0.715212	0.083	0.254	-0.171	FALSE	0.0135662	IFI27	W2−mOb
5.87875e-07	0.336043	0.649	0.474	0.175	FALSE	0.0140614	MZT2A	W2−mOb
5.95761e-07	0.291568	0.546	0.334	0.212	FALSE	0.01425	SRGAP2	W2−mOb
6.06279e-07	0.258687	0.449	0.248	0.201	FALSE	0.0145016	TENM3	W2−mOb
6.31372e-07	-0.292351	0.132	0.319	-0.187	FALSE	0.0151018	MMD	W2−mOb
6.38523e-07	-0.408945	0.38	0.57	-0.19	FALSE	0.0152728	DLG5	W2−mOb
6.50843e-07	-0.345342	0.385	0.585	-0.2	FALSE	0.0155675	SSBP3	W2−mOb
6.77661e-07	-0.395999	0.58	0.728	-0.148	FALSE	0.016209	SELENOS	W2−mOb
6.85257e-07	0.261714	0.361	0.173	0.188	FALSE	0.0163907	HSBP1L1	W2−mOb
6.94619e-07	-0.370796	0.873	0.907	-0.034	FALSE	0.0166146	ATP6V0E1	W2−mOb
7.00247e-07	0.399494	0.62	0.433	0.187	FALSE	0.0167492	CDC42EP1	W2−mOb
7.05039e-07	0.334107	0.985	0.96	0.025	FALSE	0.0168638	RPS19	W2−mOb
7.17513e-07	-0.409429	0.551	0.74	-0.189	FALSE	0.0171622	LAMC1	W2−mOb
7.31363e-07	-0.444371	0.449	0.61	-0.161	FALSE	0.0174935	PON2	W2−mOb
7.72009e-07	-0.425698	0	0.111	-0.111	FALSE	0.0184657	CRLF1	W2−mOb
7.73055e-07	0.277538	0.995	0.997	-0.002	FALSE	0.0184907	EEF1A1	W2−mOb
7.85275e-07	-0.347008	0.078	0.245	-0.167	FALSE	0.018783	DUSP6	W2−mOb
8.02251e-07	0.400594	0.795	0.628	0.167	FALSE	0.019189	FYN	W2−mOb
8.28848e-07	-0.631012	0.346	0.52	-0.174	FALSE	0.0198252	P4HA3	W2−mOb
8.83848e-07	-0.472431	0.395	0.573	-0.178	FALSE	0.0211408	AKR1C3	W2−mOb
8.85001e-07	0.414745	0.693	0.536	0.157	FALSE	0.0211683	COTL1	W2−mOb
8.98114e-07	-0.389032	0.893	0.932	-0.039	FALSE	0.021482	EMP1	W2−mOb
9.15668e-07	-0.385843	0.737	0.879	-0.142	FALSE	0.0219019	PRSS23	W2−mOb
9.32402e-07	-0.441834	0.58	0.718	-0.138	FALSE	0.0223021	RBMS3	W2−mOb
9.70983e-07	0.35144	0.668	0.492	0.176	FALSE	0.0232249	ASAP1	W2−mOb
9.7153e-07	0.277892	0.98	0.969	0.011	FALSE	0.023238	RPS25	W2−mOb
1.01554e-06	-0.352102	0.088	0.251	-0.163	FALSE	0.0242906	EDNRB	W2−mOb
1.0309e-06	-0.483818	0.717	0.808	-0.091	FALSE	0.024658	BMP5	W2−mOb
1.04183e-06	-0.595868	0.478	0.622	-0.144	FALSE	0.0249194	ABHD5	W2−mOb
1.04841e-06	-0.264875	0.122	0.3	-0.178	FALSE	0.025077	FBLN7	W2−mOb
1.08816e-06	-0.274122	0.073	0.235	-0.162	FALSE	0.0260276	RNASE2	W2−mOb
1.09329e-06	-0.420495	0.332	0.52	-0.188	FALSE	0.0261503	PTPRF	W2−mOb
1.10298e-06	-0.453344	0.6	0.74	-0.14	FALSE	0.0263821	REXO2	W2−mOb
1.11914e-06	0.334589	0.917	0.885	0.032	FALSE	0.0267687	ARL6IP5	W2−mOb
0.003649	0.902156	0.687	0.655	0.032	TRUE	1	ID2	W1−imOb/prog
1.15043e-06	0.343161	0.829	0.771	0.058	FALSE	0.0275171	MINOS1	W2−mOb
1.23341e-06	-0.41671	0.649	0.771	-0.122	FALSE	0.0295019	MXRA7	W2−mOb
1.27833e-06	-0.486321	0.254	0.437	-0.183	FALSE	0.0305763	TSHZ2	W2−mOb
1.30179e-06	0.302118	0.966	0.957	0.009	FALSE	0.0311376	NACA	W2−mOb
1.31914e-06	0.465684	0.81	0.681	0.129	FALSE	0.0315524	EMP2	W2−mOb
1.32191e-06	-0.355919	0.449	0.619	-0.17	FALSE	0.0316187	PEA15	W2−mOb
1.32588e-06	0.252521	0.312	0.142	0.17	FALSE	0.0317138	SMAD3	W2−mOb
1.34049e-06	0.313695	0.717	0.545	0.172	FALSE	0.0320632	NOTCH2	W2−mOb
1.34064e-06	-0.487335	0.673	0.793	-0.12	FALSE	0.0320667	CTSL	W2−mOb
1.3899e-06	0.415216	0.429	0.235	0.194	FALSE	0.0332449	FMNL3	W2−mOb
1.39997e-06	0.329862	0.244	0.093	0.151	FALSE	0.0334859	KLHL3	W2−mOb
1.40539e-06	-0.602704	0.185	0.365	-0.18	FALSE	0.0336156	TIMP4	W2−mOb
1.40854e-06	-0.459542	0.463	0.604	-0.141	FALSE	0.0336909	PLSCR4	W2−mOb
1.44051e-06	0.283826	0.341	0.161	0.18	FALSE	0.0344556	MMP11	W2−mOb
1.46319e-06	0.337969	0.356	0.173	0.183	FALSE	0.034998	NT5E	W2−mOb
1.48952e-06	0.317943	0.922	0.882	0.04	FALSE	0.0356278	RPL4	W2−mOb
1.51975e-06	0.43985	0.688	0.563	0.125	FALSE	0.0363509	DKK3	W2−mOb
1.59846e-06	-0.359688	0.161	0.359	-0.198	FALSE	0.0382336	MFAP4	W2−mOb
1.63701e-06	-0.387112	0	0.105	-0.105	FALSE	0.0391557	CCL13	W2−mOb
1.67781e-06	0.413803	0.463	0.276	0.187	FALSE	0.0401316	INTU	W2−mOb
1.75777e-06	0.320464	0.151	0.037	0.114	FALSE	0.042044	ADAMTS18	W2−mOb
1.85901e-06	0.29614	0.849	0.734	0.115	FALSE	0.0444656	CAMK2D	W2−mOb
1.91142e-06	-0.558847	0.756	0.848	-0.092	FALSE	0.0457193	DUSP1	W2−mOb
2.00471e-06	-0.533812	0.561	0.731	-0.17	FALSE	0.0479507	CRISPLD2	W2−mOb
2.10186e-06	0.303704	0.493	0.303	0.19	FALSE	0.0502744	NBPF19	W2−mOb
0.00523717	0.792671	0.244	0.151	0.093	TRUE	1	LIF	W1−imOb/prog
2.11181e-06	-0.41483	0.488	0.638	-0.15	FALSE	0.0505125	TGFBR2	W2−mOb
2.26739e-06	-0.3441	0.21	0.387	-0.177	FALSE	0.0542337	MTUS1	W2−mOb
2.39399e-06	-0.278184	0.937	0.963	-0.026	FALSE	0.0572619	SKP1	W2−mOb
2.4562e-06	0.268512	0.985	0.997	-0.012	FALSE	0.0587499	RPL13	W2−mOb
2.45634e-06	0.307264	0.634	0.43	0.204	FALSE	0.0587533	CMTM3	W2−mOb
2.49883e-06	0.362611	0.571	0.406	0.165	FALSE	0.0597696	VEZT	W2−mOb
2.61002e-06	0.372727	0.493	0.297	0.196	FALSE	0.0624291	MFAP2	W2−mOb
2.67385e-06	-0.36871	0.385	0.529	-0.144	FALSE	0.0639559	TMED5	W2−mOb
2.70834e-06	0.311897	0.429	0.245	0.184	FALSE	0.0647808	TNIK	W2−mOb
2.75988e-06	0.401218	0.585	0.412	0.173	FALSE	0.0660137	AKIRIN2	W2−mOb
2.76429e-06	-0.271768	0.122	0.291	-0.169	FALSE	0.066119	ZNF385A	W2−mOb
2.8261e-06	-0.44241	0.873	0.904	-0.031	FALSE	0.0675974	FOSB	W2−mOb
2.84894e-06	-0.351238	0.449	0.622	-0.173	FALSE	0.0681437	GLIPR1	W2−mOb
3.01511e-06	0.337684	0.839	0.774	0.065	FALSE	0.0721184	PTTG1IP	W2−mOb
3.05102e-06	0.302072	0.473	0.285	0.188	FALSE	0.0729773	KPNA3	W2−mOb
3.06568e-06	0.315075	0.405	0.226	0.179	FALSE	0.0733279	DLX6-AS1	W2−mOb
3.12547e-06	0.315213	0.854	0.762	0.092	FALSE	0.074758	IRF2BP2	W2−mOb
3.161e-06	-0.312874	0.278	0.449	-0.171	FALSE	0.0756079	SIK2	W2−mOb
3.1807e-06	0.352141	0.912	0.873	0.039	FALSE	0.0760793	RPS17	W2−mOb
3.22566e-06	0.436215	0.693	0.588	0.105	FALSE	0.0771546	ZC3HAV1	W2−mOb
3.43812e-06	0.307075	0.737	0.536	0.201	FALSE	0.0822365	RFLNB	W2−mOb
3.44631e-06	-0.327119	0.893	0.923	-0.03	FALSE	0.0824322	GPX4	W2−mOb
0.00840946	0.652509	0.42	0.348	0.072	TRUE	1	ADAMTS4	W1−imOb/prog
3.59469e-06	-0.389578	0.229	0.406	-0.177	FALSE	0.0859814	CRYBG3	W2−mOb
3.62028e-06	0.433095	0.902	0.833	0.069	FALSE	0.0865935	ZFP36L2	W2−mOb
3.65426e-06	-0.475432	0.034	0.164	-0.13	FALSE	0.0874061	CH25H	W2−mOb
3.82703e-06	-0.290722	0.18	0.359	-0.179	FALSE	0.0915388	MGST1	W2−mOb
3.90312e-06	-0.506611	0.185	0.368	-0.183	FALSE	0.0933587	SLITRK6	W2−mOb
3.94367e-06	-0.310147	0.82	0.895	-0.075	FALSE	0.0943287	PRDX1	W2−mOb
4.04309e-06	0.275595	0.883	0.839	0.044	FALSE	0.0967066	SERBP1	W2−mOb
4.0508e-06	0.40677	0.61	0.415	0.195	FALSE	0.0968911	GOLGA8A	W2−mOb
4.16783e-06	-0.321904	0.868	0.907	-0.039	FALSE	0.0996903	ATP5IF1	W2−mOb
4.3313e-06	-0.336048	0.298	0.486	-0.188	FALSE	0.1036	VGLL3	W2−mOb
4.53204e-06	-0.325349	0.483	0.675	-0.192	FALSE	0.108402	TNS3	W2−mOb
4.58222e-06	-0.401741	0.234	0.396	-0.162	FALSE	0.109602	AKR1C1	W2−mOb
4.66152e-06	0.279667	0.971	0.985	-0.014	FALSE	0.111499	RPL7A	W2−mOb
4.67185e-06	-0.41445	0.498	0.666	-0.168	FALSE	0.111746	SPON1	W2−mOb
4.78957e-06	0.255308	0.4	0.22	0.18	FALSE	0.114562	ARHGAP23	W2−mOb
4.79281e-06	-0.315836	0.176	0.344	-0.168	FALSE	0.114639	ALX4	W2−mOb
4.86599e-06	-0.576328	0.776	0.858	-0.082	FALSE	0.11639	NFKBIZ	W2−mOb
5.06271e-06	-0.361581	0.195	0.365	-0.17	FALSE	0.121095	ST3GAL5	W2−mOb
5.17704e-06	-0.354147	0.746	0.83	-0.084	FALSE	0.12383	ITGB5	W2−mOb
5.27969e-06	-0.552088	0.263	0.427	-0.164	FALSE	0.126285	INSIG1	W2−mOb
5.68943e-06	0.262036	0.395	0.229	0.166	FALSE	0.136086	KDELR3	W2−mOb
5.71853e-06	0.305101	0.395	0.223	0.172	FALSE	0.136781	TNFRSF19	W2−mOb
5.72154e-06	-0.363399	0.883	0.916	-0.033	FALSE	0.136854	CALR	W2−mOb
5.84133e-06	0.253053	0.98	0.985	-0.005	FALSE	0.139719	RPL6	W2−mOb
6.05277e-06	0.321819	0.966	0.963	0.003	FALSE	0.144776	RPL36	W2−mOb
6.81019e-06	0.327985	0.78	0.718	0.062	FALSE	0.162893	ARPC5	W2−mOb
6.93219e-06	-0.702934	0.98	0.988	-0.008	FALSE	0.165811	RPL39	W2−mOb
7.00592e-06	-0.420184	0.868	0.923	-0.055	FALSE	0.167575	MAP4K4	W2−mOb
7.12305e-06	-0.705304	0.459	0.594	-0.135	FALSE	0.170376	NR4A1	W2−mOb
7.21692e-06	-0.331804	0.551	0.7	-0.149	FALSE	0.172621	CD151	W2−mOb
7.46898e-06	-0.425554	0.941	0.963	-0.022	FALSE	0.178651	CCDC80	W2−mOb
7.47091e-06	-0.654446	0.19	0.356	-0.166	FALSE	0.178697	RASD1	W2−mOb
7.49171e-06	0.272772	0.337	0.173	0.164	FALSE	0.179194	KAT2B	W2−mOb
1.36313e-55	2.40032	0.902	0.303	0.599	TRUE	3.26046e-51	THBS4	W2−mOb
7.62105e-06	-0.254491	0.044	0.173	-0.129	FALSE	0.182288	AC103770.1	W2−mOb
7.68933e-06	0.26997	0.493	0.31	0.183	FALSE	0.183921	KNOP1	W2−mOb
7.72688e-06	-0.252494	0.078	0.226	-0.148	FALSE	0.184819	LMOD1	W2−mOb
7.78556e-06	-0.640349	0.229	0.409	-0.18	FALSE	0.186223	ANGPTL4	W2−mOb
7.83159e-06	-0.459359	0.341	0.526	-0.185	FALSE	0.187324	VEGFA	W2−mOb
7.83925e-06	-0.26652	0.151	0.319	-0.168	FALSE	0.187507	ODF3B	W2−mOb
7.96695e-06	-0.530476	0.737	0.78	-0.043	FALSE	0.190562	KLF9	W2−mOb
8.20492e-06	-0.501784	0.229	0.39	-0.161	FALSE	0.196254	MEST	W2−mOb
8.35791e-06	0.348947	0.873	0.805	0.068	FALSE	0.199913	SPAG9	W2−mOb
8.47004e-06	-0.250191	0.112	0.266	-0.154	FALSE	0.202595	FAM198B	W2−mOb
8.61132e-06	0.353891	0.863	0.848	0.015	FALSE	0.205974	ZFAS1	W2−mOb
8.76063e-06	0.303835	0.522	0.35	0.172	FALSE	0.209545	ZNF532	W2−mOb
9.00673e-06	-0.436071	0.751	0.879	-0.128	FALSE	0.215432	EBF1	W2−mOb
9.08604e-06	-0.303831	0.776	0.83	-0.054	FALSE	0.217329	SERINC1	W2−mOb
9.15036e-06	-0.919247	0.639	0.749	-0.11	FALSE	0.218867	IER3	W2−mOb
9.37498e-06	0.287017	0.966	0.981	-0.015	FALSE	0.22424	RPL26	W2−mOb
9.46645e-06	0.30573	0.873	0.774	0.099	FALSE	0.226428	ACTR2	W2−mOb
9.66936e-06	0.352185	0.688	0.551	0.137	FALSE	0.231281	TCF7L2	W2−mOb
9.7595e-06	0.377677	0.58	0.409	0.171	FALSE	0.233437	KAZN	W2−mOb
9.75999e-06	0.256815	0.18	0.062	0.118	FALSE	0.233449	HOXA10-AS	W2−mOb
9.95246e-06	-0.763274	0.146	0.31	-0.164	FALSE	0.238053	ESM1	W2−mOb
1.05981e-05	-0.296735	0.605	0.709	-0.104	FALSE	0.253495	ANXA7	W2−mOb
1.06913e-05	0.477077	0.771	0.706	0.065	FALSE	0.255726	ECM2	W2−mOb
1.07744e-05	-0.337955	0.727	0.836	-0.109	FALSE	0.257713	GCC2	W2−mOb
1.08018e-05	0.477128	0.751	0.678	0.073	FALSE	0.258369	COPZ2	W2−mOb
1.08687e-05	-0.407787	0.371	0.511	-0.14	FALSE	0.259967	IDI1	W2−mOb
1.12971e-05	-0.259161	0.268	0.43	-0.162	FALSE	0.270215	TNS1	W2−mOb
1.18342e-05	-0.368541	0.473	0.613	-0.14	FALSE	0.283063	HOXA10	W2−mOb
1.20049e-05	-0.286336	0.205	0.384	-0.179	FALSE	0.287146	PEAR1	W2−mOb
1.20786e-05	-0.570245	0.42	0.579	-0.159	FALSE	0.288907	NR4A2	W2−mOb
1.23019e-05	-0.388398	0.307	0.467	-0.16	FALSE	0.29425	CRIM1	W2−mOb
1.25967e-05	-0.368417	0.98	0.985	-0.005	FALSE	0.301302	COL6A2	W2−mOb
1.26293e-05	0.301272	0.332	0.17	0.162	FALSE	0.302079	NCALD	W2−mOb
1.28367e-05	-0.477381	0.473	0.573	-0.1	FALSE	0.307041	SMAP1	W2−mOb
1.33549e-05	-0.320488	0.702	0.808	-0.106	FALSE	0.319437	NFE2L2	W2−mOb
1.39249e-05	0.3419	0.898	0.873	0.025	FALSE	0.33307	RPL36A	W2−mOb
1.41514e-05	-0.525529	0.649	0.789	-0.14	FALSE	0.338487	ITGBL1	W2−mOb
1.41875e-05	-0.387503	0.585	0.669	-0.084	FALSE	0.339352	ALDH2	W2−mOb
1.50858e-05	-0.448025	0.385	0.585	-0.2	FALSE	0.360838	MEG3	W2−mOb
1.56325e-05	0.252745	0.98	0.988	-0.008	FALSE	0.373914	RPL21	W2−mOb
1.6152e-05	-0.279586	0.493	0.653	-0.16	FALSE	0.386341	PCYOX1	W2−mOb
1.62691e-05	0.306005	0.761	0.625	0.136	FALSE	0.38914	UPF3A	W2−mOb
1.62874e-05	0.269083	0.985	0.978	0.007	FALSE	0.389577	RPS8	W2−mOb
1.63574e-05	-0.26146	0.141	0.297	-0.156	FALSE	0.391252	KCNK1	W2−mOb
1.65436e-05	-0.257347	0.107	0.257	-0.15	FALSE	0.395706	TMEM132C	W2−mOb
1.6702e-05	-0.382434	0.639	0.762	-0.123	FALSE	0.399495	ZCCHC24	W2−mOb
1.68483e-05	0.264559	0.751	0.687	0.064	FALSE	0.402993	NME4	W2−mOb
1.68709e-05	0.422243	0.488	0.313	0.175	FALSE	0.403534	SLC29A1	W2−mOb
1.7168e-05	-0.299061	0.78	0.864	-0.084	FALSE	0.410642	SARAF	W2−mOb
1.7455e-05	-0.262048	0.6	0.712	-0.112	FALSE	0.417505	ATN1	W2−mOb
1.80509e-05	-0.272391	0.424	0.601	-0.177	FALSE	0.43176	DCTN6	W2−mOb
1.88077e-05	-0.394438	0.385	0.545	-0.16	FALSE	0.449862	BNC2	W2−mOb
1.89795e-05	0.368149	0.517	0.368	0.149	FALSE	0.453971	OTUD7B	W2−mOb
1.94269e-05	-0.427644	0.449	0.554	-0.105	FALSE	0.464672	CPEB4	W2−mOb
1.95577e-05	0.278882	0.8	0.706	0.094	FALSE	0.467801	ACTN1	W2−mOb
2.01367e-05	0.332714	0.41	0.241	0.169	FALSE	0.481649	RALGDS	W2−mOb
2.01594e-05	-0.314666	0.268	0.44	-0.172	FALSE	0.482192	OSBPL1A	W2−mOb
2.05299e-05	-0.318817	0.761	0.851	-0.09	FALSE	0.491055	PSME1	W2−mOb
2.14135e-05	0.421172	0.683	0.57	0.113	FALSE	0.51219	GLUL	W2−mOb
2.15649e-05	-0.340463	0.766	0.827	-0.061	FALSE	0.515812	FKBP1A	W2−mOb
2.16105e-05	0.281196	0.517	0.337	0.18	FALSE	0.516901	DNM3OS	W2−mOb
2.18341e-05	0.251484	0.985	0.975	0.01	FALSE	0.522249	RPL24	W2−mOb
2.19764e-05	-0.303503	0.034	0.152	-0.118	FALSE	0.525653	TGM2	W2−mOb
2.24076e-05	-0.280014	0.112	0.266	-0.154	FALSE	0.535967	ABCA9	W2−mOb
2.30601e-05	0.313787	0.795	0.663	0.132	FALSE	0.551576	MDFI	W2−mOb
2.30633e-05	0.409854	0.254	0.115	0.139	FALSE	0.551651	RGCC	W2−mOb
2.34652e-05	-0.276268	0.078	0.214	-0.136	FALSE	0.561263	CSGALNACT1	W2−mOb
2.35715e-05	-0.296743	0.244	0.427	-0.183	FALSE	0.563807	HTRA3	W2−mOb
2.5898e-05	-0.305563	0.405	0.567	-0.162	FALSE	0.619454	PRKACA	W2−mOb
2.59978e-05	0.253549	0.317	0.167	0.15	FALSE	0.621842	SLC27A3	W2−mOb
2.61964e-05	-0.349276	0.468	0.61	-0.142	FALSE	0.626591	PDE4D	W2−mOb
2.62062e-05	0.329663	0.502	0.353	0.149	FALSE	0.626825	SMAD1	W2−mOb
2.66575e-05	0.25565	0.371	0.217	0.154	FALSE	0.63762	ANKRD44	W2−mOb
2.67337e-05	0.3514	0.898	0.87	0.028	FALSE	0.639443	EIF3E	W2−mOb
2.7197e-05	0.271065	0.346	0.189	0.157	FALSE	0.650524	VPS26C	W2−mOb
2.74165e-05	0.303626	0.424	0.263	0.161	FALSE	0.655776	ANKRD36C	W2−mOb
2.81477e-05	-0.42829	0.449	0.585	-0.136	FALSE	0.673265	CSRP1	W2−mOb
2.83572e-05	-0.326223	0.844	0.867	-0.023	FALSE	0.678275	PRKAR1A	W2−mOb
2.84424e-05	-0.351032	0.571	0.715	-0.144	FALSE	0.680313	CRISPLD1	W2−mOb
2.87802e-05	-0.304568	0.727	0.876	-0.149	FALSE	0.688394	SBDS	W2−mOb
2.91202e-05	0.312648	0.371	0.217	0.154	FALSE	0.696526	DLG2	W2−mOb
2.91885e-05	-0.286755	0.878	0.907	-0.029	FALSE	0.698161	PDGFRA	W2−mOb
2.9658e-05	-0.335785	0.473	0.616	-0.143	FALSE	0.709389	HMGB2	W2−mOb
3.97305e-52	2.26185	0.893	0.39	0.503	TRUE	9.50314e-48	OMD	W2−mOb
3.01707e-05	0.256191	0.976	0.957	0.019	FALSE	0.721653	RPL38	W2−mOb
3.10283e-05	0.327974	0.668	0.529	0.139	FALSE	0.742165	HIPK1	W2−mOb
3.15102e-05	0.266609	0.502	0.319	0.183	FALSE	0.753692	LIMD2	W2−mOb
3.17028e-05	-0.327105	0.585	0.709	-0.124	FALSE	0.758299	CTSO	W2−mOb
3.17352e-05	-0.296066	0.785	0.895	-0.11	FALSE	0.759075	GABARAPL2	W2−mOb
3.19162e-05	-0.385707	0.317	0.48	-0.163	FALSE	0.763404	HS6ST1	W2−mOb
3.20219e-05	-0.253097	0.863	0.904	-0.041	FALSE	0.765931	NFIC	W2−mOb
3.31537e-05	-0.447642	0.883	0.913	-0.03	FALSE	0.793004	OLFML3	W2−mOb
3.38646e-05	0.336005	0.483	0.313	0.17	FALSE	0.810008	ITGB2	W2−mOb
3.4578e-05	-0.345776	0.941	0.957	-0.016	FALSE	0.827072	MT-CO2	W2−mOb
3.58685e-05	0.259545	0.244	0.111	0.133	FALSE	0.857939	MAGI1	W2−mOb
3.7202e-05	-0.289816	0.522	0.687	-0.165	FALSE	0.889835	SELENBP1	W2−mOb
3.79686e-05	0.334537	0.502	0.353	0.149	FALSE	0.908171	MYO1E	W2−mOb
3.808e-05	0.37498	0.707	0.61	0.097	FALSE	0.910834	SNHG8	W2−mOb
3.92538e-05	-0.303898	0.171	0.325	-0.154	FALSE	0.938911	ANKRD9	W2−mOb
4.0017e-05	-0.356566	0.932	0.96	-0.028	FALSE	0.957165	JUND	W2−mOb
4.08971e-05	-0.315991	0.815	0.879	-0.064	FALSE	0.978217	NFIA	W2−mOb
4.12205e-05	0.394366	0.766	0.641	0.125	FALSE	0.985953	FOXN3	W2−mOb
4.21533e-05	-0.375761	0.215	0.359	-0.144	FALSE	1	HIC1	W2−mOb
4.54394e-05	-0.262075	0.249	0.402	-0.153	FALSE	1	TBC1D16	W2−mOb
4.57381e-05	-0.468358	0.776	0.885	-0.109	FALSE	1	ZFP36	W2−mOb
4.58739e-05	0.381768	0.522	0.356	0.166	FALSE	1	SEMA6D	W2−mOb
3.59596e-51	1.40641	0.663	0.059	0.604	TRUE	8.60118e-47	ACAN	W2−mOb
4.92304e-05	0.275525	0.459	0.288	0.171	FALSE	1	MID1	W2−mOb
5.05355e-05	-0.254835	0.907	0.941	-0.034	FALSE	1	OAZ1	W2−mOb
5.22434e-05	0.311118	0.922	0.913	0.009	FALSE	1	RPS4Y1	W2−mOb
5.22801e-05	-0.265605	0.19	0.344	-0.154	FALSE	1	FAM241A	W2−mOb
5.86398e-05	0.270106	0.756	0.613	0.143	FALSE	1	SYNCRIP	W2−mOb
5.8815e-05	-0.367498	0.254	0.415	-0.161	FALSE	1	SPON2	W2−mOb
6.00102e-05	-0.457525	0.785	0.827	-0.042	FALSE	1	VMP1	W2−mOb
6.02276e-05	0.346343	0.507	0.359	0.148	FALSE	1	KRAS	W2−mOb
6.06111e-05	-0.262695	0.59	0.706	-0.116	FALSE	1	MCFD2	W2−mOb
6.10079e-05	-0.276981	0.473	0.641	-0.168	FALSE	1	RNF213	W2−mOb
6.12447e-05	-0.266176	0.61	0.746	-0.136	FALSE	1	TSPAN4	W2−mOb
6.13308e-05	-0.31939	0.824	0.87	-0.046	FALSE	1	SPATS2L	W2−mOb
6.23874e-05	-0.296436	0.678	0.796	-0.118	FALSE	1	SGCE	W2−mOb
6.26458e-05	0.370254	0.39	0.245	0.145	FALSE	1	ATP1B1	W2−mOb
6.47882e-05	-0.311658	0.58	0.706	-0.126	FALSE	1	ACADVL	W2−mOb
6.77096e-05	0.285887	0.683	0.539	0.144	FALSE	1	ANKRD10	W2−mOb
6.84808e-05	-0.48028	0.585	0.69	-0.105	FALSE	1	MYADM	W2−mOb
7.01873e-05	-0.319935	0.341	0.48	-0.139	FALSE	1	CREB3L2	W2−mOb
7.07544e-05	0.315215	0.863	0.882	-0.019	FALSE	1	RBM3	W2−mOb
7.19668e-05	0.289438	0.863	0.768	0.095	FALSE	1	ANKRD12	W2−mOb
7.32105e-05	-0.270887	0.815	0.867	-0.052	FALSE	1	CLIC1	W2−mOb
7.37043e-05	-0.259473	0.234	0.375	-0.141	FALSE	1	GNA12	W2−mOb
7.38174e-05	-1.19484	0.278	0.409	-0.131	FALSE	1	LPL	W2−mOb
7.55846e-05	-0.468132	0.824	0.892	-0.068	FALSE	1	COL6A3	W2−mOb
7.81332e-05	0.271084	0.263	0.136	0.127	FALSE	1	CDKN2D	W2−mOb
5.94688e-50	1.50069	0.722	0.105	0.617	TRUE	1.42243e-45	NCAM1	W2−mOb
7.9818e-05	-0.48738	0.322	0.464	-0.142	FALSE	1	SSTR2	W2−mOb
8.02343e-05	0.271705	0.624	0.486	0.138	FALSE	1	BLVRB	W2−mOb
8.22292e-05	-0.308846	0.366	0.533	-0.167	FALSE	1	ANK2	W2−mOb
8.46973e-05	0.253557	0.688	0.57	0.118	FALSE	1	NDUFAF8	W2−mOb
8.54265e-05	0.319979	0.961	0.975	-0.014	FALSE	1	RPS7	W2−mOb
8.80399e-05	-0.333058	0.098	0.229	-0.131	FALSE	1	ATP1A2	W2−mOb
9.01379e-05	-0.271922	1	0.997	0.003	FALSE	1	TMSB10	W2−mOb
9.28864e-05	-0.334753	0.195	0.334	-0.139	FALSE	1	SLC25A44	W2−mOb
9.53166e-05	-0.254069	0.727	0.814	-0.087	FALSE	1	MYH9	W2−mOb
9.55763e-05	-0.506093	0.244	0.406	-0.162	FALSE	1	GPRC5A	W2−mOb
9.61712e-05	0.267659	0.834	0.737	0.097	FALSE	1	RSL24D1	W2−mOb
9.89562e-05	0.255649	0.405	0.251	0.154	FALSE	1	EFNA1	W2−mOb
0.000100588	-0.32644	0.434	0.601	-0.167	FALSE	1	PLTP	W2−mOb
0.000100895	0.297129	0.571	0.446	0.125	FALSE	1	ARIH2	W2−mOb
0.000105319	0.302878	0.741	0.628	0.113	FALSE	1	PHF14	W2−mOb
0.00010532	0.341835	0.605	0.48	0.125	FALSE	1	TGFB1	W2−mOb
0.000105683	-0.283936	0.278	0.43	-0.152	FALSE	1	LPAR1	W2−mOb
0.000105908	0.44416	0.527	0.381	0.146	FALSE	1	STMN1	W2−mOb
0.000108104	-0.376145	0.62	0.731	-0.111	FALSE	1	FAM107B	W2−mOb
0.000110203	-0.404289	0.585	0.706	-0.121	FALSE	1	TNRC6C	W2−mOb
0.000111111	0.26935	0.561	0.406	0.155	FALSE	1	PBX3	W2−mOb
0.000111226	-0.27487	0.059	0.167	-0.108	FALSE	1	DHCR24	W2−mOb
0.00011198	-0.253684	0.112	0.241	-0.129	FALSE	1	RAB20	W2−mOb
0.000112178	-0.268961	0.229	0.381	-0.152	FALSE	1	NMB	W2−mOb
0.000113209	0.336752	0.702	0.632	0.07	FALSE	1	ANP32B	W2−mOb
0.000116016	-0.540786	0.795	0.864	-0.069	FALSE	1	TRAM1	W2−mOb
0.000116286	-0.293239	0.351	0.486	-0.135	FALSE	1	ACO1	W2−mOb
0.000122432	-0.282237	0.805	0.861	-0.056	FALSE	1	TMBIM4	W2−mOb
0.000123456	-0.763682	0.259	0.406	-0.147	FALSE	1	COMP	W2−mOb
0.000125279	0.264852	0.141	0.046	0.095	FALSE	1	SYT12	W2−mOb
0.000127777	0.35451	0.478	0.341	0.137	FALSE	1	DSTYK	W2−mOb
0.000130042	0.326964	0.868	0.851	0.017	FALSE	1	TUBB	W2−mOb
0.0001322	-0.264263	0.268	0.409	-0.141	FALSE	1	IGF2.1	W2−mOb
0.000137601	0.313374	0.698	0.604	0.094	FALSE	1	FOXO3	W2−mOb
2.16887e-47	4.13848	0.61	0.043	0.567	TRUE	5.18773e-43	IBSP	W2−mOb
0.000141084	-0.418902	0.2	0.356	-0.156	FALSE	1	CARMN	W2−mOb
0.000142467	-0.624539	0.771	0.824	-0.053	FALSE	1	IRF1	W2−mOb
0.000148329	0.38573	0.161	0.062	0.099	FALSE	1	DAPL1	W2−mOb
0.000148683	0.310506	0.829	0.774	0.055	FALSE	1	PDCD4	W2−mOb
0.000150065	-0.28122	0.634	0.743	-0.109	FALSE	1	SLC25A37	W2−mOb
0.000150871	-0.500775	0.888	0.91	-0.022	FALSE	1	TSC22D1	W2−mOb
0.000160709	-0.307638	0.707	0.774	-0.067	FALSE	1	FKBP2	W2−mOb
0.000163772	-0.253846	0.307	0.474	-0.167	FALSE	1	ABCA6	W2−mOb
0.000175195	0.289139	0.702	0.622	0.08	FALSE	1	CHMP3	W2−mOb
0.000177213	-0.315055	0.415	0.529	-0.114	FALSE	1	CCDC170	W2−mOb
0.000178953	-0.295418	0.468	0.625	-0.157	FALSE	1	PHACTR2	W2−mOb
0.000186126	0.338893	0.893	0.83	0.063	FALSE	1	TUBA1B	W2−mOb
0.000186367	-0.263527	0.273	0.418	-0.145	FALSE	1	XAF1	W2−mOb
0.000188769	0.312238	0.81	0.706	0.104	FALSE	1	SLC38A2	W2−mOb
0.000191003	0.260598	0.863	0.82	0.043	FALSE	1	DEK	W2−mOb
0.000191258	-0.279087	0.629	0.734	-0.105	FALSE	1	EMC7	W2−mOb
0.000192028	-0.28484	0.351	0.486	-0.135	FALSE	1	TKT	W2−mOb
0.000193987	-0.253603	0.18	0.319	-0.139	FALSE	1	UBR1	W2−mOb
1.19417e-44	1.58179	0.868	0.31	0.558	TRUE	2.85633e-40	FAT3	W2−mOb
0.000200436	-0.302869	0.434	0.57	-0.136	FALSE	1	RNF130	W2−mOb
0.000204917	0.479267	0.678	0.582	0.096	FALSE	1	ALPL	W2−mOb
0.000206007	0.250125	0.502	0.344	0.158	FALSE	1	KIAA1551	W2−mOb
0.000216545	-0.251431	0.951	0.988	-0.037	FALSE	1	UBB	W2−mOb
0.000217487	-0.400275	0.571	0.672	-0.101	FALSE	1	SIX1	W2−mOb
0.000218103	-0.382416	0.127	0.26	-0.133	FALSE	1	G0S2	W2−mOb
0.000222097	0.438777	0.741	0.635	0.106	FALSE	1	SYNE1	W2−mOb
0.000226331	-0.253834	0.239	0.375	-0.136	FALSE	1	MAN1A1	W2−mOb
0.000232307	-0.261187	0.717	0.808	-0.091	FALSE	1	NOTCH3	W2−mOb
0.000244191	-0.989512	0.356	0.486	-0.13	FALSE	1	IGFBP3	W2−mOb
0.000257709	0.264006	0.507	0.356	0.151	FALSE	1	FRMD6-AS1	W2−mOb
0.000262447	0.356304	0.532	0.418	0.114	FALSE	1	DNAJB9	W2−mOb
0.000271756	-0.301088	0.034	0.127	-0.093	FALSE	1	ADAM28	W2−mOb
0.000277311	-0.310376	0.532	0.644	-0.112	FALSE	1	COPB2	W2−mOb
0.000282755	-0.250191	0.522	0.625	-0.103	FALSE	1	PSMB8	W2−mOb
0.000290072	0.315744	0.537	0.421	0.116	FALSE	1	GXYLT2	W2−mOb
0.000291717	0.26676	0.917	0.898	0.019	FALSE	1	YBX1	W2−mOb
0.000295182	-0.430718	0.195	0.334	-0.139	FALSE	1	PCDH9	W2−mOb
0.000298339	-0.26127	0.815	0.901	-0.086	FALSE	1	PSMB1	W2−mOb
0.000302691	0.271371	0.507	0.375	0.132	FALSE	1	P3H1	W2−mOb
0.000308	0.303787	0.546	0.437	0.109	FALSE	1	MYO9A	W2−mOb
0.000313285	0.330805	0.722	0.61	0.112	FALSE	1	SNAI2	W2−mOb
0.000314001	-0.252803	0.488	0.653	-0.165	FALSE	1	GMFG	W2−mOb
0.000336539	-0.254225	0.941	0.972	-0.031	FALSE	1	CYP1B1	W2−mOb
0.000351323	-0.298751	0.654	0.715	-0.061	FALSE	1	REEP3	W2−mOb
0.000357766	0.287314	0.371	0.245	0.126	FALSE	1	FAM207A	W2−mOb
0.000357849	0.277691	0.273	0.149	0.124	FALSE	1	CD83	W2−mOb
0.000364175	-0.519333	0.078	0.183	-0.105	FALSE	1	SCD	W2−mOb
0.000364917	-0.272248	0.395	0.536	-0.141	FALSE	1	RNF13	W2−mOb
0.000365348	0.25236	0.741	0.638	0.103	FALSE	1	TJP1	W2−mOb
0.000384543	-0.253922	0.459	0.585	-0.126	FALSE	1	PBX1	W2−mOb
0.000384693	-0.402129	0.912	0.95	-0.038	FALSE	1	NNMT	W2−mOb
0.000397087	0.334383	0.405	0.266	0.139	FALSE	1	COL8A2	W2−mOb
0.000397846	-0.272257	0.737	0.83	-0.093	FALSE	1	SELENOF	W2−mOb
0.000400633	-0.281812	0.795	0.882	-0.087	FALSE	1	TPI1	W2−mOb
1.02731e-43	1.34952	0.849	0.337	0.512	TRUE	2.45721e-39	LMO7	W2−mOb
0.000420503	0.291783	0.512	0.372	0.14	FALSE	1	TRPM7	W2−mOb
0.000421357	-0.269483	0.439	0.57	-0.131	FALSE	1	MAGT1	W2−mOb
0.000434947	-0.282405	0.185	0.322	-0.137	FALSE	1	EPHA3	W2−mOb
0.000438144	-0.732768	0.751	0.827	-0.076	FALSE	1	NFKBIA	W2−mOb
0.000438279	-0.265238	0.776	0.858	-0.082	FALSE	1	LPP	W2−mOb
0.000444024	-0.345004	0.337	0.464	-0.127	FALSE	1	MRNIP	W2−mOb
0.000468651	-0.25843	0.576	0.687	-0.111	FALSE	1	TRIM22	W2−mOb
0.00047372	-0.313447	0.117	0.229	-0.112	FALSE	1	TNFRSF12A	W2−mOb
0.00048751	0.35677	0.893	0.851	0.042	FALSE	1	ARGLU1	W2−mOb
0.000496167	-0.255734	0.673	0.765	-0.092	FALSE	1	PSME2	W2−mOb
0.000507114	-0.322041	0.61	0.697	-0.087	FALSE	1	PRNP	W2−mOb
0.000514032	-0.411018	0.449	0.548	-0.099	FALSE	1	C1GALT1	W2−mOb
0.000523392	-0.285475	0.473	0.616	-0.143	FALSE	1	ZDHHC14	W2−mOb
0.000528487	-0.375128	0.732	0.786	-0.054	FALSE	1	EEA1	W2−mOb
0.00053294	0.348967	0.727	0.628	0.099	FALSE	1	ARHGAP21	W2−mOb
0.000541823	0.282883	0.976	0.988	-0.012	FALSE	1	ACTG1	W2−mOb
0.000542188	0.312889	0.746	0.678	0.068	FALSE	1	LGMN	W2−mOb
0.000548373	-0.411123	0.61	0.706	-0.096	FALSE	1	PCSK7	W2−mOb
0.000548955	-0.410385	0.39	0.474	-0.084	FALSE	1	LTBP4	W2−mOb
0.000554228	-0.271716	0.283	0.406	-0.123	FALSE	1	CELF2	W2−mOb
0.000559157	-0.401647	0.385	0.492	-0.107	FALSE	1	RFTN1	W2−mOb
0.000573195	-0.279251	0.712	0.786	-0.074	FALSE	1	TMEM167A	W2−mOb
0.000574107	-0.356452	0.351	0.467	-0.116	FALSE	1	FAM89A	W2−mOb
0.000610751	-0.574678	0.298	0.409	-0.111	FALSE	1	ADAMTS4	W2−mOb
0.000612279	-0.300089	0.293	0.412	-0.119	FALSE	1	BCL3	W2−mOb
0.0006213	0.468149	0.907	0.867	0.04	FALSE	1	TUBA1A	W2−mOb
3.62745e-43	1.46251	0.99	0.83	0.16	TRUE	8.67649e-39	GJA1	W2−mOb
0.000666643	-0.291036	0.946	0.947	-0.001	FALSE	1	ANXA2	W2−mOb
0.000676844	0.270667	0.693	0.619	0.074	FALSE	1	MPZL1	W2−mOb
0.000678251	0.267309	0.337	0.214	0.123	FALSE	1	PRDM5	W2−mOb
0.000696761	-0.446697	0.873	0.91	-0.037	FALSE	1	TPM2	W2−mOb
0.000701735	-0.276527	0.634	0.706	-0.072	FALSE	1	DSEL	W2−mOb
0.000720883	0.275115	0.454	0.341	0.113	FALSE	1	PODNL1	W2−mOb
0.000724782	-0.267239	0.502	0.635	-0.133	FALSE	1	TMOD3	W2−mOb
0.00072979	-0.266527	0.834	0.842	-0.008	FALSE	1	TLN1	W2−mOb
0.000749075	0.328757	0.663	0.598	0.065	FALSE	1	BORCS7	W2−mOb
0.000761116	0.314269	0.556	0.449	0.107	FALSE	1	STX18	W2−mOb
0.000781369	0.266743	0.22	0.118	0.102	FALSE	1	PGF	W2−mOb
0.000786787	0.292669	0.483	0.344	0.139	FALSE	1	KLF7	W2−mOb
0.000796616	-0.319561	0.376	0.508	-0.132	FALSE	1	KDM6B	W2−mOb
0.000800975	-0.280959	0.415	0.536	-0.121	FALSE	1	NDUFS1	W2−mOb
0.000818663	-0.27065	0.732	0.771	-0.039	FALSE	1	SAV1	W2−mOb
0.000820448	0.324835	0.224	0.118	0.106	FALSE	1	SEMA5A	W2−mOb
0.000822134	0.336857	0.434	0.31	0.124	FALSE	1	SAMD11	W2−mOb
0.000826158	-0.301247	0.259	0.39	-0.131	FALSE	1	TGFBR3	W2−mOb
0.000839161	-0.291569	0.405	0.545	-0.14	FALSE	1	MRPS26	W2−mOb
0.000839617	-0.259862	0.332	0.452	-0.12	FALSE	1	SPATA6	W2−mOb
0.000840666	0.271999	0.839	0.799	0.04	FALSE	1	SPPL2A	W2−mOb
0.000844893	0.276141	0.898	0.923	-0.025	FALSE	1	OST4	W2−mOb
0.000845108	0.27918	0.785	0.74	0.045	FALSE	1	RCN3	W2−mOb
0.000845598	0.284457	0.371	0.251	0.12	FALSE	1	C1QTNF6	W2−mOb
0.000850953	-0.285239	0.39	0.489	-0.099	FALSE	1	ADCY3	W2−mOb
0.000895313	-0.289844	0.654	0.768	-0.114	FALSE	1	RUNX1	W2−mOb
0.000895542	-0.382626	0.439	0.57	-0.131	FALSE	1	KITLG	W2−mOb
0.000897096	-0.35361	0.19	0.307	-0.117	FALSE	1	MPHOSPH6	W2−mOb
0.000932146	0.250891	0.888	0.796	0.092	FALSE	1	UACA	W2−mOb
0.000945825	0.251339	0.863	0.833	0.03	FALSE	1	RABAC1	W2−mOb
0.000948703	-0.328549	0.366	0.483	-0.117	FALSE	1	SH3D19	W2−mOb
0.00101953	0.281612	0.615	0.492	0.123	FALSE	1	MICU1	W2−mOb
0.00101986	-0.321493	0.912	0.926	-0.014	FALSE	1	CFH	W2−mOb
0.00103336	0.279781	0.488	0.347	0.141	FALSE	1	TANC2	W2−mOb
0.00103544	-0.280483	0.532	0.638	-0.106	FALSE	1	ATP2B4	W2−mOb
0.00107567	0.252618	0.941	0.913	0.028	FALSE	1	CALM1	W2−mOb
0.0010851	-0.260989	0.483	0.604	-0.121	FALSE	1	SLC3A2	W2−mOb
0.0010931	0.355417	0.707	0.588	0.119	FALSE	1	JAG1	W2−mOb
0.00111088	-0.415257	0.249	0.368	-0.119	FALSE	1	PLAU	W2−mOb
0.00114835	-0.258066	0.312	0.427	-0.115	FALSE	1	AMOTL1	W2−mOb
0.00115184	-0.264731	0.62	0.724	-0.104	FALSE	1	TRIM8	W2−mOb
0.00118403	-0.396536	0.79	0.845	-0.055	FALSE	1	LGALS3	W2−mOb
0.00121069	0.25535	0.439	0.31	0.129	FALSE	1	CPED1	W2−mOb
0.0012113	-0.271502	0.98	0.966	0.014	FALSE	1	NEAT1	W2−mOb
0.0012357	0.322645	0.81	0.783	0.027	FALSE	1	HSPG2	W2−mOb
0.00127312	-0.275167	0.488	0.625	-0.137	FALSE	1	IDS	W2−mOb
0.00130697	0.376071	0.82	0.774	0.046	FALSE	1	S100A10	W2−mOb
0.00131704	0.408075	0.307	0.201	0.106	FALSE	1	MEGF10	W2−mOb
0.00132458	-0.2581	0.62	0.715	-0.095	FALSE	1	SNX9	W2−mOb
0.00135247	-0.250688	0.966	0.972	-0.006	FALSE	1	PRRX1	W2−mOb
0.00135332	-0.281019	0.239	0.35	-0.111	FALSE	1	PDE5A	W2−mOb
0.0014159	0.302251	0.61	0.508	0.102	FALSE	1	MYH10	W2−mOb
0.00145103	0.307968	0.512	0.406	0.106	FALSE	1	PLA2R1	W2−mOb
0.00148843	-0.374811	0.483	0.601	-0.118	FALSE	1	PDZRN4	W2−mOb
0.00151489	-0.265865	0.566	0.659	-0.093	FALSE	1	GNG11	W2−mOb
0.00152525	0.398783	0.444	0.291	0.153	FALSE	1	DIO2	W2−mOb
0.00155062	-0.25307	0.371	0.495	-0.124	FALSE	1	CDC42EP4	W2−mOb
0.00172479	-0.321009	0.317	0.424	-0.107	FALSE	1	AR	W2−mOb
0.00172785	0.278595	0.922	0.916	0.006	FALSE	1	SOX4	W2−mOb
0.00186041	0.262839	0.678	0.576	0.102	FALSE	1	MSX1	W2−mOb
0.00198921	-0.305305	0.551	0.65	-0.099	FALSE	1	ARPC1B	W2−mOb
0.002057	-0.4044	0.483	0.579	-0.096	FALSE	1	ISG15	W2−mOb
0.00214217	-0.602883	0.615	0.684	-0.069	FALSE	1	CYR61	W2−mOb
0.00233191	-0.315507	0.493	0.588	-0.095	FALSE	1	PPP1R10	W2−mOb
0.00245597	-0.310192	0.815	0.895	-0.08	FALSE	1	MYL9	W2−mOb
0.00249473	-0.281287	0.449	0.567	-0.118	FALSE	1	S1PR3	W2−mOb
0.00250758	-0.374365	0.868	0.882	-0.014	FALSE	1	SOCS3	W2−mOb
0.00253003	0.264133	0.561	0.446	0.115	FALSE	1	PCGF5	W2−mOb
0.00254446	-0.275886	0.678	0.743	-0.065	FALSE	1	VCP	W2−mOb
0.00269984	-0.277818	0.663	0.78	-0.117	FALSE	1	LY6E	W2−mOb
1.50989e-42	1.37336	0.883	0.424	0.459	TRUE	3.6115e-38	PTPRD	W2−mOb
2.36563e-42	1.75661	0.961	0.536	0.425	TRUE	5.65836e-38	TNC	W2−mOb
0.0029419	0.273431	0.444	0.337	0.107	FALSE	1	KIF16B	W2−mOb
0.00311912	0.329222	0.576	0.489	0.087	FALSE	1	HIST1H4C	W2−mOb
0.00316285	0.299429	0.532	0.427	0.105	FALSE	1	LARP6	W2−mOb
0.00317354	-0.267033	0.878	0.932	-0.054	FALSE	1	JUN	W2−mOb
0.00334165	-0.25249	0.556	0.625	-0.069	FALSE	1	NDUFS7	W2−mOb
0.00355165	0.283507	0.712	0.598	0.114	FALSE	1	AAK1	W2−mOb
0.00368518	-0.261415	0.38	0.48	-0.1	FALSE	1	STAT1	W2−mOb
0.00385939	-0.308161	0.259	0.368	-0.109	FALSE	1	NR4A3	W2−mOb
0.00389789	-0.269292	0.824	0.867	-0.043	FALSE	1	HSPA5	W2−mOb
0.00403717	-0.506335	0.249	0.359	-0.11	FALSE	1	FAM43A	W2−mOb
0.00412211	-0.268275	0.263	0.375	-0.112	FALSE	1	AC058791.1	W2−mOb
0.00421441	0.274688	0.42	0.303	0.117	FALSE	1	SOX9	W2−mOb
0.0042413	0.273048	0.39	0.282	0.108	FALSE	1	ATP2B1	W2−mOb
0.00424927	0.257779	0.644	0.557	0.087	FALSE	1	SVEP1	W2−mOb
0.00430452	-0.407329	0.073	0.152	-0.079	FALSE	1	AGT	W2−mOb
0.00433767	0.306461	0.62	0.495	0.125	FALSE	1	NET1	W2−mOb
0.0045215	-0.370707	0.205	0.307	-0.102	FALSE	1	TNFAIP8	W2−mOb
0.00465428	0.313564	0.566	0.461	0.105	FALSE	1	SPRED1	W2−mOb
0.00478461	0.254024	0.98	0.991	-0.011	FALSE	1	SELENOP	W2−mOb
0.00479232	0.289975	0.556	0.458	0.098	FALSE	1	FAP	W2−mOb
0.00493881	0.250233	0.298	0.198	0.1	FALSE	1	SOGA1	W2−mOb
0.00502831	0.308209	0.649	0.573	0.076	FALSE	1	CDC42EP5	W2−mOb
0.00519062	-0.411608	0.351	0.437	-0.086	FALSE	1	MAFF	W2−mOb
0.00560062	-0.251653	0.507	0.607	-0.1	FALSE	1	CYSTM1	W2−mOb
0.00573718	-0.523804	0.741	0.724	0.017	FALSE	1	GAS1	W2−mOb
0.00573911	-0.328824	0.293	0.399	-0.106	FALSE	1	TIMP3	W2−mOb
0.00575151	0.280829	0.429	0.337	0.092	FALSE	1	LEF1	W2−mOb
0.00611356	-0.408287	0.888	0.867	0.021	FALSE	1	COL8A1	W2−mOb
0.0078956	0.311029	0.195	0.115	0.08	FALSE	1	HLA-DRB1	W2−mOb
0.00925068	-0.260496	0.771	0.836	-0.065	FALSE	1	CPXM1	W2−mOb
0.00995312	-0.267616	0.541	0.588	-0.047	FALSE	1	FDPS	W2−mOb
0.00996189	-0.28537	0.824	0.882	-0.058	FALSE	1	MGST3	W2−mOb
1.2572e-40	1.21559	0.941	0.746	0.195	TRUE	3.0071e-36	RUNX2	W2−mOb
1.2161e-38	1.14474	0.649	0.124	0.525	TRUE	2.9088e-34	FGFR2	W2−mOb
3.44226e-34	-2.4575	0.969	0.997	-0.028	FALSE	8.23355e-30	COL1A1	W1−imOb/prog
2.26223e-38	1.40059	0.912	0.56	0.352	TRUE	5.41104e-34	RGS3	W2−mOb
1.85916e-37	1.43199	0.951	0.724	0.227	TRUE	4.44691e-33	COL12A1	W2−mOb
5.63104e-37	1.56323	0.99	0.997	-0.007	TRUE	1.34689e-32	SPARC	W2−mOb
2.79254e-35	1.19879	0.82	0.325	0.495	TRUE	6.67947e-31	FGFR3	W2−mOb
1.03803e-29	-1.51516	1	1	0	FALSE	2.48286e-25	COL1A2	W1−imOb/prog
2.03587e-34	1.1159	0.732	0.272	0.46	TRUE	4.86959e-30	MPP6	W2−mOb
2.83943e-34	1.45909	0.824	0.483	0.341	TRUE	6.79164e-30	FAT1	W2−mOb
1.0486e-26	-1.34283	0.74	0.942	-0.202	FALSE	2.50815e-22	HTRA1	W1−imOb/prog
3.83571e-33	1.13821	0.688	0.223	0.465	TRUE	9.17464e-29	CADM1	W2−mOb
1.08456e-32	0.903007	0.522	0.071	0.451	TRUE	2.59415e-28	PDGFD	W2−mOb
1.50191e-22	-1.53349	0.992	0.995	-0.003	FALSE	3.59241e-18	SPARC	W1−imOb/prog
3.82652e-22	-1.931	0.237	0.7	-0.463	FALSE	9.15266e-18	OMD	W1−imOb/prog
3.76209e-32	0.932748	0.688	0.204	0.484	TRUE	8.99854e-28	INSC	W2−mOb
1.05094e-21	-1.00872	0.962	0.985	-0.023	FALSE	2.51374e-17	LGALS1	W1−imOb/prog
1.0654e-20	-1.12825	0.733	0.95	-0.217	FALSE	2.54833e-16	COL5A2	W1−imOb/prog
7.52097e-32	3.64762	0.527	0.084	0.443	TRUE	1.79894e-27	MMP13	W2−mOb
1.14102e-19	-0.718703	0.939	0.975	-0.036	FALSE	2.72921e-15	RPL12	W1−imOb/prog
4.18222e-19	-1.00277	0.908	0.977	-0.069	FALSE	1.00035e-14	BGN	W1−imOb/prog
3.71643e-31	1.12164	0.678	0.232	0.446	TRUE	8.88933e-27	PTH1R	W2−mOb
3.35089e-30	1.18917	0.644	0.189	0.455	TRUE	8.015e-26	CTHRC1	W2−mOb
8.02803e-30	1.15789	0.673	0.235	0.438	TRUE	1.92022e-25	TSPAN7	W2−mOb
1.06155e-29	0.788376	0.537	0.099	0.438	TRUE	2.53912e-25	ITGA10	W2−mOb
9.15984e-19	-0.620644	0.992	0.992	0	FALSE	2.19094e-14	RPL13	W1−imOb/prog
9.25987e-28	0.986747	0.688	0.266	0.422	TRUE	2.21487e-23	C3orf58	W2−mOb
2.0679e-27	1.03148	0.917	0.554	0.363	TRUE	4.94621e-23	MAFB	W2−mOb
4.72764e-18	-1.11128	0.725	0.894	-0.169	FALSE	1.1308e-13	COL5A1	W1−imOb/prog
7.17779e-18	-2.46939	0.145	0.557	-0.412	FALSE	1.71686e-13	ASPN	W1−imOb/prog
4.83613e-27	0.95628	0.971	0.827	0.144	TRUE	1.15675e-22	KCTD12	W2−mOb
8.31134e-27	0.585628	0.4	0.037	0.363	TRUE	1.98799e-22	SP7	W2−mOb
9.74985e-27	1.75914	0.644	0.201	0.443	TRUE	2.33207e-22	ENPP1	W2−mOb
1.20875e-16	-1.84783	0.244	0.63	-0.386	FALSE	2.89121e-12	OGN	W1−imOb/prog
1.69918e-16	-0.629164	0.985	0.997	-0.012	FALSE	4.06427e-12	RPS18	W1−imOb/prog
2.51719e-16	-1.04272	0.718	0.927	-0.209	FALSE	6.02087e-12	COL8A1	W1−imOb/prog
1.47675e-25	1.0382	0.561	0.158	0.403	TRUE	3.53224e-21	TP53I11	W2−mOb
7.53479e-25	1.22208	0.761	0.402	0.359	TRUE	1.80225e-20	COLEC12	W2−mOb
4.7202e-24	0.688351	0.488	0.111	0.377	TRUE	1.12902e-19	CDH2	W2−mOb
7.69857e-16	-1.07304	0.878	0.96	-0.082	FALSE	1.84142e-11	AEBP1	W1−imOb/prog
8.45942e-16	-1.09734	0.321	0.698	-0.377	FALSE	2.02341e-11	MAP1B	W1−imOb/prog
5.69857e-24	0.786372	0.702	0.294	0.408	TRUE	1.36304e-19	DLX6	W2−mOb
1.57384e-15	-0.610872	0.924	0.977	-0.053	FALSE	3.76448e-11	RPL36	W1−imOb/prog
8.33045e-24	0.942795	0.907	0.74	0.167	TRUE	1.99256e-19	SH3PXD2A	W2−mOb
1.92235e-15	-0.821715	0.794	0.929	-0.135	FALSE	4.59806e-11	CTSK	W1−imOb/prog
1.69178e-23	1.04445	0.912	0.715	0.197	TRUE	4.04657e-19	COL16A1	W2−mOb
1.70729e-23	0.902729	0.546	0.161	0.385	TRUE	4.08367e-19	FXYD6	W2−mOb
4.61595e-15	-1.92022	0.069	0.441	-0.372	FALSE	1.10409e-10	COMP	W1−imOb/prog
7.14608e-15	-1.37755	0.618	0.877	-0.259	FALSE	1.70927e-10	COL12A1	W1−imOb/prog
7.35546e-15	-1.1926	0.611	0.851	-0.24	FALSE	1.75935e-10	S100A10	W1−imOb/prog
7.69974e-15	-1.03245	0.153	0.542	-0.389	FALSE	1.8417e-10	SMOC2	W1−imOb/prog
1.76407e-23	0.77848	0.8	0.433	0.367	TRUE	4.21948e-19	FLNB	W2−mOb
9.12442e-15	-0.888336	0.969	1	-0.031	FALSE	2.18247e-10	LUM	W1−imOb/prog
1.05908e-14	0.421761	0.26	0.038	0.222	FALSE	2.53322e-10	COL9A3	W1−imOb/prog
2.00505e-23	0.693625	0.58	0.192	0.388	TRUE	4.79588e-19	HOMER2	W2−mOb
1.77072e-14	-0.87515	0.061	0.423	-0.362	FALSE	4.23539e-10	DPT	W1−imOb/prog
3.44677e-14	-0.779103	0.718	0.889	-0.171	FALSE	8.24433e-10	PPIC	W1−imOb/prog
4.39316e-14	-1.8375	0.29	0.617	-0.327	FALSE	1.0508e-09	THBS4	W1−imOb/prog
7.25926e-23	1.27018	0.849	0.582	0.267	TRUE	1.73634e-18	LIFR	W2−mOb
9.85522e-14	-0.557085	0.947	0.992	-0.045	FALSE	2.35727e-09	RPS8	W1−imOb/prog
1.11404e-13	-0.546049	0.985	0.995	-0.01	FALSE	2.66468e-09	RPLP1	W1−imOb/prog
1.54717e-13	-0.523432	0.977	0.992	-0.015	FALSE	3.70067e-09	RPL37A	W1−imOb/prog
8.62076e-23	1.13707	0.722	0.319	0.403	TRUE	2.062e-18	CPE	W2−mOb
3.48183e-13	-1.02133	0.847	0.932	-0.085	FALSE	8.32819e-09	SERPINF1	W1−imOb/prog
3.63628e-13	-0.503675	0.977	0.992	-0.015	FALSE	8.69761e-09	RPL10	W1−imOb/prog
3.76282e-13	-0.493892	0.962	0.997	-0.035	FALSE	9.00028e-09	RPS24	W1−imOb/prog
1.34959e-22	0.861738	0.854	0.576	0.278	TRUE	3.22807e-18	DPYSL3	W2−mOb
5.40627e-13	-0.530438	0.947	0.985	-0.038	FALSE	1.29313e-08	RPL14	W1−imOb/prog
1.82235e-22	0.950906	1	0.988	0.012	TRUE	4.35888e-18	LUM	W2−mOb
1.96387e-22	0.74305	0.605	0.238	0.367	TRUE	4.69737e-18	SLC20A2	W2−mOb
2.27292e-22	0.601022	0.473	0.111	0.362	TRUE	5.43661e-18	LRRC1	W2−mOb
2.61585e-22	1.03817	0.717	0.316	0.401	TRUE	6.25685e-18	A2M	W2−mOb
4.47216e-22	0.975809	0.712	0.378	0.334	TRUE	1.0697e-17	NBL1	W2−mOb
5.85658e-22	1.657	0.746	0.399	0.347	TRUE	1.40084e-17	OGN	W2−mOb
9.30539e-13	-1.38223	0.435	0.703	-0.268	FALSE	2.22576e-08	THBS2	W1−imOb/prog
1.08901e-12	0.341093	0.229	0.035	0.194	FALSE	2.60481e-08	EPB41L4B	W1−imOb/prog
1.13611e-12	-0.509531	0.969	0.992	-0.023	FALSE	2.71746e-08	RPL32	W1−imOb/prog
1.15813e-12	-0.531423	0.992	0.995	-0.003	FALSE	2.77014e-08	RPS12	W1−imOb/prog
1.28936e-12	-0.510744	0.962	0.985	-0.023	FALSE	3.08402e-08	RPL7A	W1−imOb/prog
1.12379e-21	0.854565	0.761	0.464	0.297	TRUE	2.688e-17	EFNA5	W2−mOb
2.57813e-12	-0.510132	0.992	0.992	0	FALSE	6.16664e-08	RPL34	W1−imOb/prog
2.65736e-12	-0.533006	0.962	0.98	-0.018	FALSE	6.35613e-08	RPL26	W1−imOb/prog
2.71267e-12	-0.645758	0.046	0.36	-0.314	FALSE	6.48844e-08	MFAP4	W1−imOb/prog
1.32081e-21	0.8368	0.927	0.817	0.11	TRUE	3.15924e-17	TXN	W2−mOb
3.56374e-12	-0.515226	0.931	0.987	-0.056	FALSE	8.52412e-08	RPL5	W1−imOb/prog
3.57708e-12	-1.07793	0.74	0.851	-0.111	FALSE	8.55602e-08	PRSS23	W1−imOb/prog
3.96111e-12	-0.565496	0.962	1	-0.038	FALSE	9.47459e-08	RPS3A	W1−imOb/prog
2.71825e-21	0.843075	0.61	0.257	0.353	TRUE	6.50177e-17	NEDD9	W2−mOb
4.37752e-21	1.05353	0.927	0.805	0.122	TRUE	1.04706e-16	COL5A1	W2−mOb
2.22702e-20	0.565829	0.39	0.065	0.325	TRUE	5.32682e-16	SCIN	W2−mOb
1.32136e-19	0.782729	0.927	0.824	0.103	TRUE	3.16057e-15	ENAH	W2−mOb
2.05372e-19	1.2894	0.927	0.827	0.1	TRUE	4.91229e-15	IGFBP5	W2−mOb
8.19881e-12	-0.578412	0.939	0.972	-0.033	FALSE	1.96107e-07	RPS4X	W1−imOb/prog
8.75335e-12	-0.449156	0.969	0.987	-0.018	FALSE	2.09371e-07	RPL6	W1−imOb/prog
9.88752e-12	-0.521465	0.962	0.995	-0.033	FALSE	2.365e-07	RPS23	W1−imOb/prog
9.99464e-12	-0.656917	0.137	0.451	-0.314	FALSE	2.39062e-07	MFAP2	W1−imOb/prog
1.21554e-11	-0.528795	0.916	0.97	-0.054	FALSE	2.90746e-07	RPL10A	W1−imOb/prog
1.39046e-11	-0.60073	0.023	0.32	-0.297	FALSE	3.32584e-07	PDGFD	W1−imOb/prog
1.61216e-11	-1.32207	0.565	0.771	-0.206	FALSE	3.85613e-07	COL11A1	W1−imOb/prog
2.29884e-19	0.944756	0.683	0.353	0.33	TRUE	5.49859e-15	ADAM12	W2−mOb
1.93562e-11	-0.70935	0.573	0.796	-0.223	FALSE	4.6298e-07	SDC2	W1−imOb/prog
2.44448e-19	0.677753	0.502	0.155	0.347	TRUE	5.84696e-15	VDR	W2−mOb
2.22779e-11	-0.547003	0.954	0.99	-0.036	FALSE	5.32865e-07	RPS2	W1−imOb/prog
3.01746e-19	0.952319	0.698	0.359	0.339	TRUE	7.21747e-15	C1QTNF1	W2−mOb
3.51872e-19	0.544562	0.459	0.121	0.338	TRUE	8.41644e-15	AFDN	W2−mOb
2.74943e-11	-0.54462	0.229	0.544	-0.315	FALSE	6.57635e-07	GXYLT2	W1−imOb/prog
4.9375e-19	0.550335	0.99	0.994	-0.004	TRUE	1.181e-14	RPLP1	W2−mOb
4.0256e-11	0.437131	0.969	0.972	-0.003	FALSE	9.62883e-07	LAPTM4A	W1−imOb/prog
6.36406e-19	0.417461	0.283	0.022	0.261	TRUE	1.52222e-14	RHBDL2	W2−mOb
6.021e-11	-0.581779	0.206	0.501	-0.295	FALSE	1.44016e-06	ITGA11	W1−imOb/prog
6.14263e-11	-2.38447	0.183	0.474	-0.291	FALSE	1.46926e-06	SFRP2	W1−imOb/prog
6.1636e-11	-0.496138	0.947	0.982	-0.035	FALSE	1.47427e-06	RPL18A	W1−imOb/prog
6.4971e-19	0.536715	0.546	0.198	0.348	TRUE	1.55404e-14	BMP2K	W2−mOb
7.13152e-11	-0.448134	0.969	0.995	-0.026	FALSE	1.70579e-06	RPL41	W1−imOb/prog
7.21478e-11	-1.02419	0.672	0.844	-0.172	FALSE	1.7257e-06	FNDC1	W1−imOb/prog
7.71264e-11	-0.489919	0.924	0.98	-0.056	FALSE	1.84479e-06	RPL31	W1−imOb/prog
8.28338e-11	0.465116	0.382	0.139	0.243	FALSE	1.9813e-06	TMEM132C	W1−imOb/prog
6.73199e-19	0.406095	0.341	0.05	0.291	TRUE	1.61022e-14	PPFIBP2	W2−mOb
6.98844e-19	0.800043	0.42	0.108	0.312	TRUE	1.67156e-14	HEY1	W2−mOb
1.06611e-10	-0.792148	0.313	0.61	-0.297	FALSE	2.55004e-06	LMO7	W1−imOb/prog
1.10088e-10	-0.689987	0.153	0.466	-0.313	FALSE	2.63319e-06	LRRC15	W1−imOb/prog
1.10261e-10	-0.519204	0.061	0.343	-0.282	FALSE	2.63733e-06	CREB3L1	W1−imOb/prog
1.16894e-18	0.715675	0.805	0.548	0.257	TRUE	2.79598e-14	CAMTA1	W2−mOb
1.72621e-18	0.649491	0.39	0.084	0.306	TRUE	4.12893e-14	NDNF	W2−mOb
1.29257e-10	0.464541	0.977	0.995	-0.018	FALSE	3.0917e-06	IFITM3	W1−imOb/prog
1.35786e-10	-0.744067	0.168	0.481	-0.313	FALSE	3.24786e-06	CADM1	W1−imOb/prog
1.79425e-10	-0.777815	0.221	0.529	-0.308	FALSE	4.29166e-06	P4HA3	W1−imOb/prog
4.75347e-18	0.818923	0.434	0.127	0.307	TRUE	1.13698e-13	COL27A1	W2−mOb
8.07806e-18	0.711305	0.576	0.211	0.365	TRUE	1.93219e-13	BAMBI	W2−mOb
9.69658e-18	0.593632	0.512	0.161	0.351	TRUE	2.31933e-13	MATN2	W2−mOb
2.31377e-10	-0.866575	0.084	0.363	-0.279	FALSE	5.5343e-06	ACAN	W1−imOb/prog
2.39553e-10	-3.24913	0.053	0.332	-0.279	FALSE	5.72988e-06	IBSP	W1−imOb/prog
2.82352e-10	-0.43088	0.992	0.997	-0.005	FALSE	6.75357e-06	EEF1A1	W1−imOb/prog
2.89386e-10	-0.928585	0.145	0.438	-0.293	FALSE	6.92182e-06	CTHRC1	W1−imOb/prog
1.35555e-17	0.975544	0.795	0.424	0.371	TRUE	3.24234e-13	PTX3	W2−mOb
4.19965e-10	-0.414373	0.985	0.997	-0.012	FALSE	1.00451e-05	TPT1	W1−imOb/prog
4.23958e-10	0.431079	0.924	0.929	-0.005	FALSE	1.01406e-05	OAZ1	W1−imOb/prog
4.31582e-10	-0.466334	0.939	0.992	-0.053	FALSE	1.0323e-05	RPS6	W1−imOb/prog
1.40275e-17	0.728935	0.522	0.186	0.336	TRUE	3.35523e-13	LRRC17	W2−mOb
1.93308e-17	0.668762	0.502	0.17	0.332	TRUE	4.62373e-13	NPNT	W2−mOb
2.95728e-17	0.675941	0.512	0.198	0.314	TRUE	7.07351e-13	PRSS35	W2−mOb
7.45764e-10	-2.25098	0.763	0.839	-0.076	FALSE	1.78379e-05	PTN	W1−imOb/prog
5.11805e-17	0.711154	0.863	0.647	0.216	TRUE	1.22419e-12	DLX5	W2−mOb
8.11227e-10	-0.567912	0.374	0.655	-0.281	FALSE	1.94037e-05	CDK14	W1−imOb/prog
6.01525e-17	1.03398	0.937	0.864	0.073	TRUE	1.43879e-12	HTRA1	W2−mOb
1.02941e-09	-0.592698	0.672	0.829	-0.157	FALSE	2.46225e-05	PHPT1	W1−imOb/prog
1.09762e-09	-0.39246	0.977	0.99	-0.013	FALSE	2.62539e-05	RPL13A	W1−imOb/prog
1.15425e-09	-0.629954	0.542	0.761	-0.219	FALSE	2.76086e-05	COPZ2	W1−imOb/prog
7.82094e-17	0.840783	0.961	0.957	0.004	TRUE	1.87069e-12	CLEC11A	W2−mOb
8.59355e-17	0.538739	0.356	0.074	0.282	TRUE	2.05549e-12	LRP4	W2−mOb
2.30117e-09	0.428172	1	0.995	0.005	FALSE	5.50417e-05	MARCKS	W1−imOb/prog
2.30189e-09	-0.654765	0.916	0.967	-0.051	FALSE	5.50588e-05	COL6A1	W1−imOb/prog
2.56116e-09	-0.618142	0.679	0.846	-0.167	FALSE	6.12604e-05	SH3PXD2A	W1−imOb/prog
2.59675e-09	-0.446732	0.969	0.97	-0.001	FALSE	6.21115e-05	RPL29	W1−imOb/prog
9.07929e-17	0.59281	0.532	0.192	0.34	TRUE	2.17168e-12	MYO10	W2−mOb
1.06967e-16	0.92913	0.776	0.523	0.253	TRUE	2.55854e-12	MEF2C	W2−mOb
2.88285e-09	-0.643087	0.916	0.98	-0.064	FALSE	6.89548e-05	PCOLCE	W1−imOb/prog
2.92026e-09	-0.371299	0.969	0.995	-0.026	FALSE	6.98498e-05	RPL9	W1−imOb/prog
3.13312e-09	-0.418116	0.977	0.987	-0.01	FALSE	7.49411e-05	RPS15A	W1−imOb/prog
3.19213e-09	0.466197	0.969	0.952	0.017	FALSE	7.63527e-05	LEPROT	W1−imOb/prog
1.80002e-16	1.78083	0.995	0.988	0.007	TRUE	4.30546e-12	COL1A1	W2−mOb
2.00509e-16	0.679977	0.795	0.598	0.197	TRUE	4.79598e-12	SNX7	W2−mOb
3.8223e-09	-0.527784	0.122	0.385	-0.263	FALSE	9.14256e-05	PRSS35	W1−imOb/prog
3.92794e-09	-0.389032	0.893	0.952	-0.059	FALSE	9.39523e-05	COX7C	W1−imOb/prog
3.99252e-09	-0.407673	0.969	0.997	-0.028	FALSE	9.54972e-05	RPL37	W1−imOb/prog
4.08085e-09	-0.429578	0.947	0.995	-0.048	FALSE	9.76098e-05	RPS14	W1−imOb/prog
4.09908e-09	0.252459	0.153	0.02	0.133	FALSE	9.8046e-05	CLDN10	W1−imOb/prog
2.12722e-16	0.288263	0.288	0.037	0.251	TRUE	5.08809e-12	SEMA7A	W2−mOb
4.34195e-09	-0.444342	0.305	0.61	-0.305	FALSE	0.000103855	ZEB1	W1−imOb/prog
3.14345e-16	0.701121	0.844	0.604	0.24	TRUE	7.51881e-12	LSP1	W2−mOb
5.19467e-16	0.563485	0.488	0.186	0.302	TRUE	1.24251e-11	ARHGEF19	W2−mOb
4.72655e-09	-0.531943	0.252	0.559	-0.307	FALSE	0.000113054	KIAA1217	W1−imOb/prog
5.04259e-09	-0.753307	0.069	0.315	-0.246	FALSE	0.000120614	HAPLN1	W1−imOb/prog
8.26569e-16	0.682872	0.444	0.133	0.311	TRUE	1.97707e-11	HAPLN1	W2−mOb
5.26277e-09	-0.709499	0.313	0.572	-0.259	FALSE	0.00012588	NBL1	W1−imOb/prog
5.35821e-09	0.422986	0.305	0.098	0.207	FALSE	0.000128163	CADM3	W1−imOb/prog
5.36932e-09	-0.387549	0.985	0.99	-0.005	FALSE	0.000128429	RPL28	W1−imOb/prog
5.65026e-09	-0.447255	0.924	0.985	-0.061	FALSE	0.000135149	RPS19	W1−imOb/prog
8.58796e-16	0.663978	0.639	0.307	0.332	TRUE	2.05415e-11	ADARB1	W2−mOb
1.39878e-15	0.596489	0.512	0.201	0.311	TRUE	3.34575e-11	TSPAN11	W2−mOb
5.88587e-09	0.440024	0.382	0.146	0.236	FALSE	0.000140784	KIT	W1−imOb/prog
5.9994e-09	-0.615803	0.496	0.746	-0.25	FALSE	0.0001435	DPYSL3	W1−imOb/prog
6.53525e-09	-0.490217	0.214	0.479	-0.265	FALSE	0.000156317	CERCAM	W1−imOb/prog
3.11135e-15	0.442143	0.439	0.133	0.306	TRUE	7.44205e-11	EPHA2	W2−mOb
3.21441e-15	0.912292	0.6	0.272	0.328	TRUE	7.68855e-11	CD9	W2−mOb
8.7978e-09	-0.856984	1	0.99	0.01	FALSE	0.000210435	COL3A1	W1−imOb/prog
9.16037e-09	-0.765128	0.603	0.821	-0.218	FALSE	0.000219107	FAM3C	W1−imOb/prog
9.84874e-09	-0.45984	0.954	0.98	-0.026	FALSE	0.000235572	RPL7	W1−imOb/prog
5.18473e-15	0.481268	0.449	0.146	0.303	TRUE	1.24013e-10	COL21A1	W2−mOb
1.01844e-08	-0.67011	0.26	0.514	-0.254	FALSE	0.000243601	MPP6	W1−imOb/prog
1.07098e-08	0.43225	0.969	0.982	-0.013	FALSE	0.000256168	H3F3B	W1−imOb/prog
6.41347e-15	0.612903	0.893	0.755	0.138	TRUE	1.53404e-10	PIK3R1	W2−mOb
1.17032e-08	-0.458996	0.718	0.887	-0.169	FALSE	0.000279928	PPDPF	W1−imOb/prog
1.2083e-14	0.724637	0.922	0.833	0.089	TRUE	2.89014e-10	PLEKHA5	W2−mOb
1.18246e-08	-0.480017	0.802	0.917	-0.115	FALSE	0.000282833	RPS17	W1−imOb/prog
1.65046e-14	0.648628	0.537	0.235	0.302	TRUE	3.94773e-10	LCORL	W2−mOb
1.31263e-08	-0.41282	0.969	0.982	-0.013	FALSE	0.000313967	RPL3	W1−imOb/prog
1.37359e-08	-0.671643	0.725	0.854	-0.129	FALSE	0.000328549	RUNX2	W1−imOb/prog
2.19572e-14	0.543252	0.654	0.322	0.332	TRUE	5.25194e-10	CPXM2	W2−mOb
1.40525e-08	-0.745918	0.366	0.617	-0.251	FALSE	0.000336122	PDZRN4	W1−imOb/prog
2.44585e-14	0.538477	0.737	0.498	0.239	TRUE	5.85022e-10	EBPL	W2−mOb
3.14625e-14	0.67702	0.629	0.337	0.292	TRUE	7.52551e-10	TANC1	W2−mOb
1.58833e-08	-0.360099	0.962	0.98	-0.018	FALSE	0.000379913	UBA52	W1−imOb/prog
4.14224e-14	0.747739	0.512	0.22	0.292	TRUE	9.90782e-10	DPT	W2−mOb
7.76529e-14	0.832264	0.537	0.257	0.28	TRUE	1.85738e-09	SOCS1	W2−mOb
7.89474e-14	4.44168	0.332	0.087	0.245	TRUE	1.88834e-09	SPP1	W2−mOb
1.77817e-08	-1.74403	0.244	0.504	-0.26	FALSE	0.00042532	SFRP4	W1−imOb/prog
1.84759e-08	-1.4339	0.893	0.95	-0.057	FALSE	0.000441924	TIMP1	W1−imOb/prog
1.86195e-08	-0.397782	0.679	0.856	-0.177	FALSE	0.00044536	CAPZB	W1−imOb/prog
9.45698e-14	0.647805	0.639	0.356	0.283	TRUE	2.26201e-09	FAM20C	W2−mOb
2.02403e-08	-0.491316	0.595	0.829	-0.234	FALSE	0.000484128	HDLBP	W1−imOb/prog
2.06612e-08	-0.731645	0.427	0.66	-0.233	FALSE	0.000494195	PTPRD	W1−imOb/prog
2.09236e-08	-0.41966	0.947	0.985	-0.038	FALSE	0.000500471	RPL30	W1−imOb/prog
2.66096e-08	-0.446994	0.443	0.71	-0.267	FALSE	0.000636475	LAMB2	W1−imOb/prog
2.78852e-08	-0.519876	0.183	0.461	-0.278	FALSE	0.000666987	INSC	W1−imOb/prog
2.91212e-08	-0.463312	0.847	0.94	-0.093	FALSE	0.00069655	UQCRB	W1−imOb/prog
1.10898e-13	0.502938	0.649	0.359	0.29	TRUE	2.65256e-09	AUTS2	W2−mOb
3.08079e-08	0.454168	0.947	0.887	0.06	FALSE	0.000736895	TSC22D1	W1−imOb/prog
1.33105e-13	0.747816	0.605	0.288	0.317	TRUE	3.18374e-09	CNKSR3	W2−mOb
1.58803e-13	0.505602	1	0.985	0.015	TRUE	3.79841e-09	RPS3A	W2−mOb
3.35659e-08	-0.396997	0.916	0.977	-0.061	FALSE	0.000802863	ATP5F1E	W1−imOb/prog
3.37983e-08	-0.395205	0.916	0.967	-0.051	FALSE	0.00080842	RPS21	W1−imOb/prog
3.40246e-08	-0.377911	0.931	0.982	-0.051	FALSE	0.000813835	RPL27	W1−imOb/prog
1.6186e-13	0.865479	0.961	0.947	0.014	TRUE	3.87152e-09	TPM1	W2−mOb
2.22058e-13	0.394538	0.38	0.115	0.265	TRUE	5.31141e-09	PYCR1	W2−mOb
3.72981e-08	-0.445309	0.779	0.907	-0.128	FALSE	0.000892132	TTC3	W1−imOb/prog
3.90612e-08	-0.544883	0.511	0.751	-0.24	FALSE	0.000934304	PKM	W1−imOb/prog
4.11825e-08	0.420685	0.969	0.965	0.004	FALSE	0.000985045	IFITM2	W1−imOb/prog
4.23488e-08	-0.480698	0.901	0.96	-0.059	FALSE	0.00101294	TIMP2	W1−imOb/prog
4.34648e-08	-0.45589	0.802	0.922	-0.12	FALSE	0.00103964	RRBP1	W1−imOb/prog
4.74287e-08	-0.423664	0.023	0.239	-0.216	FALSE	0.00113445	KCNMA1	W1−imOb/prog
4.79881e-08	-0.49395	0.092	0.327	-0.235	FALSE	0.00114783	ITGA10	W1−imOb/prog
5.60569e-08	-0.61557	0.702	0.856	-0.154	FALSE	0.00134083	EMP3	W1−imOb/prog
7.37888e-08	0.453891	0.954	0.942	0.012	FALSE	0.00176495	IL6ST	W1−imOb/prog
7.39679e-08	-0.629603	0.969	0.99	-0.021	FALSE	0.00176924	RPL39	W1−imOb/prog
2.25754e-13	0.607217	0.59	0.325	0.265	TRUE	5.39982e-09	ITGA11	W2−mOb
3.11909e-13	1.20412	0.78	0.659	0.121	TRUE	7.46054e-09	LIMCH1	W2−mOb
7.90129e-08	-1.21341	0.916	0.932	-0.016	FALSE	0.00188991	CST3	W1−imOb/prog
5.01796e-13	0.578348	0.917	0.78	0.137	TRUE	1.20025e-08	PPP1CB	W2−mOb
1.04581e-07	-0.371662	0.954	0.975	-0.021	FALSE	0.00250147	RPL22	W1−imOb/prog
1.0481e-07	-0.337432	0.977	0.99	-0.013	FALSE	0.00250694	RPLP2	W1−imOb/prog
1.04947e-07	-0.810924	0.458	0.668	-0.21	FALSE	0.00251023	FAT1	W1−imOb/prog
1.18302e-07	-0.366357	0.954	0.98	-0.026	FALSE	0.00282967	RPS25	W1−imOb/prog
1.19205e-07	0.430326	0.374	0.176	0.198	FALSE	0.00285125	ZNF385A	W1−imOb/prog
5.2882e-13	0.755697	0.434	0.176	0.258	TRUE	1.26488e-08	SRGAP3	W2−mOb
5.40491e-13	0.58109	0.341	0.09	0.251	TRUE	1.2928e-08	ITGA8	W2−mOb
1.28808e-07	-0.345464	0.977	0.992	-0.015	FALSE	0.00308096	RPS28	W1−imOb/prog
1.34206e-07	0.479077	0.939	0.98	-0.041	FALSE	0.00321007	UBC	W1−imOb/prog
7.18822e-13	1.02713	0.751	0.563	0.188	TRUE	1.71935e-08	THBS2	W2−mOb
1.52893e-07	-0.47844	0.397	0.652	-0.255	FALSE	0.00365705	HCFC1R1	W1−imOb/prog
1.68307e-07	-0.86247	0.84	0.909	-0.069	FALSE	0.00402575	GJA1	W1−imOb/prog
7.75578e-13	0.697429	0.678	0.415	0.263	TRUE	1.85511e-08	MEF2A	W2−mOb
8.22416e-13	0.68918	0.356	0.108	0.248	TRUE	1.96714e-08	MMP16	W2−mOb
8.65925e-13	0.688718	0.785	0.567	0.218	TRUE	2.07121e-08	NRP2	W2−mOb
1.82392e-07	-0.765707	0.611	0.776	-0.165	FALSE	0.00436263	ITGBL1	W1−imOb/prog
1.84734e-07	-0.644801	0.412	0.642	-0.23	FALSE	0.00441866	PDGFRL	W1−imOb/prog
1.85586e-07	-0.422203	0.924	0.987	-0.063	FALSE	0.00443902	RPL8	W1−imOb/prog
1.90569e-07	-0.28541	0.87	0.955	-0.085	FALSE	0.00455821	ANXA1	W1−imOb/prog
2.05238e-07	-1.15507	0.168	0.411	-0.243	FALSE	0.00490909	DIO2	W1−imOb/prog
2.12988e-07	-0.474781	0.29	0.529	-0.239	FALSE	0.00509445	LAYN	W1−imOb/prog
1.1055e-12	1.27153	0.551	0.291	0.26	TRUE	2.64424e-08	S100A4	W2−mOb
1.13826e-12	0.605826	0.761	0.563	0.198	TRUE	2.7226e-08	TPST1	W2−mOb
2.23454e-07	-0.376789	0.893	0.957	-0.064	FALSE	0.0053448	RPSA	W1−imOb/prog
2.38472e-07	-0.748485	0.023	0.222	-0.199	FALSE	0.00570401	COL10A1	W1−imOb/prog
2.42608e-07	-0.331052	0.969	0.985	-0.016	FALSE	0.00580295	RPS11	W1−imOb/prog
2.50427e-07	-0.370174	0.954	0.987	-0.033	FALSE	0.00598996	RPS13	W1−imOb/prog
1.26129e-12	0.473341	0.39	0.124	0.266	TRUE	3.01688e-08	CCDC68	W2−mOb
2.08836e-12	0.494088	0.468	0.207	0.261	TRUE	4.99516e-08	IL4R	W2−mOb
2.90591e-07	-0.376518	0.328	0.569	-0.241	FALSE	0.00695064	FAM162A	W1−imOb/prog
3.05378e-07	-0.556658	0.023	0.214	-0.191	FALSE	0.00730433	CILP2	W1−imOb/prog
2.24767e-12	0.70879	0.551	0.285	0.266	TRUE	5.3762e-08	LRRC15	W2−mOb
3.25876e-07	-0.528987	0.695	0.821	-0.126	FALSE	0.00779463	EDIL3	W1−imOb/prog
2.27834e-12	0.559873	0.776	0.529	0.247	TRUE	5.44956e-08	CLMP	W2−mOb
3.35986e-07	-0.353785	0.153	0.393	-0.24	FALSE	0.00803646	TGFB3	W1−imOb/prog
3.58688e-07	-0.311177	0.977	0.99	-0.013	FALSE	0.00857947	RPL11	W1−imOb/prog
3.63041e-07	-0.317928	0.954	0.985	-0.031	FALSE	0.00868357	RPL27A	W1−imOb/prog
3.64423e-07	-0.524084	0.176	0.416	-0.24	FALSE	0.00871664	ELN	W1−imOb/prog
3.64847e-07	-0.40232	0.809	0.927	-0.118	FALSE	0.00872678	RPL4	W1−imOb/prog
3.66392e-07	0.495759	0.427	0.212	0.215	FALSE	0.00876374	HSD11B1	W1−imOb/prog
3.80258e-07	-0.830098	0.221	0.458	-0.237	FALSE	0.0090954	CD9	W1−imOb/prog
4.15731e-07	-0.400097	0.908	0.945	-0.037	FALSE	0.00994388	GAPDH	W1−imOb/prog
4.19038e-07	-0.440122	0.031	0.222	-0.191	FALSE	0.010023	MMP23B	W1−imOb/prog
4.25219e-07	0.471599	0.351	0.166	0.185	FALSE	0.0101708	TRABD2B	W1−imOb/prog
4.31787e-07	-0.507903	0.153	0.385	-0.232	FALSE	0.0103279	FGFR2	W1−imOb/prog
2.39517e-12	0.47041	0.668	0.399	0.269	TRUE	5.729e-08	ADK	W2−mOb
4.52313e-07	0.496325	0.565	0.36	0.205	FALSE	0.0108189	HLA-F	W1−imOb/prog
4.58797e-07	-0.416169	0.878	0.924	-0.046	FALSE	0.010974	OST4	W1−imOb/prog
4.96352e-07	-0.591863	0.282	0.506	-0.224	FALSE	0.0118723	CPXM2	W1−imOb/prog
4.98018e-07	-0.425863	0.099	0.312	-0.213	FALSE	0.0119121	PALMD	W1−imOb/prog
5.24783e-07	0.314058	0.931	0.907	0.024	FALSE	0.0125523	GSN	W1−imOb/prog
5.40916e-07	-0.441018	0.847	0.94	-0.093	FALSE	0.0129382	RPS4Y1	W1−imOb/prog
5.44204e-07	-0.650322	0.366	0.599	-0.233	FALSE	0.0130168	COLEC12	W1−imOb/prog
5.45611e-07	-0.365869	0.931	0.975	-0.044	FALSE	0.0130505	RPL38	W1−imOb/prog
2.53432e-12	0.536298	0.41	0.142	0.268	TRUE	6.06184e-08	TGFBI	W2−mOb
2.59279e-12	0.458536	0.38	0.127	0.253	TRUE	6.20169e-08	GOLGA8B	W2−mOb
2.80212e-12	0.553948	0.912	0.842	0.07	TRUE	6.70239e-08	SERPINH1	W2−mOb
6.05986e-07	-0.342934	0.954	0.987	-0.033	FALSE	0.0144946	RPL15	W1−imOb/prog
6.20338e-07	-0.336254	0.267	0.509	-0.242	FALSE	0.0148379	TMED3	W1−imOb/prog
6.51898e-07	-1.25185	0.221	0.448	-0.227	FALSE	0.0155927	S100A4	W1−imOb/prog
6.532e-07	-0.381852	0.71	0.872	-0.162	FALSE	0.0156239	CALU	W1−imOb/prog
6.62707e-07	-0.404144	0.595	0.811	-0.216	FALSE	0.0158513	RCN3	W1−imOb/prog
6.91955e-07	-0.588566	0.847	0.95	-0.103	FALSE	0.0165509	CALM1	W1−imOb/prog
6.98994e-07	-0.777857	0.183	0.398	-0.215	FALSE	0.0167192	NCAM1	W1−imOb/prog
7.68722e-07	-0.547091	0.595	0.776	-0.181	FALSE	0.0183871	DLX5	W1−imOb/prog
3.06675e-12	2.07407	0.595	0.365	0.23	TRUE	7.33535e-08	ASPN	W2−mOb
3.74577e-12	2.74148	0.151	0.003	0.148	TRUE	8.95951e-08	MEPE	W2−mOb
8.09945e-07	0.292187	0.985	0.866	0.119	FALSE	0.0193731	IGFBP4	W1−imOb/prog
8.11574e-07	-0.532815	0.115	0.33	-0.215	FALSE	0.019412	SRGAP3	W1−imOb/prog
3.85873e-12	0.498628	0.434	0.17	0.264	TRUE	9.2297e-08	CREB3L1	W2−mOb
8.27636e-07	-0.5166	0.313	0.544	-0.231	FALSE	0.0197962	BHLHE41	W1−imOb/prog
5.85243e-12	0.822175	0.693	0.446	0.247	TRUE	1.39984e-07	ADAMTS9	W2−mOb
9.24825e-07	-0.642424	0.298	0.519	-0.221	FALSE	0.0221209	TENT5A	W1−imOb/prog
9.26808e-07	0.488434	0.847	0.798	0.049	FALSE	0.0221683	SQSTM1	W1−imOb/prog
6.49948e-12	0.49986	0.585	0.3	0.285	TRUE	1.55461e-07	AL078639.1	W2−mOb
1.01369e-06	0.313045	0.924	0.924	0	FALSE	0.0242464	HNRNPK	W1−imOb/prog
7.26866e-12	0.628193	0.917	0.882	0.035	TRUE	1.73859e-07	CTSK	W2−mOb
1.04882e-06	-0.542037	0.092	0.297	-0.205	FALSE	0.0250867	COL27A1	W1−imOb/prog
1.05551e-06	-0.444764	0.511	0.758	-0.247	FALSE	0.0252467	MAP4	W1−imOb/prog
9.74125e-12	0.556021	0.98	0.947	0.033	TRUE	2.33001e-07	MRC2	W2−mOb
1.08823e-06	0.342805	0.336	0.151	0.185	FALSE	0.0260295	KIAA0040	W1−imOb/prog
1.10504e-06	0.290371	0.214	0.071	0.143	FALSE	0.0264315	GPD1L	W1−imOb/prog
1.12677e-06	-0.326271	0.962	0.99	-0.028	FALSE	0.0269512	RPL19	W1−imOb/prog
1.14847e-06	0.436973	0.901	0.829	0.072	FALSE	0.0274704	LAMA4	W1−imOb/prog
1.20432e-06	-0.386482	0.046	0.237	-0.191	FALSE	0.0288062	CCDC3	W1−imOb/prog
1.12134e-11	0.426442	0.463	0.192	0.271	TRUE	2.68212e-07	FZD5	W2−mOb
1.46646e-11	0.803132	0.746	0.514	0.232	TRUE	3.50764e-07	MAP1B	W2−mOb
1.29329e-06	-0.44858	0.397	0.64	-0.243	FALSE	0.0309342	PIGT	W1−imOb/prog
1.33583e-06	-0.31021	0.359	0.599	-0.24	FALSE	0.0319516	BLVRB	W1−imOb/prog
1.38187e-06	0.252815	0.176	0.045	0.131	FALSE	0.0330529	GZMK	W1−imOb/prog
1.40021e-06	0.482207	0.87	0.831	0.039	FALSE	0.0334917	RBMS1	W1−imOb/prog
1.42585e-06	-0.454644	0.153	0.375	-0.222	FALSE	0.034105	COL8A2	W1−imOb/prog
1.44321e-06	-0.28375	0.366	0.607	-0.241	FALSE	0.0345201	LINC01116	W1−imOb/prog
1.44421e-06	0.341596	0.191	0.055	0.136	FALSE	0.034544	SLC7A5	W1−imOb/prog
1.56997e-06	0.279562	0.221	0.076	0.145	FALSE	0.0375521	ICAM4	W1−imOb/prog
1.5116e-11	0.36336	0.41	0.155	0.255	TRUE	3.6156e-07	GALNT5	W2−mOb
1.60481e-06	-0.400676	0.557	0.766	-0.209	FALSE	0.0383854	FKBP10	W1−imOb/prog
3.01734e-11	0.56867	0.537	0.285	0.252	TRUE	7.21718e-07	IGSF3	W2−mOb
1.63454e-06	-0.267463	0.42	0.647	-0.227	FALSE	0.0390966	UXT	W1−imOb/prog
3.23964e-11	0.374828	0.566	0.294	0.272	TRUE	7.74889e-07	MRAS	W2−mOb
1.7914e-06	-0.379224	0.626	0.788	-0.162	FALSE	0.0428485	GLT8D2	W1−imOb/prog
1.79312e-06	0.258688	0.13	0.025	0.105	FALSE	0.0428897	TACR1	W1−imOb/prog
3.76286e-11	0.383748	0.507	0.245	0.262	TRUE	9.00038e-07	FSCN1	W2−mOb
2.03707e-06	0.431425	0.756	0.678	0.078	FALSE	0.0487246	LAMB1	W1−imOb/prog
4.76449e-11	0.624677	0.946	0.885	0.061	TRUE	1.13962e-06	OLFML2B	W2−mOb
2.12303e-06	-0.478969	0.061	0.252	-0.191	FALSE	0.0507807	MMP16	W1−imOb/prog
2.12533e-06	-0.297821	0.267	0.516	-0.249	FALSE	0.0508358	XPA	W1−imOb/prog
4.92407e-11	0.80256	0.941	0.867	0.074	TRUE	1.17779e-06	COL5A2	W2−mOb
2.18413e-06	-0.27969	0.168	0.401	-0.233	FALSE	0.0522421	P4HA2	W1−imOb/prog
2.32471e-06	-0.279066	0.107	0.312	-0.205	FALSE	0.0556048	ZNF521	W1−imOb/prog
5.17216e-11	0.593086	0.439	0.198	0.241	TRUE	1.23713e-06	CDC42EP3	W2−mOb
2.47127e-06	-0.299444	0.13	0.348	-0.218	FALSE	0.0591104	KDELR3	W1−imOb/prog
6.08078e-11	0.404771	0.483	0.223	0.26	TRUE	1.45446e-06	GLDN	W2−mOb
2.54224e-06	-0.294835	0.298	0.544	-0.246	FALSE	0.0608078	BNC2	W1−imOb/prog
2.61325e-06	-0.594175	0.137	0.35	-0.213	FALSE	0.0625064	SLITRK6	W1−imOb/prog
6.32242e-11	0.475602	0.629	0.372	0.257	TRUE	1.51226e-06	PTGIS	W2−mOb
2.78813e-06	-0.291361	0.008	0.166	-0.158	FALSE	0.0666892	RASSF2	W1−imOb/prog
2.79586e-06	-0.423007	0.191	0.406	-0.215	FALSE	0.0668742	LCORL	W1−imOb/prog
2.81387e-06	-0.344872	0.145	0.355	-0.21	FALSE	0.067305	ARHGEF19	W1−imOb/prog
2.86295e-06	-0.640411	0.023	0.189	-0.166	FALSE	0.0684789	SCG2	W1−imOb/prog
2.89522e-06	-0.897155	0.305	0.519	-0.214	FALSE	0.0692508	ANKH	W1−imOb/prog
3.01491e-06	-1.03625	0.573	0.753	-0.18	FALSE	0.0721136	CLU	W1−imOb/prog
3.08626e-06	-0.262188	0.313	0.554	-0.241	FALSE	0.0738202	RAB6A	W1−imOb/prog
3.20163e-06	-0.315244	0.954	0.982	-0.028	FALSE	0.0765798	RPS29	W1−imOb/prog
3.30712e-06	0.290732	0.176	0.05	0.126	FALSE	0.079103	RIPOR3	W1−imOb/prog
9.54271e-11	0.574757	0.624	0.412	0.212	TRUE	2.28252e-06	TRIM2	W2−mOb
3.42484e-06	-0.29766	0.099	0.3	-0.201	FALSE	0.0819187	THBS3	W1−imOb/prog
3.45985e-06	-0.524293	0.405	0.647	-0.242	FALSE	0.0827562	PTGFR	W1−imOb/prog
9.97813e-11	0.696843	0.737	0.536	0.201	TRUE	2.38667e-06	FBXO32	W2−mOb
3.72798e-06	-0.259169	0.443	0.673	-0.23	FALSE	0.0891696	CCDC88A	W1−imOb/prog
3.73268e-06	0.487332	0.382	0.207	0.175	FALSE	0.089282	DUSP5	W1−imOb/prog
3.93425e-06	-0.460848	0.389	0.594	-0.205	FALSE	0.0941033	NET1	W1−imOb/prog
4.26326e-06	0.364936	0.534	0.36	0.174	FALSE	0.101973	GNAI1	W1−imOb/prog
4.50095e-06	0.259363	0.275	0.111	0.164	FALSE	0.107658	CHST1	W1−imOb/prog
4.57376e-06	0.40214	0.847	0.763	0.084	FALSE	0.1094	TANK	W1−imOb/prog
4.57679e-06	-0.745033	0.191	0.413	-0.222	FALSE	0.109472	TIMP3	W1−imOb/prog
4.59808e-06	-0.519276	0.443	0.625	-0.182	FALSE	0.109981	EFNA5	W1−imOb/prog
4.60313e-06	-0.295835	0.305	0.552	-0.247	FALSE	0.110102	ERCC1	W1−imOb/prog
4.67606e-06	-0.294902	0.099	0.302	-0.203	FALSE	0.111847	AFDN	W1−imOb/prog
4.73559e-06	0.265904	0.992	1	-0.008	FALSE	0.113271	VIM	W1−imOb/prog
4.89321e-06	-0.540863	0.313	0.537	-0.224	FALSE	0.117041	ADAM12	W1−imOb/prog
4.93557e-06	-0.263544	0.221	0.438	-0.217	FALSE	0.118054	PODNL1	W1−imOb/prog
5.00228e-06	-0.733019	0.397	0.569	-0.172	FALSE	0.119649	FAT3	W1−imOb/prog
5.23314e-06	-0.953133	0.626	0.741	-0.115	FALSE	0.125171	IGF1	W1−imOb/prog
5.3239e-06	0.47838	0.756	0.574	0.182	FALSE	0.127342	ALPL	W1−imOb/prog
5.36602e-06	-0.273812	0.046	0.219	-0.173	FALSE	0.12835	DIAPH1	W1−imOb/prog
1.33482e-10	0.53419	0.39	0.152	0.238	TRUE	3.19275e-06	DAPK2	W2−mOb
5.68779e-06	-0.34639	0.359	0.587	-0.228	FALSE	0.136046	SETBP1	W1−imOb/prog
5.72081e-06	-0.284317	0.076	0.264	-0.188	FALSE	0.136836	PYCR1	W1−imOb/prog
1.57927e-10	0.40523	0.493	0.232	0.261	TRUE	3.77746e-06	EZR	W2−mOb
5.76095e-06	-0.348887	0.374	0.592	-0.218	FALSE	0.137796	GLT8D1	W1−imOb/prog
5.81951e-06	0.483958	0.771	0.615	0.156	FALSE	0.139197	SNAI2	W1−imOb/prog
6.10413e-06	-0.330872	0.756	0.839	-0.083	FALSE	0.146005	KDELR2	W1−imOb/prog
6.20415e-06	-0.28171	0.153	0.363	-0.21	FALSE	0.148397	PRAF2	W1−imOb/prog
6.23762e-06	0.41583	0.275	0.118	0.157	FALSE	0.149198	MFSD2A	W1−imOb/prog
6.43631e-06	-0.330238	0.954	0.972	-0.018	FALSE	0.15395	RPS20	W1−imOb/prog
6.49778e-06	0.365107	0.26	0.113	0.147	FALSE	0.15542	SPSB1	W1−imOb/prog
6.51582e-06	-0.332737	0.046	0.222	-0.176	FALSE	0.155852	CD55	W1−imOb/prog
6.7855e-06	-0.379499	0.191	0.406	-0.215	FALSE	0.162302	LRRC75A	W1−imOb/prog
6.90157e-06	-0.354498	0.069	0.247	-0.178	FALSE	0.165079	CRABP2	W1−imOb/prog
6.96892e-06	-0.302287	0.954	0.985	-0.031	FALSE	0.16669	RPL18	W1−imOb/prog
7.0488e-06	-0.814148	0.206	0.403	-0.197	FALSE	0.1686	MME	W1−imOb/prog
7.06171e-06	0.437939	0.29	0.131	0.159	FALSE	0.168909	GPR88	W1−imOb/prog
7.08178e-06	-0.392628	0.214	0.436	-0.222	FALSE	0.169389	SLC29A1	W1−imOb/prog
7.087e-06	-0.263936	0.069	0.247	-0.178	FALSE	0.169514	PLCB1	W1−imOb/prog
7.53881e-06	0.334765	0.328	0.154	0.174	FALSE	0.180321	LRRC32	W1−imOb/prog
1.74295e-10	0.721344	0.78	0.601	0.179	TRUE	4.16897e-06	SATB2	W2−mOb
7.70703e-06	-0.309572	0.954	0.987	-0.033	FALSE	0.184344	RPL24	W1−imOb/prog
7.83757e-06	0.437392	0.588	0.451	0.137	FALSE	0.187467	MRPL32	W1−imOb/prog
8.08761e-06	-0.329648	0.229	0.458	-0.229	FALSE	0.193447	TANC2	W1−imOb/prog
8.32817e-06	0.273818	0.947	0.952	-0.005	FALSE	0.199201	SON	W1−imOb/prog
8.44291e-06	-0.311792	0.489	0.695	-0.206	FALSE	0.201946	NUCB2	W1−imOb/prog
1.80966e-10	0.572046	0.815	0.693	0.122	TRUE	4.32852e-06	SDC2	W2−mOb
9.68448e-06	0.40108	0.832	0.824	0.008	FALSE	0.231643	IL1R1	W1−imOb/prog
2.2445e-10	0.566065	0.683	0.514	0.169	TRUE	5.36861e-06	PIGT	W2−mOb
1.02758e-05	-1.21574	0.153	0.327	-0.174	FALSE	0.245788	C3	W1−imOb/prog
2.25567e-10	0.630596	0.532	0.276	0.256	TRUE	5.39535e-06	RARRES1	W2−mOb
3.64807e-10	0.473688	0.639	0.365	0.274	TRUE	8.72581e-06	CEMIP2	W2−mOb
1.06969e-05	0.369802	0.405	0.237	0.168	FALSE	0.255859	ALX4	W1−imOb/prog
3.78696e-10	0.914031	0.185	0.028	0.157	TRUE	9.05802e-06	WIF1	W2−mOb
1.15675e-05	-0.300099	0.252	0.486	-0.234	FALSE	0.276683	SGCD	W1−imOb/prog
1.22254e-05	-0.510548	0.832	0.912	-0.08	FALSE	0.29242	S100A13	W1−imOb/prog
1.34665e-05	-0.283195	0.275	0.494	-0.219	FALSE	0.322105	C9orf3	W1−imOb/prog
1.61303e-05	-0.39006	0.992	1	-0.008	FALSE	0.385821	DCN	W1−imOb/prog
1.64414e-05	-0.372419	0.145	0.338	-0.193	FALSE	0.393261	VDR	W1−imOb/prog
1.65621e-05	-0.378951	0.153	0.345	-0.192	FALSE	0.396148	MATN2	W1−imOb/prog
4.24103e-10	0.533122	0.415	0.192	0.223	TRUE	1.01441e-05	CYTL1	W2−mOb
1.7115e-05	-0.587562	0.321	0.511	-0.19	FALSE	0.409373	CRIP1	W1−imOb/prog
1.71771e-05	0.458882	0.672	0.544	0.128	FALSE	0.410859	MARCKSL1	W1−imOb/prog
1.73211e-05	0.261484	0.183	0.06	0.123	FALSE	0.414304	TIAM1	W1−imOb/prog
1.73515e-05	0.419686	0.71	0.594	0.116	FALSE	0.41503	SELENBP1	W1−imOb/prog
1.76805e-05	0.497583	0.832	0.751	0.081	FALSE	0.422899	ENPP2	W1−imOb/prog
1.84183e-05	-0.281573	0.16	0.37	-0.21	FALSE	0.440546	MTUS1	W1−imOb/prog
1.86087e-05	0.480245	0.786	0.736	0.05	FALSE	0.445102	AKAP12	W1−imOb/prog
1.87116e-05	-0.294856	0.374	0.584	-0.21	FALSE	0.447564	ARL2BP	W1−imOb/prog
1.88375e-05	-0.578353	0.275	0.448	-0.173	FALSE	0.450575	PTH1R	W1−imOb/prog
2.02997e-05	0.257765	0.336	0.159	0.177	FALSE	0.48555	EMCN	W1−imOb/prog
2.03668e-05	0.461379	0.466	0.29	0.176	FALSE	0.487153	RBP1	W1−imOb/prog
2.07926e-05	0.381604	0.733	0.612	0.121	FALSE	0.497339	CLIC4	W1−imOb/prog
2.09541e-05	-0.325754	0.511	0.708	-0.197	FALSE	0.5012	ANP32B	W1−imOb/prog
2.12687e-05	0.293228	0.305	0.154	0.151	FALSE	0.508725	RAB20	W1−imOb/prog
2.15068e-05	-0.262919	0.954	0.977	-0.023	FALSE	0.514421	RPS9	W1−imOb/prog
2.15599e-05	-0.260073	0.557	0.703	-0.146	FALSE	0.515692	DPYSL2	W1−imOb/prog
4.68118e-10	0.521087	0.99	0.997	-0.007	TRUE	1.11969e-05	ACTB	W2−mOb
2.25014e-05	-0.612052	0.107	0.292	-0.185	FALSE	0.53821	CTSC	W1−imOb/prog
2.28137e-05	0.360171	0.939	0.947	-0.008	FALSE	0.545682	MYL12A	W1−imOb/prog
2.29558e-05	-0.270174	0.55	0.771	-0.221	FALSE	0.549079	TPM3	W1−imOb/prog
2.3021e-05	-0.28343	0.443	0.657	-0.214	FALSE	0.55064	FKBP7	W1−imOb/prog
2.36662e-05	0.341295	0.458	0.285	0.173	FALSE	0.566072	CNTN1	W1−imOb/prog
5.33945e-10	0.502092	0.546	0.291	0.255	TRUE	1.27714e-05	SERINC5	W2−mOb
7.52627e-10	0.513025	0.859	0.74	0.119	TRUE	1.80021e-05	NUDT4	W2−mOb
2.5783e-05	0.466404	0.87	0.798	0.072	FALSE	0.616703	FOXC1	W1−imOb/prog
2.62108e-05	-0.439379	0.443	0.66	-0.217	FALSE	0.626937	RHOB	W1−imOb/prog
2.73142e-05	-0.285461	0.977	0.99	-0.013	FALSE	0.653328	RPL35A	W1−imOb/prog
2.73796e-05	0.448531	0.481	0.327	0.154	FALSE	0.654894	BCL3	W1−imOb/prog
2.77108e-05	-0.284065	0.947	0.982	-0.035	FALSE	0.662814	RPS16	W1−imOb/prog
2.82408e-05	-0.258325	0.16	0.353	-0.193	FALSE	0.675491	ALDH1L2	W1−imOb/prog
2.88896e-05	0.466687	0.641	0.499	0.142	FALSE	0.691009	PLSCR1	W1−imOb/prog
2.93468e-05	0.408537	0.771	0.67	0.101	FALSE	0.701945	FERMT2	W1−imOb/prog
2.94393e-05	-0.330355	0.519	0.715	-0.196	FALSE	0.704158	C19orf70	W1−imOb/prog
2.97019e-05	0.351787	0.321	0.169	0.152	FALSE	0.71044	PANX1	W1−imOb/prog
3.04794e-05	-2.42242	0.122	0.3	-0.178	FALSE	0.729037	MMP13	W1−imOb/prog
3.05524e-05	0.425944	0.55	0.38	0.17	FALSE	0.730783	FAM89A	W1−imOb/prog
7.80541e-10	0.951457	0.146	0.012	0.134	TRUE	1.86698e-05	BGLAP	W2−mOb
1.15702e-09	0.582372	0.683	0.526	0.157	TRUE	2.76747e-05	SRPX	W2−mOb
3.27632e-05	-0.299221	0.061	0.217	-0.156	FALSE	0.783663	SP7	W1−imOb/prog
3.28136e-05	-0.529638	0.481	0.668	-0.187	FALSE	0.784869	MEF2C	W1−imOb/prog
3.30728e-05	-0.276524	0.947	0.987	-0.04	FALSE	0.791069	RPS15	W1−imOb/prog
3.42475e-05	-0.274858	0.092	0.264	-0.172	FALSE	0.819167	CD109	W1−imOb/prog
3.4843e-05	-0.265605	0.053	0.207	-0.154	FALSE	0.83341	MYO1D	W1−imOb/prog
3.49259e-05	0.432017	0.855	0.882	-0.027	FALSE	0.835392	EIF5	W1−imOb/prog
3.49624e-05	0.256548	0.962	0.955	0.007	FALSE	0.836265	SERPING1	W1−imOb/prog
3.53026e-05	-0.383959	0.626	0.773	-0.147	FALSE	0.844402	SLC44A1	W1−imOb/prog
3.57512e-05	-0.294927	0.969	1	-0.031	FALSE	0.855134	RPS27A	W1−imOb/prog
3.60164e-05	-0.363739	0.718	0.839	-0.121	FALSE	0.861477	NSA2	W1−imOb/prog
3.80826e-05	0.411072	0.458	0.282	0.176	FALSE	0.910897	SLC7A2	W1−imOb/prog
3.81905e-05	0.260574	0.321	0.166	0.155	FALSE	0.913478	IPMK	W1−imOb/prog
1.32259e-09	0.506158	0.863	0.752	0.111	TRUE	3.1635e-05	NR3C1	W2−mOb
3.88006e-05	-0.284647	0.122	0.302	-0.18	FALSE	0.928072	RAB27B	W1−imOb/prog
1.3379e-09	0.579837	0.668	0.461	0.207	TRUE	3.20011e-05	FAM13A	W2−mOb
4.0089e-05	-0.341368	0.382	0.597	-0.215	FALSE	0.958889	PPFIBP1	W1−imOb/prog
4.14278e-05	-0.360705	0.756	0.894	-0.138	FALSE	0.990912	TXN	W1−imOb/prog
1.39528e-09	0.393089	0.498	0.245	0.253	TRUE	3.33738e-05	CD200	W2−mOb
4.32866e-05	0.350081	0.397	0.229	0.168	FALSE	1	IRS2	W1−imOb/prog
4.50942e-05	-0.314231	0.832	0.902	-0.07	FALSE	1	GSTP1	W1−imOb/prog
4.55122e-05	-0.287513	0.977	0.985	-0.008	FALSE	1	RPS3	W1−imOb/prog
4.60834e-05	-0.270008	0.931	0.977	-0.046	FALSE	1	RPL35	W1−imOb/prog
4.62472e-05	-0.389072	0.305	0.501	-0.196	FALSE	1	DLX6	W1−imOb/prog
4.6519e-05	0.312248	0.573	0.365	0.208	FALSE	1	TNFSF10	W1−imOb/prog
4.69614e-05	-0.357441	0.13	0.3	-0.17	FALSE	1	CDH2	W1−imOb/prog
2.24153e-09	0.506597	0.59	0.368	0.222	TRUE	5.36152e-05	ARL4A	W2−mOb
4.80323e-05	0.253991	0.198	0.076	0.122	FALSE	1	CCBE1	W1−imOb/prog
4.82905e-05	-0.565837	0.763	0.874	-0.111	FALSE	1	FBLN1	W1−imOb/prog
4.86095e-05	-0.372347	0.832	0.919	-0.087	FALSE	1	ARL6IP5	W1−imOb/prog
4.90552e-05	0.449763	0.626	0.526	0.1	FALSE	1	DAAM2	W1−imOb/prog
4.99942e-05	-0.292316	0.115	0.287	-0.172	FALSE	1	GPC1	W1−imOb/prog
5.02931e-05	0.358264	0.267	0.121	0.146	FALSE	1	BMPER	W1−imOb/prog
5.13038e-05	-0.250379	0.733	0.861	-0.128	FALSE	1	CPQ	W1−imOb/prog
5.15105e-05	0.48309	0.885	0.856	0.029	FALSE	1	DDR2	W1−imOb/prog
5.21041e-05	0.39842	0.718	0.597	0.121	FALSE	1	CD302	W1−imOb/prog
5.24035e-05	-0.303848	0.901	0.952	-0.051	FALSE	1	RPS10	W1−imOb/prog
5.35209e-05	-0.327533	0.908	0.977	-0.069	FALSE	1	NACA	W1−imOb/prog
5.47035e-05	0.396013	0.641	0.456	0.185	FALSE	1	APBB1IP	W1−imOb/prog
5.48304e-05	-0.274963	0.947	0.975	-0.028	FALSE	1	RPL23A	W1−imOb/prog
5.60742e-05	-0.401167	0.191	0.378	-0.187	FALSE	1	DIRAS3	W1−imOb/prog
5.65722e-05	-0.427823	0.466	0.627	-0.161	FALSE	1	PSIP1	W1−imOb/prog
5.79329e-05	-0.262332	0.977	0.997	-0.02	FALSE	1	RPS27	W1−imOb/prog
5.91443e-05	0.32981	0.168	0.06	0.108	FALSE	1	ADGRG2	W1−imOb/prog
6.1414e-05	-1.71778	0.099	0.259	-0.16	FALSE	1	CXCL14	W1−imOb/prog
6.29932e-05	-0.451031	0.351	0.544	-0.193	FALSE	1	FAP	W1−imOb/prog
2.50141e-09	1.0872	1	1	0	TRUE	5.98313e-05	COL1A2	W2−mOb
6.4231e-05	-0.344292	0.71	0.859	-0.149	FALSE	1	RPL17	W1−imOb/prog
6.45758e-05	-0.27817	0.206	0.393	-0.187	FALSE	1	FTO	W1−imOb/prog
6.50912e-05	0.448724	0.389	0.217	0.172	FALSE	1	CES1	W1−imOb/prog
6.61912e-05	-0.380438	0.16	0.335	-0.175	FALSE	1	CDC42EP3	W1−imOb/prog
6.66339e-05	-0.338973	0.809	0.924	-0.115	FALSE	1	EEF1B2	W1−imOb/prog
6.94879e-05	-0.356491	0.687	0.768	-0.081	FALSE	1	VKORC1	W1−imOb/prog
7.02069e-05	-0.28927	0.931	0.977	-0.046	FALSE	1	GNAS	W1−imOb/prog
7.15031e-05	-0.25284	0.603	0.771	-0.168	FALSE	1	SERP1	W1−imOb/prog
7.19618e-05	0.278942	0.962	0.957	0.005	FALSE	1	CD81	W1−imOb/prog
2.72035e-09	0.599405	0.727	0.56	0.167	TRUE	6.5068e-05	MYO6	W2−mOb
7.24695e-05	-0.596749	0.603	0.728	-0.125	FALSE	1	RGS3	W1−imOb/prog
7.29217e-05	-0.33383	0.649	0.793	-0.144	FALSE	1	EIF4B	W1−imOb/prog
7.43602e-05	0.48003	0.656	0.501	0.155	FALSE	1	ANGPT1	W1−imOb/prog
7.46818e-05	-0.266269	0.931	0.96	-0.029	FALSE	1	RACK1	W1−imOb/prog
7.48899e-05	-0.270157	0.244	0.446	-0.202	FALSE	1	TCEA3	W1−imOb/prog
7.65224e-05	-0.293931	0.977	0.987	-0.01	FALSE	1	RPL21	W1−imOb/prog
7.73571e-05	-0.363045	0.115	0.29	-0.175	FALSE	1	TGFBI	W1−imOb/prog
7.75641e-05	0.28119	0.893	0.882	0.011	FALSE	1	YWHAB	W1−imOb/prog
7.93031e-05	-0.358552	0.779	0.914	-0.135	FALSE	1	EIF3E	W1−imOb/prog
8.07654e-05	0.450141	0.664	0.567	0.097	FALSE	1	POLE4	W1−imOb/prog
8.09864e-05	-0.296715	0.038	0.174	-0.136	FALSE	1	ANOS1	W1−imOb/prog
8.12768e-05	-0.356788	0.427	0.627	-0.2	FALSE	1	VEGFB	W1−imOb/prog
8.48292e-05	-0.261525	0.779	0.877	-0.098	FALSE	1	SLC25A6	W1−imOb/prog
8.64927e-05	0.373445	0.305	0.166	0.139	FALSE	1	MSC	W1−imOb/prog
8.73188e-05	-0.253624	0.29	0.494	-0.204	FALSE	1	C7orf50	W1−imOb/prog
8.7788e-05	0.275818	0.137	0.043	0.094	FALSE	1	SLC24A3	W1−imOb/prog
3.49005e-09	0.578168	0.659	0.443	0.216	TRUE	8.34784e-05	DYNC2H1	W2−mOb
8.94923e-05	-0.438167	0.328	0.496	-0.168	FALSE	1	GPNMB	W1−imOb/prog
9.3122e-05	0.499679	0.763	0.741	0.022	FALSE	1	CTSL	W1−imOb/prog
9.34294e-05	-0.282881	0.473	0.655	-0.182	FALSE	1	KIFAP3	W1−imOb/prog
9.39984e-05	0.348149	0.779	0.733	0.046	FALSE	1	HEBP1	W1−imOb/prog
9.57401e-05	-0.37851	0.756	0.869	-0.113	FALSE	1	RPS27L	W1−imOb/prog
9.66121e-05	0.462999	0.374	0.229	0.145	FALSE	1	PIM3	W1−imOb/prog
3.57424e-09	0.70303	0.62	0.455	0.165	TRUE	8.54922e-05	PLA2G16	W2−mOb
9.75062e-05	-0.636225	0.275	0.426	-0.151	FALSE	1	C2orf40	W1−imOb/prog
0.000100841	-0.381945	0.42	0.574	-0.154	FALSE	1	PLTP	W1−imOb/prog
0.000102989	-0.283545	0.794	0.882	-0.088	FALSE	1	P4HB	W1−imOb/prog
0.000103829	0.42614	0.603	0.511	0.092	FALSE	1	SMAD7	W1−imOb/prog
0.000105447	0.363899	0.565	0.431	0.134	FALSE	1	PTPN11	W1−imOb/prog
0.000105558	0.36532	0.366	0.217	0.149	FALSE	1	EPSTI1	W1−imOb/prog
0.000105696	0.267096	0.176	0.065	0.111	FALSE	1	WNT4	W1−imOb/prog
0.00010865	0.344892	0.405	0.262	0.143	FALSE	1	SERPINB9	W1−imOb/prog
0.000110582	0.407705	0.786	0.751	0.035	FALSE	1	NUFIP2	W1−imOb/prog
0.000111584	0.280282	0.947	0.942	0.005	FALSE	1	HLA-C	W1−imOb/prog
0.000112741	-0.363285	0.519	0.69	-0.171	FALSE	1	CAMTA1	W1−imOb/prog
0.000118982	0.377796	0.603	0.463	0.14	FALSE	1	CSF1	W1−imOb/prog
0.000123198	-0.267766	0.336	0.526	-0.19	FALSE	1	NTAN1	W1−imOb/prog
0.000128173	0.271841	0.305	0.164	0.141	FALSE	1	RASL11A	W1−imOb/prog
0.000128694	-0.28204	0.534	0.72	-0.186	FALSE	1	GDI2	W1−imOb/prog
0.000129355	0.465359	0.664	0.562	0.102	FALSE	1	YWHAG	W1−imOb/prog
0.000130623	-0.303493	0.55	0.7	-0.15	FALSE	1	JTB	W1−imOb/prog
0.000131069	-0.48518	0.603	0.753	-0.15	FALSE	1	TMEM119	W1−imOb/prog
0.000131142	0.363309	0.725	0.652	0.073	FALSE	1	SELENOS	W1−imOb/prog
0.000135079	-0.430392	0.969	0.987	-0.018	FALSE	1	COL6A2	W1−imOb/prog
0.000137899	0.413891	0.603	0.474	0.129	FALSE	1	PLXND1	W1−imOb/prog
0.000140233	0.377049	0.977	0.992	-0.015	FALSE	1	FTH1	W1−imOb/prog
0.000142488	0.349416	0.847	0.836	0.011	FALSE	1	LIMS1	W1−imOb/prog
0.000147041	0.413796	0.702	0.625	0.077	FALSE	1	TRIM22	W1−imOb/prog
0.000149246	-0.427352	0.313	0.469	-0.156	FALSE	1	HGF	W1−imOb/prog
0.000149251	-0.426699	0.634	0.763	-0.129	FALSE	1	ECM2	W1−imOb/prog
0.000153027	0.3514	0.855	0.859	-0.004	FALSE	1	PRKAR1A	W1−imOb/prog
0.000155131	-0.275085	0.916	0.95	-0.034	FALSE	1	RPS5	W1−imOb/prog
0.000155686	0.418041	0.763	0.733	0.03	FALSE	1	STK17B	W1−imOb/prog
0.000157949	0.341352	0.924	0.879	0.045	FALSE	1	EIF4G2	W1−imOb/prog
0.000165951	-0.27974	0.198	0.368	-0.17	FALSE	1	TENM3	W1−imOb/prog
0.000166715	-0.324416	0.221	0.383	-0.162	FALSE	1	HOMER2	W1−imOb/prog
0.000171397	-0.442355	0.305	0.489	-0.184	FALSE	1	PRELP	W1−imOb/prog
0.000175892	0.335742	0.832	0.829	0.003	FALSE	1	JMJD1C	W1−imOb/prog
3.81626e-09	0.572196	0.785	0.635	0.15	TRUE	9.12812e-05	UNC5B	W2−mOb
0.000178339	0.383266	0.595	0.466	0.129	FALSE	1	PARP14	W1−imOb/prog
5.41458e-09	0.631789	0.966	0.963	0.003	TRUE	0.000129511	PCOLCE	W2−mOb
0.000180621	0.278869	0.985	0.992	-0.007	FALSE	1	TMSB4X	W1−imOb/prog
0.000181218	-0.665255	0.16	0.322	-0.162	FALSE	1	PEG10	W1−imOb/prog
0.000189517	0.262093	0.489	0.345	0.144	FALSE	1	PER2	W1−imOb/prog
0.000199149	0.263381	0.26	0.128	0.132	FALSE	1	GCH1	W1−imOb/prog
5.95162e-09	0.686019	0.585	0.387	0.198	TRUE	0.000142357	TENT5A	W2−mOb
0.000203954	0.43224	0.611	0.496	0.115	FALSE	1	GLI3	W1−imOb/prog
0.000208223	-0.366023	0.656	0.793	-0.137	FALSE	1	PMP22	W1−imOb/prog
0.000208403	0.374783	0.878	0.801	0.077	FALSE	1	PDGFRB	W1−imOb/prog
6.24613e-09	0.646903	0.278	0.096	0.182	TRUE	0.000149401	CILP2	W2−mOb
0.000223235	0.330377	0.58	0.438	0.142	FALSE	1	ARHGDIB	W1−imOb/prog
0.000226353	-0.309436	0.679	0.831	-0.152	FALSE	1	MINOS1	W1−imOb/prog
0.000230479	0.402844	0.679	0.582	0.097	FALSE	1	EMID1	W1−imOb/prog
0.000249374	-0.293853	0.534	0.71	-0.176	FALSE	1	ARHGAP21	W1−imOb/prog
0.000249812	0.398587	0.344	0.214	0.13	FALSE	1	MMD	W1−imOb/prog
0.000250054	-0.26647	0.901	0.952	-0.051	FALSE	1	EEF2	W1−imOb/prog
0.000254973	0.364557	0.565	0.443	0.122	FALSE	1	TMED5	W1−imOb/prog
0.000259503	-0.316391	0.244	0.411	-0.167	FALSE	1	RASAL2	W1−imOb/prog
0.000259626	-0.298425	0.947	0.987	-0.04	FALSE	1	RPL23	W1−imOb/prog
0.000262868	-0.287356	0.252	0.441	-0.189	FALSE	1	DSTYK	W1−imOb/prog
0.00026417	0.252905	0.473	0.335	0.138	FALSE	1	AMFR	W1−imOb/prog
1.05974e-08	0.503692	0.61	0.39	0.22	TRUE	0.000253479	SHOX2	W2−mOb
0.000265243	-0.261419	0.092	0.232	-0.14	FALSE	1	HEG1	W1−imOb/prog
0.000268198	0.45557	0.298	0.166	0.132	FALSE	1	MMP9	W1−imOb/prog
0.000271265	-0.45847	0.847	0.894	-0.047	FALSE	1	KCTD12	W1−imOb/prog
0.000276224	-0.386879	0.389	0.559	-0.17	FALSE	1	MEF2A	W1−imOb/prog
1.51073e-08	0.596915	0.771	0.635	0.136	TRUE	0.000361351	SLC40A1	W2−mOb
1.74768e-08	0.568918	0.912	0.91	0.002	TRUE	0.000418029	SERPINF1	W2−mOb
0.000291147	-0.318794	0.542	0.673	-0.131	FALSE	1	ZCRB1	W1−imOb/prog
0.000292479	0.314104	0.374	0.247	0.127	FALSE	1	TAP1	W1−imOb/prog
0.000294415	-0.276886	0.458	0.635	-0.177	FALSE	1	EBPL	W1−imOb/prog
0.000296612	-0.372248	0.099	0.237	-0.138	FALSE	1	NDNF	W1−imOb/prog
0.000297498	0.284583	0.351	0.212	0.139	FALSE	1	DMXL2	W1−imOb/prog
1.87763e-08	0.295122	0.595	0.341	0.254	TRUE	0.00044911	C9orf3	W2−mOb
0.000301144	-0.789084	0.397	0.544	-0.147	FALSE	1	MEG3	W1−imOb/prog
0.000303203	-0.326993	0.84	0.897	-0.057	FALSE	1	RPL36A	W1−imOb/prog
1.93794e-08	0.511685	0.571	0.35	0.221	TRUE	0.000463535	FOXC2	W2−mOb
0.000319537	0.385493	0.725	0.685	0.04	FALSE	1	CTNNA1	W1−imOb/prog
0.000320151	-0.448893	0.313	0.469	-0.156	FALSE	1	C3orf58	W1−imOb/prog
0.000334899	-0.324499	0.557	0.72	-0.163	FALSE	1	ABI3BP	W1−imOb/prog
2.53328e-08	0.57597	0.927	0.935	-0.008	TRUE	0.000605936	NDUFA4	W2−mOb
0.00034662	-0.293727	0.794	0.914	-0.12	FALSE	1	ANXA5	W1−imOb/prog
0.000357796	0.311969	0.939	0.94	-0.001	FALSE	1	ZBTB20	W1−imOb/prog
0.000358485	-0.279758	0.725	0.841	-0.116	FALSE	1	DBI	W1−imOb/prog
0.000373789	-0.296024	0.397	0.584	-0.187	FALSE	1	TAGLN2	W1−imOb/prog
0.00037458	0.4636	0.847	0.907	-0.06	FALSE	1	FOSB	W1−imOb/prog
0.000380437	0.424125	0.542	0.413	0.129	FALSE	1	TMX1	W1−imOb/prog
0.000390453	-0.430442	0.542	0.688	-0.146	FALSE	1	NRP2	W1−imOb/prog
0.000401586	-0.269549	0.71	0.854	-0.144	FALSE	1	MZT2B	W1−imOb/prog
4.5485e-08	0.504347	0.673	0.461	0.212	TRUE	0.00108796	PPFIBP1	W2−mOb
0.000417139	0.338916	0.733	0.635	0.098	FALSE	1	TNRC6C	W1−imOb/prog
0.000419474	0.393163	0.756	0.758	-0.002	FALSE	1	HNRNPM	W1−imOb/prog
0.000422338	0.452683	0.55	0.448	0.102	FALSE	1	FLRT3	W1−imOb/prog
0.00043138	0.325028	0.328	0.207	0.121	FALSE	1	FBXO30	W1−imOb/prog
0.000431861	-0.279931	0.435	0.622	-0.187	FALSE	1	FLNB	W1−imOb/prog
0.000436794	0.302027	0.611	0.509	0.102	FALSE	1	TNS2	W1−imOb/prog
0.000448119	0.337528	0.702	0.642	0.06	FALSE	1	ACADVL	W1−imOb/prog
0.000448918	0.334611	0.412	0.28	0.132	FALSE	1	FHOD1	W1−imOb/prog
0.000451387	0.343194	0.702	0.688	0.014	FALSE	1	IFNGR2	W1−imOb/prog
0.000453717	-0.274851	0.466	0.622	-0.156	FALSE	1	HEBP2	W1−imOb/prog
0.000456395	0.430817	0.351	0.222	0.129	FALSE	1	MIR222HG	W1−imOb/prog
0.000460236	0.260078	0.336	0.212	0.124	FALSE	1	PGD	W1−imOb/prog
0.000460783	-0.255469	0.229	0.398	-0.169	FALSE	1	TMA16	W1−imOb/prog
5.3292e-08	0.810096	0.961	0.969	-0.008	TRUE	0.00127469	FN1	W2−mOb
5.35885e-08	0.532365	0.746	0.594	0.152	TRUE	0.00128178	CBLB	W2−mOb
0.000486116	0.399547	0.466	0.345	0.121	FALSE	1	LARP4	W1−imOb/prog
1.11457e-07	1.87797	0.327	0.152	0.175	TRUE	0.00266595	CXCL14	W2−mOb
0.00049448	-0.295465	0.328	0.481	-0.153	FALSE	1	SMCO4	W1−imOb/prog
0.000504905	0.266422	0.16	0.063	0.097	FALSE	1	CBLN2	W1−imOb/prog
0.000519484	0.341316	0.931	0.904	0.027	FALSE	1	ZEB2	W1−imOb/prog
0.000541369	-0.258333	0.244	0.413	-0.169	FALSE	1	LPAR1	W1−imOb/prog
0.000544583	-0.274887	0.344	0.514	-0.17	FALSE	1	AUTS2	W1−imOb/prog
0.000553144	-0.333744	0.672	0.783	-0.111	FALSE	1	SELENOW	W1−imOb/prog
3.15688e-07	0.614302	0.341	0.17	0.171	TRUE	0.00755093	PLAT	W2−mOb
0.000557371	-0.31239	0.733	0.879	-0.146	FALSE	1	NFIX	W1−imOb/prog
0.000567219	0.439014	0.725	0.657	0.068	FALSE	1	DLC1	W1−imOb/prog
0.00059704	0.270956	0.992	1	-0.008	FALSE	1	PTMA	W1−imOb/prog
0.000608565	-0.652104	0.359	0.509	-0.15	FALSE	1	A2M	W1−imOb/prog
0.000621274	0.373041	0.664	0.622	0.042	FALSE	1	MIR22HG	W1−imOb/prog
0.000628599	0.305505	0.389	0.249	0.14	FALSE	1	NINJ1	W1−imOb/prog
0.000647111	-0.295896	0.344	0.501	-0.157	FALSE	1	SVIL	W1−imOb/prog
4.59067e-07	0.537647	0.893	0.892	0.001	TRUE	0.0109804	S100A13	W2−mOb
0.000682854	0.358832	0.779	0.763	0.016	FALSE	1	NFE2L2	W1−imOb/prog
0.000686856	-0.255792	0.931	0.967	-0.036	FALSE	1	PPIB	W1−imOb/prog
0.000698584	0.406201	0.626	0.506	0.12	FALSE	1	NRP1	W1−imOb/prog
0.000702958	-0.328625	0.214	0.358	-0.144	FALSE	1	TSPAN11	W1−imOb/prog
0.000718096	-0.319975	0.802	0.892	-0.09	FALSE	1	SERPINH1	W1−imOb/prog
0.000723505	0.299223	0.756	0.72	0.036	FALSE	1	PSME2	W1−imOb/prog
0.000733478	0.346319	0.656	0.559	0.097	FALSE	1	TMOD3	W1−imOb/prog
0.00074677	0.331881	0.679	0.592	0.087	FALSE	1	RAD21	W1−imOb/prog
0.000748341	-0.329042	0.191	0.335	-0.144	FALSE	1	ST3GAL5	W1−imOb/prog
1.12716e-06	0.569782	0.678	0.557	0.121	TRUE	0.0269606	INSIG2	W2−mOb
0.000760913	-0.293995	0.29	0.451	-0.161	FALSE	1	AL078639.1	W1−imOb/prog
0.000768822	0.341308	0.611	0.531	0.08	FALSE	1	PPP1R10	W1−imOb/prog
0.0007709	0.33808	0.405	0.277	0.128	FALSE	1	HELB	W1−imOb/prog
0.000795288	-0.518226	0.634	0.751	-0.117	FALSE	1	KLF2	W1−imOb/prog
0.000798322	-0.27357	0.344	0.514	-0.17	FALSE	1	PTGIS	W1−imOb/prog
0.000825446	-0.26969	0.618	0.768	-0.15	FALSE	1	RBFOX2	W1−imOb/prog
0.0008356	0.430992	0.863	0.851	0.012	FALSE	1	NFIA	W1−imOb/prog
0.000846218	0.394885	0.649	0.572	0.077	FALSE	1	DEGS1	W1−imOb/prog
0.000848822	-0.423985	0.267	0.411	-0.144	FALSE	1	RARRES1	W1−imOb/prog
0.000867772	-0.256611	0.824	0.872	-0.048	FALSE	1	MGST3	W1−imOb/prog
2.11036e-06	0.536437	0.507	0.313	0.194	TRUE	0.0504777	CD74	W2−mOb
0.000895941	0.252078	0.282	0.169	0.113	FALSE	1	KLHL21	W1−imOb/prog
0.000898724	-0.295828	0.74	0.864	-0.124	FALSE	1	PPP1CB	W1−imOb/prog
3.54755e-06	1.44535	0.537	0.378	0.159	TRUE	0.084854	SFRP4	W2−mOb
0.000954717	0.254626	0.405	0.264	0.141	FALSE	1	GBP3	W1−imOb/prog
0.000959206	0.396168	0.947	0.98	-0.033	FALSE	1	NEAT1	W1−imOb/prog
0.00097323	0.339164	0.565	0.466	0.099	FALSE	1	CXCL16	W1−imOb/prog
0.000974923	0.304521	0.901	0.917	-0.016	FALSE	1	RBM39	W1−imOb/prog
0.000986916	0.303694	0.588	0.469	0.119	FALSE	1	POLR2B	W1−imOb/prog
0.000991805	0.278324	0.771	0.768	0.003	FALSE	1	BZW1	W1−imOb/prog
0.00100299	-0.268046	0.954	0.975	-0.021	FALSE	1	RPS7	W1−imOb/prog
0.00102247	0.341269	0.756	0.68	0.076	FALSE	1	ZNF207	W1−imOb/prog
0.0010435	-0.292279	0.267	0.433	-0.166	FALSE	1	CRIP2	W1−imOb/prog
0.0010643	-0.295979	0.427	0.577	-0.15	FALSE	1	MICU1	W1−imOb/prog
0.00106514	0.254693	0.427	0.28	0.147	FALSE	1	PITPNC1	W1−imOb/prog
0.00106593	0.30766	0.321	0.194	0.127	FALSE	1	KPNA2	W1−imOb/prog
0.00106828	-0.275808	0.809	0.912	-0.103	FALSE	1	SSR4	W1−imOb/prog
0.00110845	0.318958	0.855	0.834	0.021	FALSE	1	HMGN3	W1−imOb/prog
0.00111037	-0.301731	0.962	0.972	-0.01	FALSE	1	PRRX1	W1−imOb/prog
0.00111894	0.276936	0.344	0.227	0.117	FALSE	1	ADAMTS17	W1−imOb/prog
0.0011258	-0.257863	0.344	0.524	-0.18	FALSE	1	MAP1A	W1−imOb/prog
0.00117403	0.389328	0.298	0.181	0.117	FALSE	1	CYB5D1	W1−imOb/prog
0.00119989	-0.275827	0.092	0.214	-0.122	FALSE	1	LRP4	W1−imOb/prog
0.00123087	0.284899	0.321	0.202	0.119	FALSE	1	NRXN3	W1−imOb/prog
0.00123535	0.334001	0.412	0.28	0.132	FALSE	1	AC016831.5	W1−imOb/prog
0.00127883	0.34228	0.397	0.277	0.12	FALSE	1	CDK19	W1−imOb/prog
0.00128357	-0.327015	0.42	0.562	-0.142	FALSE	1	DYNC2H1	W1−imOb/prog
0.00130675	-0.352242	0.29	0.411	-0.121	FALSE	1	SLC20A2	W1−imOb/prog
0.00133998	0.324402	0.947	0.952	-0.005	FALSE	1	PNRC1	W1−imOb/prog
0.00142916	-0.39176	0.015	0.103	-0.088	FALSE	1	NOV	W1−imOb/prog
0.00143073	-0.285348	0.13	0.259	-0.129	FALSE	1	CKB	W1−imOb/prog
0.00143777	0.347807	0.634	0.544	0.09	FALSE	1	RIF1	W1−imOb/prog
0.00145203	0.303647	0.183	0.088	0.095	FALSE	1	CD14	W1−imOb/prog
0.00145442	-0.303259	0.786	0.877	-0.091	FALSE	1	ZFAS1	W1−imOb/prog
0.00146794	0.296053	0.779	0.698	0.081	FALSE	1	ARL6IP1	W1−imOb/prog
0.00151427	0.390491	0.725	0.647	0.078	FALSE	1	LAMC1	W1−imOb/prog
0.00151569	0.331837	0.42	0.3	0.12	FALSE	1	MAPK3	W1−imOb/prog
0.00153965	-0.265675	0.45	0.602	-0.152	FALSE	1	UTRN	W1−imOb/prog
0.00154014	0.366135	0.443	0.338	0.105	FALSE	1	ZNFX1	W1−imOb/prog
0.00155659	0.449211	0.26	0.151	0.109	FALSE	1	ATP1A2	W1−imOb/prog
0.00155727	0.277351	0.595	0.524	0.071	FALSE	1	PSMD12	W1−imOb/prog
7.57029e-06	0.680369	0.546	0.375	0.171	TRUE	0.181074	SCRG1	W2−mOb
0.00162029	0.392535	0.458	0.36	0.098	FALSE	1	EIF4E	W1−imOb/prog
0.00168037	-0.274415	0.779	0.884	-0.105	FALSE	1	CNN3	W1−imOb/prog
0.00168463	0.27135	0.366	0.232	0.134	FALSE	1	SCUBE1	W1−imOb/prog
2.98648e-05	1.05503	0.41	0.257	0.153	TRUE	0.714336	DEPP1	W2−mOb
0.00175878	-0.25143	0.221	0.365	-0.144	FALSE	1	CHPF	W1−imOb/prog
0.00177317	0.300628	0.679	0.605	0.074	FALSE	1	C16orf72	W1−imOb/prog
0.0017932	0.356312	0.374	0.275	0.099	FALSE	1	ZNF267	W1−imOb/prog
0.00179744	0.480447	0.725	0.655	0.07	FALSE	1	INTS6	W1−imOb/prog
0.0018077	0.385403	0.702	0.678	0.024	FALSE	1	TRIM8	W1−imOb/prog
0.00180973	0.304596	0.603	0.537	0.066	FALSE	1	TUBB4B	W1−imOb/prog
0.0018171	0.280131	0.901	0.897	0.004	FALSE	1	SRSF11	W1−imOb/prog
0.00181777	0.360657	0.733	0.62	0.113	FALSE	1	BTG2	W1−imOb/prog
0.00181859	0.296095	0.84	0.809	0.031	FALSE	1	PSME1	W1−imOb/prog
0.00185866	0.43452	0.504	0.38	0.124	FALSE	1	NIN	W1−imOb/prog
0.00186985	-0.269435	0.595	0.733	-0.138	FALSE	1	ZFHX3	W1−imOb/prog
4.83089e-05	0.520241	0.937	0.941	-0.004	TRUE	1	AEBP1	W2−mOb
0.00188032	-0.388006	0.893	0.945	-0.052	FALSE	1	NDUFA4	W1−imOb/prog
0.00189968	0.270783	0.687	0.605	0.082	FALSE	1	STAT2	W1−imOb/prog
0.00196207	0.46114	0.939	0.965	-0.026	FALSE	1	HSP90AA1	W1−imOb/prog
0.00197423	-0.366875	0.137	0.259	-0.122	FALSE	1	HEY1	W1−imOb/prog
0.00197987	-0.260786	0.183	0.325	-0.142	FALSE	1	ARMH4	W1−imOb/prog
0.00198287	0.439356	0.802	0.814	-0.012	FALSE	1	VMP1	W1−imOb/prog
0.00200737	-0.253881	0.191	0.332	-0.141	FALSE	1	SMOC1	W1−imOb/prog
0.00203493	0.265138	0.718	0.632	0.086	FALSE	1	PAPSS1	W1−imOb/prog
0.0020426	-0.300314	0.031	0.123	-0.092	FALSE	1	DAPL1	W1−imOb/prog
0.00206323	0.3652	0.771	0.761	0.01	FALSE	1	KMT2E	W1−imOb/prog
0.00206994	0.31803	0.618	0.557	0.061	FALSE	1	MBD2	W1−imOb/prog
7.9055e-05	0.517503	0.873	0.839	0.034	TRUE	1	FGFR1	W2−mOb
0.00209158	0.292714	0.26	0.154	0.106	FALSE	1	THAP2	W1−imOb/prog
0.00215458	-0.435617	0.878	0.904	-0.026	FALSE	1	MMP2	W1−imOb/prog
0.00216068	0.300944	0.802	0.859	-0.057	FALSE	1	BNIP3L	W1−imOb/prog
0.002239	0.478705	0.756	0.781	-0.025	FALSE	1	DAB2	W1−imOb/prog
0.00224774	-0.270966	0.588	0.728	-0.14	FALSE	1	C9orf16	W1−imOb/prog
0.00226788	0.318311	0.198	0.103	0.095	FALSE	1	APLNR	W1−imOb/prog
0.00230937	0.25255	0.45	0.317	0.133	FALSE	1	PLEKHG2	W1−imOb/prog
0.00231301	0.323119	0.282	0.174	0.108	FALSE	1	EHD1	W1−imOb/prog
0.00232264	-0.257882	0.748	0.806	-0.058	FALSE	1	SNRPD2	W1−imOb/prog
0.00234696	-0.282328	0.763	0.824	-0.061	FALSE	1	PIK3R1	W1−imOb/prog
0.000137921	0.720351	0.522	0.365	0.157	TRUE	1	POSTN	W2−mOb
0.00236755	0.494679	0.519	0.395	0.124	FALSE	1	POSTN	W1−imOb/prog
0.00237458	-0.268506	0.412	0.559	-0.147	FALSE	1	HIST1H4C	W1−imOb/prog
0.00239516	0.439544	0.595	0.531	0.064	FALSE	1	KLF10	W1−imOb/prog
0.00241173	-0.31816	0.885	0.947	-0.062	FALSE	1	AHNAK	W1−imOb/prog
0.00242371	0.278925	0.809	0.781	0.028	FALSE	1	TPR	W1−imOb/prog
0.00251443	0.349732	0.382	0.287	0.095	FALSE	1	PID1	W1−imOb/prog
0.0025887	0.257969	0.298	0.194	0.104	FALSE	1	ISYNA1	W1−imOb/prog
0.00259085	0.28793	0.313	0.196	0.117	FALSE	1	MCAM	W1−imOb/prog
0.00264096	0.322293	0.656	0.557	0.099	FALSE	1	ALDH1A3	W1−imOb/prog
0.0026767	0.298407	0.58	0.481	0.099	FALSE	1	PSMB9	W1−imOb/prog
0.00268766	0.302868	0.832	0.849	-0.017	FALSE	1	SFPQ	W1−imOb/prog
0.00272867	0.282083	0.611	0.526	0.085	FALSE	1	C5orf24	W1−imOb/prog
0.0027747	0.456733	0.893	0.826	0.067	FALSE	1	ZFP36	W1−imOb/prog
0.00279295	-0.285794	0.389	0.557	-0.168	FALSE	1	CHN1	W1−imOb/prog
0.00285037	-0.621309	0.321	0.428	-0.107	FALSE	1	SULF2	W1−imOb/prog
0.000199123	0.882568	0.761	0.675	0.086	TRUE	1	CLU	W2−mOb
0.00298448	-0.253552	0.511	0.66	-0.149	FALSE	1	BORCS7	W1−imOb/prog
0.00299281	-0.262059	0.336	0.489	-0.153	FALSE	1	MYO1B	W1−imOb/prog
0.0031486	0.258835	0.969	0.975	-0.006	FALSE	1	UBB	W1−imOb/prog
0.00315165	0.257734	0.626	0.504	0.122	FALSE	1	SEPT4	W1−imOb/prog
0.000416282	0.55933	0.863	0.92	-0.057	TRUE	1	MMP2	W2−mOb
0.00321445	0.365403	0.466	0.343	0.123	FALSE	1	GABRE	W1−imOb/prog
0.00324483	-0.25005	0.107	0.224	-0.117	FALSE	1	CD24	W1−imOb/prog
0.00343162	0.351196	0.718	0.62	0.098	FALSE	1	RB1CC1	W1−imOb/prog
0.0034435	0.263407	0.664	0.592	0.072	FALSE	1	SRP19	W1−imOb/prog
0.000631325	0.681695	0.634	0.498	0.136	TRUE	1	SERPINE2	W2−mOb
0.0036804	0.30628	0.382	0.277	0.105	FALSE	1	DAPK3	W1−imOb/prog
0.00374626	-0.783412	0.458	0.582	-0.124	FALSE	1	SERPINE2	W1−imOb/prog
0.00375714	0.348832	0.618	0.549	0.069	FALSE	1	CHD1	W1−imOb/prog
0.00377928	0.278577	0.321	0.212	0.109	FALSE	1	BTN3A2	W1−imOb/prog
0.00385522	0.251166	0.298	0.189	0.109	FALSE	1	DNM2	W1−imOb/prog
0.00394297	0.282245	0.267	0.161	0.106	FALSE	1	EDNRB	W1−imOb/prog
0.00399544	0.319965	0.695	0.68	0.015	FALSE	1	UGCG	W1−imOb/prog
0.00418276	0.321061	0.611	0.537	0.074	FALSE	1	PDE4D	W1−imOb/prog
0.00433821	-0.28109	0.58	0.69	-0.11	FALSE	1	MYLK	W1−imOb/prog
0.00450552	0.306776	0.519	0.385	0.134	FALSE	1	STEAP4	W1−imOb/prog
0.00456232	-0.260909	0.725	0.856	-0.131	FALSE	1	SEC61G	W1−imOb/prog
0.00467914	0.256919	0.344	0.239	0.105	FALSE	1	HIVEP1	W1−imOb/prog
0.00472358	-0.259197	0.824	0.877	-0.053	FALSE	1	MYL9	W1−imOb/prog
0.00474974	0.266732	0.84	0.836	0.004	FALSE	1	CSNK1A1	W1−imOb/prog
0.00487274	0.390169	0.443	0.335	0.108	FALSE	1	KCNE4	W1−imOb/prog
0.00489186	0.271902	0.756	0.753	0.003	FALSE	1	SELENOK	W1−imOb/prog
0.00489371	0.321021	0.504	0.388	0.116	FALSE	1	HS6ST1	W1−imOb/prog
0.00513707	0.372626	0.504	0.423	0.081	FALSE	1	RNF180	W1−imOb/prog
0.00514554	0.26483	0.855	0.806	0.049	FALSE	1	SBDS	W1−imOb/prog
0.00277821	0.932586	0.712	0.724	-0.012	TRUE	1	COL11A1	W2−mOb
0.00561255	0.250969	0.466	0.355	0.111	FALSE	1	PRKAA1	W1−imOb/prog
0.00563652	0.322026	0.817	0.791	0.026	FALSE	1	IRF2BP2	W1−imOb/prog
0.00567421	0.482055	0.435	0.348	0.087	FALSE	1	RAI14	W1−imOb/prog
0.00575426	0.259731	0.718	0.642	0.076	FALSE	1	CTSO	W1−imOb/prog
0.00580302	-0.275991	0.084	0.184	-0.1	FALSE	1	SEMA5A	W1−imOb/prog
0.00584941	-0.316687	0.305	0.418	-0.113	FALSE	1	ADCY2	W1−imOb/prog
0.00590633	0.321718	0.71	0.615	0.095	FALSE	1	SERTAD1	W1−imOb/prog
0.0059396	0.425358	0.282	0.189	0.093	FALSE	1	PFKFB3	W1−imOb/prog
0.00595069	0.25025	0.359	0.257	0.102	FALSE	1	PNPLA2	W1−imOb/prog
0.00597994	-0.279588	0.527	0.647	-0.12	FALSE	1	MSRB3	W1−imOb/prog
0.00606283	0.293155	0.794	0.804	-0.01	FALSE	1	QKI	W1−imOb/prog
0.00611276	0.262213	0.374	0.275	0.099	FALSE	1	ZNF609	W1−imOb/prog
0.00622613	0.362857	0.466	0.373	0.093	FALSE	1	GLA	W1−imOb/prog
0.00633196	0.253302	0.344	0.234	0.11	FALSE	1	NR1D2	W1−imOb/prog
0.00641356	0.342639	0.26	0.174	0.086	FALSE	1	AC016831.1	W1−imOb/prog
0.00660704	-0.583827	0.405	0.499	-0.094	FALSE	1	CPE	W1−imOb/prog
0.00668517	0.263688	0.45	0.348	0.102	FALSE	1	UBE2D1	W1−imOb/prog
0.00684942	0.380433	0.496	0.413	0.083	FALSE	1	ERF	W1−imOb/prog
0.0068596	0.258941	0.847	0.849	-0.002	FALSE	1	TPI1	W1−imOb/prog
0.00698173	-0.258735	0.305	0.423	-0.118	FALSE	1	NEDD9	W1−imOb/prog
0.00700109	0.365434	0.588	0.519	0.069	FALSE	1	RABGAP1	W1−imOb/prog
0.00710233	0.269612	0.282	0.181	0.101	FALSE	1	ABCA9	W1−imOb/prog
0.00711213	-0.300619	0.351	0.484	-0.133	FALSE	1	TANC1	W1−imOb/prog
0.00714634	0.366545	0.382	0.277	0.105	FALSE	1	ZNF362	W1−imOb/prog
0.00721008	0.291288	0.58	0.547	0.033	FALSE	1	CCDC47	W1−imOb/prog
0.0072548	-0.272795	0.519	0.627	-0.108	FALSE	1	SPON1	W1−imOb/prog
0.00728548	0.389696	0.573	0.506	0.067	FALSE	1	SYNE2	W1−imOb/prog
0.00729833	-0.261457	0.595	0.7	-0.105	FALSE	1	SNX7	W1−imOb/prog
0.00733108	0.369143	0.466	0.388	0.078	FALSE	1	CSRNP3	W1−imOb/prog
0.00742175	0.308772	0.847	0.879	-0.032	FALSE	1	TMEM50A	W1−imOb/prog
0.00752065	0.258383	0.71	0.668	0.042	FALSE	1	RAB1A	W1−imOb/prog
0.00756337	0.35964	0.42	0.338	0.082	FALSE	1	SCRN2	W1−imOb/prog
0.00767783	0.254811	0.42	0.317	0.103	FALSE	1	TBC1D16	W1−imOb/prog
0.00769049	0.313786	0.687	0.65	0.037	FALSE	1	PTBP1	W1−imOb/prog
0.00775031	0.299384	0.786	0.786	0	FALSE	1	SGCB	W1−imOb/prog
0.00776458	0.462162	0.702	0.7	0.002	FALSE	1	PTEN	W1−imOb/prog
0.00785315	0.44735	0.939	0.912	0.027	FALSE	1	SOX4	W1−imOb/prog
0.00793786	-0.422251	0.947	0.967	-0.02	FALSE	1	MT-CO1	W1−imOb/prog
0.00797111	0.261528	0.786	0.728	0.058	FALSE	1	ITM2C	W1−imOb/prog
0.00799343	0.475123	0.718	0.673	0.045	FALSE	1	IER5L	W1−imOb/prog
0.00810869	0.264042	0.84	0.859	-0.019	FALSE	1	SAT1	W1−imOb/prog
0.00816337	0.477061	0.282	0.184	0.098	FALSE	1	G0S2	W1−imOb/prog
0.0082525	-0.25712	0.916	0.965	-0.049	FALSE	1	BTG1	W1−imOb/prog
0.00835937	0.264761	0.779	0.743	0.036	FALSE	1	JAK1	W1−imOb/prog
0.0083689	0.439725	0.71	0.678	0.032	FALSE	1	FHL1	W1−imOb/prog
0.00837926	-0.525186	0.221	0.322	-0.101	FALSE	1	EGFL6	W1−imOb/prog
0.00839745	0.300582	0.374	0.275	0.099	FALSE	1	ACVR2A	W1−imOb/prog
0.00291904	0.548208	0.82	0.752	0.068	TRUE	1	KLF6	W2−mOb
0.0091261	-0.313874	0.733	0.783	-0.05	FALSE	1	SH3BGRL3	W1−imOb/prog
0.00927102	0.41535	0.405	0.348	0.057	FALSE	1	NFKB1	W1−imOb/prog
0.00943824	0.300858	0.565	0.474	0.091	FALSE	1	DLG5	W1−imOb/prog
0.00947356	0.277446	0.626	0.592	0.034	FALSE	1	COPB2	W1−imOb/prog
0.00963321	0.272723	0.634	0.554	0.08	FALSE	1	JDP2	W1−imOb/prog
0.00963927	0.266153	0.786	0.725	0.061	FALSE	1	GPBP1	W1−imOb/prog
0.00966137	0.320929	0.435	0.343	0.092	FALSE	1	KIF1B	W1−imOb/prog
0.00987061	0.320788	0.786	0.768	0.018	FALSE	1	BMP5	W1−imOb/prog
0.00996185	0.271076	0.496	0.398	0.098	FALSE	1	STK17A	W1−imOb/prog
1.43255e-48	1.79128	0.831	0.198	0.633	TRUE	3.42651e-44	MME	W3-AberrAdi1
4.00748e-48	2.23741	0.746	0.133	0.613	TRUE	9.58549e-44	C3	W3-AberrAdi1
2.27391e-47	1.98537	0.992	0.555	0.437	TRUE	5.43896e-43	SFRP1	W3-AberrAdi1
8.54001e-41	1.37854	0.892	0.309	0.583	TRUE	2.04269e-36	P4HA3	W3-AberrAdi1
1.27194e-39	1.65266	1	0.884	0.116	TRUE	3.04236e-35	CFD	W3-AberrAdi1
1.14997e-37	1.6791	0.992	0.739	0.253	TRUE	2.7506e-33	FNDC1	W3-AberrAdi1
1.4093e-37	1.41393	0.646	0.113	0.533	TRUE	3.3709e-33	NPR3	W3-AberrAdi1
7.41723e-36	0.967177	0.815	0.251	0.564	TRUE	1.77413e-31	ADCY2	W3-AberrAdi1
1.34778e-35	1.52874	1	0.862	0.138	TRUE	3.22376e-31	IGFBP4	W3-AberrAdi1
9.85658e-35	1.09217	0.854	0.254	0.6	TRUE	2.3576e-30	SFRP2	W3-AberrAdi1
3.72642e-34	1.30944	0.815	0.284	0.531	TRUE	8.91322e-30	STEAP1	W3-AberrAdi1
4.25919e-33	1.80152	0.531	0.068	0.463	TRUE	1.01876e-28	HP	W3-AberrAdi1
2.91678e-32	1.63741	0.531	0.075	0.456	TRUE	6.97665e-28	STMN2	W3-AberrAdi1
3.5332e-31	0.83656	0.669	0.158	0.511	TRUE	8.45107e-27	PLXNA4	W3-AberrAdi1
3.5514e-31	1.31938	0.977	0.623	0.354	TRUE	8.49459e-27	EFEMP1	W3-AberrAdi1
1.00216e-30	0.823353	0.662	0.161	0.501	TRUE	2.39705e-26	SHISAL1	W3-AberrAdi1
8.53564e-30	0.86792	0.838	0.264	0.574	TRUE	2.04164e-25	CHRDL1	W3-AberrAdi1
1.80476e-29	1.28239	0.792	0.274	0.518	TRUE	4.3168e-25	SULF2	W3-AberrAdi1
1.84589e-29	1.11688	0.738	0.246	0.492	TRUE	4.41518e-25	GLCCI1	W3-AberrAdi1
5.50987e-29	1.29898	1	0.98	0.02	TRUE	1.31791e-24	RPL39	W3-AberrAdi1
2.57342e-27	1.20494	1	0.796	0.204	TRUE	6.15536e-23	FBLN1	W3-AberrAdi1
1.6363e-26	0.693592	0.531	0.095	0.436	TRUE	3.91386e-22	ITIH5	W3-AberrAdi1
1.81672e-26	1.54403	0.946	0.636	0.31	TRUE	4.34541e-22	IGF1	W3-AberrAdi1
2.22378e-26	-2.59961	0.4	0.799	-0.399	FALSE	5.31906e-22	TNC	W3-AberrAdi1
6.15238e-25	-1.40598	0.931	0.96	-0.029	FALSE	1.47159e-20	TPM1	W3-AberrAdi1
7.71496e-25	0.909731	0.892	0.425	0.467	TRUE	1.84534e-20	ANGPT1	W3-AberrAdi1
1.72325e-24	1.09254	0.869	0.452	0.417	TRUE	4.12185e-20	PDZRN4	W3-AberrAdi1
4.92406e-24	0.725311	0.546	0.123	0.423	TRUE	1.17779e-19	SCUBE3	W3-AberrAdi1
1.33008e-23	0.958632	0.977	0.829	0.148	TRUE	3.18141e-19	RARRES2	W3-AberrAdi1
1.58131e-23	1.02979	0.638	0.186	0.452	TRUE	3.78233e-19	SLITRK6	W3-AberrAdi1
4.34295e-23	0.745197	0.569	0.158	0.411	TRUE	1.03879e-18	PALMD	W3-AberrAdi1
9.58829e-23	1.04423	0.985	0.839	0.146	TRUE	2.29342e-18	COL8A1	W3-AberrAdi1
1.88419e-22	1.22584	0.754	0.339	0.415	TRUE	4.5068e-18	MRPS6	W3-AberrAdi1
1.904e-22	0.473898	0.485	0.098	0.387	TRUE	4.55417e-18	TLL1	W3-AberrAdi1
2.38071e-22	1.35773	0.623	0.214	0.409	TRUE	5.69443e-18	SLC5A3	W3-AberrAdi1
2.67566e-22	0.717505	0.5	0.111	0.389	TRUE	6.3999e-18	LINC01268	W3-AberrAdi1
4.06133e-22	0.768336	1	0.995	0.005	TRUE	9.71429e-18	MARCKS	W3-AberrAdi1
7.23942e-22	-1.58561	0.115	0.588	-0.473	FALSE	1.7316e-17	A2M	W3-AberrAdi1
1.59701e-21	0.750921	0.677	0.216	0.461	TRUE	3.8199e-17	PDE4B	W3-AberrAdi1
1.31562e-20	0.663747	0.615	0.214	0.401	TRUE	3.14683e-16	KSR1	W3-AberrAdi1
3.32626e-20	0.803393	0.815	0.369	0.446	TRUE	7.95607e-16	RETREG1	W3-AberrAdi1
4.2663e-20	0.710374	0.6	0.201	0.399	TRUE	1.02046e-15	ST3GAL5	W3-AberrAdi1
7.34558e-20	0.824061	0.677	0.271	0.406	TRUE	1.75699e-15	FBLN5	W3-AberrAdi1
9.34726e-20	0.664313	0.454	0.098	0.356	TRUE	2.23577e-15	KCNMA1	W3-AberrAdi1
2.99702e-19	0.479554	0.346	0.05	0.296	TRUE	7.16856e-15	AC103770.1	W3-AberrAdi1
5.77808e-19	1.35032	0.562	0.191	0.371	TRUE	1.38206e-14	PEG10	W3-AberrAdi1
6.3619e-19	0.670637	0.785	0.384	0.401	TRUE	1.5217e-14	BNC2	W3-AberrAdi1
6.44601e-19	0.406015	0.246	0.015	0.231	FALSE	1.54182e-14	USH1C	W3-AberrAdi1
6.47063e-19	0.646292	0.785	0.359	0.426	TRUE	1.54771e-14	SDC3	W3-AberrAdi1
8.06563e-19	1.1241	0.985	0.766	0.219	TRUE	1.92922e-14	PTN	W3-AberrAdi1
9.16959e-19	0.412432	0.354	0.055	0.299	TRUE	2.19327e-14	STAT4	W3-AberrAdi1
1.05345e-18	0.737825	0.969	0.776	0.193	TRUE	2.51975e-14	CDKN1C	W3-AberrAdi1
1.08965e-18	0.609391	0.592	0.201	0.391	TRUE	2.60633e-14	STEAP2	W3-AberrAdi1
2.28366e-18	0.395285	0.415	0.083	0.332	TRUE	5.46229e-14	PAK3	W3-AberrAdi1
5.17638e-18	0.95875	0.969	0.701	0.268	TRUE	1.23814e-13	FAM3C	W3-AberrAdi1
7.77703e-18	0.843057	0.992	0.822	0.17	TRUE	1.86019e-13	COL14A1	W3-AberrAdi1
9.03256e-18	0.897271	1	0.98	0.02	TRUE	2.1605e-13	VCAN	W3-AberrAdi1
9.78362e-18	0.400179	0.323	0.048	0.275	TRUE	2.34015e-13	FGF10	W3-AberrAdi1
1.0419e-17	0.7436	0.785	0.372	0.413	TRUE	2.49212e-13	PCSK5	W3-AberrAdi1
1.22729e-17	0.447546	0.438	0.108	0.33	TRUE	2.93556e-13	CCDC69	W3-AberrAdi1
2.06036e-17	0.367229	0.269	0.028	0.241	FALSE	4.92818e-13	TRABD2A	W3-AberrAdi1
2.43317e-17	-1.97971	0.292	0.658	-0.366	FALSE	5.81989e-13	PTX3	W3-AberrAdi1
5.16585e-17	-0.932107	0.862	0.925	-0.063	FALSE	1.23562e-12	OLFML2B	W3-AberrAdi1
5.30629e-17	0.773188	0.923	0.626	0.297	TRUE	1.26921e-12	TMEM176B	W3-AberrAdi1
9.95124e-17	0.704277	0.946	0.55	0.396	TRUE	2.38024e-12	NTRK2	W3-AberrAdi1
1.2599e-16	0.396948	0.392	0.08	0.312	TRUE	3.01355e-12	TSPAN8	W3-AberrAdi1
1.68444e-16	-0.788019	0.992	0.995	-0.003	FALSE	4.029e-12	ACTB	W3-AberrAdi1
3.03651e-16	0.394139	0.385	0.088	0.297	TRUE	7.26302e-12	KLHL13	W3-AberrAdi1
4.88217e-16	0.686834	0.546	0.193	0.353	TRUE	1.16777e-11	PCDH9	W3-AberrAdi1
4.894e-16	0.552914	0.677	0.319	0.358	TRUE	1.1706e-11	HDAC4	W3-AberrAdi1
5.2766e-16	0.482154	0.323	0.06	0.263	TRUE	1.26211e-11	DHCR24	W3-AberrAdi1
9.72878e-16	0.608681	0.808	0.43	0.378	TRUE	2.32703e-11	PDE7B	W3-AberrAdi1
1.0765e-15	0.731951	0.908	0.601	0.307	TRUE	2.57488e-11	PLPP3	W3-AberrAdi1
2.42151e-15	0.287199	0.246	0.028	0.218	FALSE	5.79201e-11	LINC00603	W3-AberrAdi1
3.46696e-15	0.738519	0.977	0.902	0.075	TRUE	8.29263e-11	FBN1	W3-AberrAdi1
3.85377e-15	0.809027	0.762	0.427	0.335	TRUE	9.21784e-11	C1GALT1	W3-AberrAdi1
4.29507e-15	0.509219	0.554	0.204	0.35	TRUE	1.02734e-10	MGST1	W3-AberrAdi1
5.49144e-15	-0.853121	0.038	0.399	-0.361	FALSE	1.3135e-10	FXYD6	W3-AberrAdi1
6.05459e-15	0.78935	0.6	0.259	0.341	TRUE	1.4482e-10	CNTNAP2	W3-AberrAdi1
6.96874e-15	-0.964873	0.023	0.382	-0.359	FALSE	1.66685e-10	ACAN	W3-AberrAdi1
1.21504e-14	0.781551	0.962	0.817	0.145	TRUE	2.90624e-10	GAS6	W3-AberrAdi1
1.29528e-14	0.663995	0.554	0.214	0.34	TRUE	3.09818e-10	SMOC1	W3-AberrAdi1
1.84042e-14	0.381218	0.415	0.106	0.309	TRUE	4.40209e-10	ENTPD1	W3-AberrAdi1
[truncated: 1,699 more rows]

## Sheet: Figure S2 I-K
P_val	Avg_log2FC	Pct.1	Pct.2	Pct diff	isMarker	P_val_adj	Gene	ClusterName
5.87242e-76	2.21179	0.961	0.707	0.254	TRUE	1.50616e-71	APOE	1 (prog)
3.29409e-75	1.60594	0.701	0.141	0.56	TRUE	8.44867e-71	NTRK2	1 (prog)
3.09532e-68	1.53516	0.955	0.611	0.344	TRUE	7.93886e-64	GGT5	1 (prog)
2.58849e-66	1.83938	0.916	0.483	0.433	TRUE	6.63895e-62	COL14A1	1 (prog)
5.09183e-64	1.52105	0.896	0.533	0.363	TRUE	1.30595e-59	TFPI	1 (prog)
8.2794e-62	2.95796	0.912	0.613	0.299	TRUE	2.1235e-57	CXCL12	1 (prog)
3.78055e-59	1.83593	0.922	0.584	0.338	TRUE	9.69635e-55	IGFBP4	1 (prog)
2.8729e-58	2.2711	0.831	0.452	0.379	TRUE	7.36841e-54	LEPR	1 (prog)
5.95735e-58	1.63919	0.974	0.794	0.18	TRUE	1.52794e-53	IGFBP7	1 (prog)
1.67343e-57	1.56851	0.76	0.289	0.471	TRUE	4.29202e-53	CYGB	1 (prog)
1.00611e-55	1.62485	0.903	0.694	0.209	TRUE	2.58047e-51	LHFPL6	1 (prog)
4.71793e-55	1.07845	0.994	0.992	0.002	TRUE	1.21006e-50	B2M	1 (prog)
1.91029e-53	2.36614	0.867	0.505	0.362	TRUE	4.89951e-49	CFD	1 (prog)
2.81568e-51	1.66331	0.513	0.097	0.416	TRUE	7.22166e-47	FRZB	1 (prog)
2.81764e-51	1.21653	0.578	0.139	0.439	TRUE	7.22669e-47	COL4A1	1 (prog)
4.19978e-51	1.17855	0.961	0.912	0.049	TRUE	1.07716e-46	HLA-B	1 (prog)
1.27711e-47	2.12169	0.744	0.371	0.373	TRUE	3.27552e-43	VCAM1	1 (prog)
4.68472e-45	1.08803	0.591	0.174	0.417	TRUE	1.20154e-40	COL4A2	1 (prog)
2.22415e-42	1.15269	0.659	0.25	0.409	TRUE	5.70449e-38	TMEM176A	1 (prog)
2.72936e-41	1.02587	0.753	0.331	0.422	TRUE	7.00026e-37	TMEM176B	1 (prog)
8.31641e-41	1.02939	0.838	0.528	0.31	TRUE	2.13299e-36	STOM	1 (prog)
2.41799e-40	1.42617	0.847	0.508	0.339	TRUE	6.20166e-36	FGF7	1 (prog)
1.12693e-39	1.73326	0.328	0.03	0.298	TRUE	2.89035e-35	C7	1 (prog)
3.54769e-39	0.884489	0.974	0.93	0.044	TRUE	9.09911e-35	HLA-A	1 (prog)
1.69906e-38	0.996103	0.37	0.054	0.316	TRUE	4.35775e-34	FMO3	1 (prog)
3.58033e-38	0.833958	0.578	0.183	0.395	TRUE	9.18283e-34	ITGA1	1 (prog)
6.1822e-38	1.81459	0.821	0.492	0.329	TRUE	1.58561e-33	LPL	1 (prog)
4.94583e-37	1.17439	0.773	0.495	0.278	TRUE	1.26851e-32	EPHX1	1 (prog)
2.39116e-36	1.22931	0.808	0.549	0.259	TRUE	6.13284e-32	COL18A1	1 (prog)
3.30375e-36	1.42025	0.971	0.896	0.075	TRUE	8.47346e-32	VCAN	1 (prog)
8.82116e-36	0.809608	0.948	0.834	0.114	TRUE	2.26245e-31	HLA-C	1 (prog)
3.80576e-35	1.43485	0.36	0.061	0.299	TRUE	9.76101e-31	CP	1 (prog)
1.0005e-34	1.54491	0.841	0.593	0.248	TRUE	2.56609e-30	C11orf96	1 (prog)
5.42485e-26	-1.12507	0.127	0.434	-0.307	FALSE	1.39136e-21	NTRK2	2 (imOb)
4.1383e-34	0.850303	0.571	0.197	0.374	TRUE	1.06139e-29	PPP1R14A	1 (prog)
5.43141e-34	0.918306	0.964	0.823	0.141	TRUE	1.39305e-29	CYP1B1	1 (prog)
2.73402e-33	1.37608	0.38	0.074	0.306	TRUE	7.01221e-29	ESM1	1 (prog)
2.74254e-33	1.39811	0.792	0.525	0.267	TRUE	7.03407e-29	TNFAIP6	1 (prog)
3.18185e-33	1.19161	0.682	0.321	0.361	TRUE	8.16081e-29	PAPPA	1 (prog)
6.62884e-25	-1.13378	0.898	0.936	-0.038	FALSE	1.70016e-20	COL6A1	2 (imOb)
5.00305e-33	1.12064	0.555	0.203	0.352	TRUE	1.28318e-28	SLC7A2	1 (prog)
5.99514e-33	1.12957	0.851	0.608	0.243	TRUE	1.53763e-28	GAS6	1 (prog)
1.46768e-32	0.757875	0.916	0.7	0.216	TRUE	3.76431e-28	EPAS1	1 (prog)
2.0822e-32	1.04036	0.666	0.309	0.357	TRUE	5.34043e-28	CHL1	1 (prog)
2.99908e-32	0.611218	0.984	0.976	0.008	TRUE	7.69205e-28	H3F3B	1 (prog)
6.39654e-32	1.64487	0.438	0.121	0.317	TRUE	1.64058e-27	VMO1	1 (prog)
1.79815e-31	1.23019	0.588	0.247	0.341	TRUE	4.61189e-27	TIMP4	1 (prog)
2.16684e-31	0.539398	0.373	0.076	0.297	TRUE	5.55751e-27	TMEM132C	1 (prog)
2.3431e-31	0.662098	0.99	0.977	0.013	TRUE	6.00959e-27	IFITM3	1 (prog)
2.91982e-31	0.620128	0.99	0.994	-0.004	TRUE	7.48876e-27	DDX5	1 (prog)
6.21691e-31	0.773494	0.922	0.855	0.067	TRUE	1.59451e-26	FCGRT	1 (prog)
1.23353e-30	0.609955	0.325	0.051	0.274	TRUE	3.16375e-26	COX4I2	1 (prog)
2.0257e-30	0.519866	0.341	0.062	0.279	TRUE	5.19552e-26	P3H2	1 (prog)
1.52334e-29	0.97258	0.812	0.578	0.234	TRUE	3.90707e-25	GHR	1 (prog)
4.46175e-21	-1.39187	0.435	0.647	-0.212	FALSE	1.14435e-16	PRSS23	2 (imOb)
3.50044e-29	0.831497	0.909	0.778	0.131	TRUE	8.97794e-25	ARID5B	1 (prog)
3.50591e-29	1.06219	0.945	0.885	0.06	TRUE	8.99195e-25	CEBPD	1 (prog)
4.10462e-29	1.37127	0.76	0.499	0.261	TRUE	1.05275e-24	THY1	1 (prog)
2.47888e-28	0.749015	0.919	0.818	0.101	TRUE	6.35782e-24	HLA-E	1 (prog)
1.02473e-20	-0.765508	0.956	0.959	-0.003	FALSE	2.62823e-16	COL6A2	2 (imOb)
4.97467e-28	0.573269	0.341	0.071	0.27	TRUE	1.2759e-23	CNTNAP2	1 (prog)
7.22121e-28	0.970655	0.487	0.174	0.313	TRUE	1.8521e-23	KIAA0040	1 (prog)
5.50981e-27	1.46123	0.419	0.13	0.289	TRUE	1.41316e-22	IGFBP2	1 (prog)
4.727e-20	-0.895412	0.102	0.366	-0.264	FALSE	1.21238e-15	SPRY1	2 (imOb)
7.04608e-20	-1.38116	0.116	0.388	-0.272	FALSE	1.80718e-15	CD44	2 (imOb)
1.04463e-19	0.480678	0.89	0.823	0.067	FALSE	2.67926e-15	SCARB2	2 (imOb)
1.05963e-26	0.849429	0.727	0.384	0.343	TRUE	2.71775e-22	RARRES2	1 (prog)
3.44653e-19	-1.34721	0.419	0.644	-0.225	FALSE	8.83967e-15	FBLN1	2 (imOb)
1.25184e-26	0.571845	0.425	0.139	0.286	TRUE	3.21072e-22	RBP1	1 (prog)
1.49495e-26	0.773731	0.607	0.304	0.303	TRUE	3.83425e-22	PPARG	1 (prog)
4.39567e-26	0.531017	0.977	0.933	0.044	TRUE	1.1274e-21	CD81	1 (prog)
4.84727e-26	0.758623	0.49	0.189	0.301	TRUE	1.24323e-21	PTGER4	1 (prog)
6.16706e-19	-2.45757	0.256	0.487	-0.231	FALSE	1.58173e-14	SFRP4	2 (imOb)
8.32282e-19	-0.730299	0.143	0.404	-0.261	FALSE	2.13464e-14	COL4A2	2 (imOb)
1.65847e-25	0.769713	0.646	0.374	0.272	TRUE	4.25365e-21	WASF3	1 (prog)
1.6776e-25	0.80255	0.227	0.024	0.203	TRUE	4.30272e-21	CHRDL1	1 (prog)
1.76197e-18	-0.748886	0.118	0.375	-0.257	FALSE	4.51911e-14	COL4A1	2 (imOb)
1.78915e-25	0.588977	0.487	0.174	0.313	TRUE	4.58881e-21	PLPPR3	1 (prog)
5.97099e-18	0.493224	0.829	0.695	0.134	FALSE	1.53144e-13	ARL6IP1	2 (imOb)
2.28068e-25	0.748879	0.708	0.44	0.268	TRUE	5.84949e-21	TMEM108	1 (prog)
6.49256e-18	-0.900701	0.333	0.589	-0.256	FALSE	1.66521e-13	RARRES2	2 (imOb)
9.80262e-18	0.459301	0.41	0.175	0.235	FALSE	2.51417e-13	GAS7	2 (imOb)
2.93474e-25	1.11154	0.883	0.732	0.151	TRUE	7.52701e-21	EGR1	1 (prog)
3.4102e-25	0.848205	0.821	0.644	0.177	TRUE	8.74649e-21	C1orf122	1 (prog)
4.40795e-25	0.916318	0.87	0.776	0.094	TRUE	1.13055e-20	TOP1	1 (prog)
1.063e-24	0.774366	0.461	0.174	0.287	TRUE	2.72637e-20	RETREG1	1 (prog)
1.24219e-24	0.877937	0.883	0.711	0.172	TRUE	3.18598e-20	GPM6B	1 (prog)
1.53368e-24	0.834964	0.971	0.956	0.015	TRUE	3.93357e-20	MARCKS	1 (prog)
1.70404e-24	0.490837	0.328	0.076	0.252	TRUE	4.37051e-20	TNFSF10	1 (prog)
5.70827e-17	-1.1663	0.091	0.312	-0.221	FALSE	1.46406e-12	FRZB	2 (imOb)
6.03305e-17	0.481492	0.76	0.591	0.169	FALSE	1.54736e-12	AKIRIN1	2 (imOb)
7.30672e-17	-0.802539	0.014	0.2	-0.186	FALSE	1.87403e-12	CILP2	2 (imOb)
1.95951e-24	0.923812	0.825	0.573	0.252	TRUE	5.02575e-20	AKAP12	1 (prog)
2.1304e-24	1.10386	0.679	0.41	0.269	TRUE	5.46406e-20	PLPP3	1 (prog)
2.66032e-24	0.556996	0.458	0.177	0.281	TRUE	6.82319e-20	HK2	1 (prog)
2.81606e-24	0.585783	0.305	0.065	0.24	TRUE	7.22264e-20	DUSP4	1 (prog)
2.08024e-16	0.321907	0.295	0.097	0.198	FALSE	5.3354e-12	NT5DC3	2 (imOb)
4.08475e-16	0.478384	0.884	0.772	0.112	FALSE	1.04766e-11	JAK1	2 (imOb)
7.09414e-16	0.4003	0.887	0.815	0.072	FALSE	1.81951e-11	SRSF7	2 (imOb)
7.17333e-16	0.36273	0.421	0.206	0.215	FALSE	1.83982e-11	PTPDC1	2 (imOb)
7.56622e-16	0.496182	0.752	0.566	0.186	FALSE	1.94058e-11	HMOX2	2 (imOb)
7.71925e-16	0.49349	0.747	0.581	0.166	FALSE	1.97983e-11	NOP56	2 (imOb)
8.17092e-16	-0.474722	0.074	0.289	-0.215	FALSE	2.09568e-11	MEST	2 (imOb)
4.03921e-24	0.946182	0.864	0.694	0.17	TRUE	1.03598e-19	ID4	1 (prog)
1.0728e-15	0.426012	0.59	0.366	0.224	FALSE	2.75152e-11	IL4R	2 (imOb)
4.73218e-24	1.16625	0.701	0.418	0.283	TRUE	1.21371e-19	ANGPTL4	1 (prog)
1.30124e-15	0.490452	0.386	0.178	0.208	FALSE	3.33742e-11	KIF21A	2 (imOb)
1.41629e-15	0.368971	0.419	0.193	0.226	FALSE	3.63249e-11	ITGA9	2 (imOb)
4.74713e-24	1.00713	0.584	0.272	0.312	TRUE	1.21754e-19	SFRP1	1 (prog)
5.14885e-24	0.878874	0.847	0.646	0.201	TRUE	1.32058e-19	PDGFRB	1 (prog)
1.85022e-23	0.575702	0.675	0.422	0.253	TRUE	4.74543e-19	ENG	1 (prog)
6.37187e-15	0.435367	0.565	0.332	0.233	FALSE	1.63426e-10	SAMD11	2 (imOb)
6.94944e-15	0.376253	0.333	0.122	0.211	FALSE	1.78239e-10	CBLN2	2 (imOb)
7.40218e-15	0.461849	0.926	0.845	0.081	FALSE	1.89851e-10	CNN3	2 (imOb)
7.65167e-15	-0.488273	0.339	0.573	-0.234	FALSE	1.9625e-10	ADAMTS2	2 (imOb)
8.24978e-15	0.4032	0.554	0.34	0.214	FALSE	2.1159e-10	FSCN1	2 (imOb)
8.36429e-15	0.425694	0.983	0.901	0.082	FALSE	2.14527e-10	PRRX1	2 (imOb)
9.09866e-15	0.294984	0.209	0.051	0.158	FALSE	2.33362e-10	SNCA	2 (imOb)
9.61997e-15	0.450261	0.78	0.612	0.168	FALSE	2.46733e-10	FLNB	2 (imOb)
1.86836e-14	-1.44011	0.361	0.566	-0.205	FALSE	4.79198e-10	VCAM1	2 (imOb)
2.01143e-14	-0.415442	0.342	0.573	-0.231	FALSE	5.1589e-10	ARPC1B	2 (imOb)
2.29376e-14	0.430862	0.851	0.719	0.132	FALSE	5.88305e-10	ENPEP	2 (imOb)
2.30945e-14	0.466816	0.512	0.284	0.228	FALSE	5.92327e-10	FAM69C	2 (imOb)
2.53543e-14	0.332205	0.273	0.091	0.182	FALSE	6.50288e-10	ISM1	2 (imOb)
2.88452e-14	0.314114	0.361	0.15	0.211	FALSE	7.39822e-10	CD36	2 (imOb)
4.08051e-23	0.584456	0.971	0.865	0.106	TRUE	1.04657e-18	FSTL1	1 (prog)
3.28228e-14	0.377532	0.463	0.224	0.239	FALSE	8.41839e-10	ATOH8	2 (imOb)
3.9448e-14	0.434095	0.747	0.583	0.164	FALSE	1.01176e-09	STK24	2 (imOb)
4.75764e-14	0.386449	0.625	0.396	0.229	FALSE	1.22024e-09	INSC	2 (imOb)
5.33945e-14	-0.437639	0.11	0.323	-0.213	FALSE	1.36946e-09	COL15A1	2 (imOb)
5.94371e-14	0.386773	0.485	0.276	0.209	FALSE	1.52444e-09	SLC27A3	2 (imOb)
6.68733e-14	-0.522438	0.824	0.909	-0.085	FALSE	1.71517e-09	LMNA	2 (imOb)
4.95458e-23	0.559586	0.419	0.15	0.269	TRUE	1.27075e-18	RBPMS	1 (prog)
8.9659e-14	0.38717	0.474	0.267	0.207	FALSE	2.29957e-09	SLC6A8	2 (imOb)
6.11258e-23	1.9176	0.636	0.357	0.279	TRUE	1.56775e-18	IGFBP3	1 (prog)
1.00661e-13	0.364677	0.595	0.366	0.229	FALSE	2.58176e-09	SDC1	2 (imOb)
1.21569e-13	-0.39657	0.118	0.328	-0.21	FALSE	3.118e-09	PLP2	2 (imOb)
1.27686e-13	-1.4235	0.879	0.924	-0.045	FALSE	3.27488e-09	TIMP1	2 (imOb)
1.56018e-13	0.46163	0.727	0.563	0.164	FALSE	4.00154e-09	PXK	2 (imOb)
1.61513e-13	0.255515	0.981	0.952	0.029	FALSE	4.14249e-09	FN1	2 (imOb)
2.37401e-13	0.41172	0.62	0.422	0.198	FALSE	6.08887e-09	BMP2K	2 (imOb)
3.64054e-13	-1.13971	0.636	0.724	-0.088	FALSE	9.33725e-09	IGFBP4	2 (imOb)
3.92482e-13	-0.434989	0.193	0.416	-0.223	FALSE	1.00664e-08	ISLR	2 (imOb)
4.36021e-13	0.368365	0.871	0.812	0.059	FALSE	1.11831e-08	SPPL2A	2 (imOb)
4.87148e-13	0.460584	0.755	0.635	0.12	FALSE	1.24944e-08	LGMN	2 (imOb)
9.41691e-23	1.04198	0.604	0.325	0.279	TRUE	2.41525e-18	ABCA8	1 (prog)
1.05936e-12	0.457456	0.694	0.54	0.154	FALSE	2.71705e-08	AKIRIN2	2 (imOb)
1.23602e-22	1.0347	0.906	0.882	0.024	TRUE	3.17016e-18	JUNB	1 (prog)
2.72424e-22	1.48003	0.883	0.775	0.108	TRUE	6.98714e-18	TXNIP	1 (prog)
1.24955e-12	0.367871	0.471	0.266	0.205	FALSE	3.20485e-08	FAM198A	2 (imOb)
1.26441e-12	0.287108	0.926	0.87	0.056	FALSE	3.24295e-08	PIK3R1	2 (imOb)
1.32127e-12	0.478437	0.658	0.512	0.146	FALSE	3.38878e-08	CDC42EP1	2 (imOb)
1.40968e-12	-0.670774	0.915	0.936	-0.021	FALSE	3.61556e-08	HLA-B	2 (imOb)
1.90098e-12	0.442137	0.719	0.559	0.16	FALSE	4.87564e-08	MYH10	2 (imOb)
2.02915e-12	0.433666	0.815	0.706	0.109	FALSE	5.20436e-08	DDX21	2 (imOb)
2.70529e-12	-0.269678	0.003	0.13	-0.127	FALSE	6.93852e-08	TRABD2B	2 (imOb)
2.99318e-12	-0.698768	0.333	0.533	-0.2	FALSE	7.6769e-08	LOX	2 (imOb)
3.2967e-12	0.479329	0.441	0.252	0.189	FALSE	8.45537e-08	VIT	2 (imOb)
3.7108e-12	-0.352286	0.028	0.178	-0.15	FALSE	9.51745e-08	PDPN	2 (imOb)
3.92817e-12	0.330475	0.405	0.208	0.197	FALSE	1.0075e-07	SHROOM3	2 (imOb)
4.11212e-12	0.421383	0.733	0.513	0.22	FALSE	1.05468e-07	FOXC2	2 (imOb)
4.4668e-12	0.348542	0.413	0.219	0.194	FALSE	1.14564e-07	USP45	2 (imOb)
4.49024e-12	0.374511	0.339	0.153	0.186	FALSE	1.15166e-07	NUDT10	2 (imOb)
4.89993e-12	0.392116	0.763	0.581	0.182	FALSE	1.25673e-07	BAMBI	2 (imOb)
5.94128e-12	0.364671	0.76	0.607	0.153	FALSE	1.52382e-07	ARHGAP5	2 (imOb)
5.99594e-12	0.3702	0.399	0.205	0.194	FALSE	1.53784e-07	SCIN	2 (imOb)
7.15703e-12	0.418067	0.424	0.226	0.198	FALSE	1.83563e-07	CYTL1	2 (imOb)
7.23002e-12	-0.371364	0.014	0.149	-0.135	FALSE	1.85435e-07	MFAP4	2 (imOb)
7.69261e-12	0.426044	0.771	0.68	0.091	FALSE	1.973e-07	SNX7	2 (imOb)
3.32273e-22	0.627462	0.857	0.643	0.214	TRUE	8.52214e-18	PLAC9	1 (prog)
1.14794e-11	0.393172	0.868	0.723	0.145	FALSE	2.94423e-07	MYO6	2 (imOb)
1.40168e-11	-0.433234	0.171	0.363	-0.192	FALSE	3.59504e-07	SPON1	2 (imOb)
1.46079e-11	0.499419	0.802	0.713	0.089	FALSE	3.74662e-07	HIF1A	2 (imOb)
1.81206e-11	-0.48244	0.025	0.163	-0.138	FALSE	4.64757e-07	KCNMA1	2 (imOb)
2.04827e-11	0.415062	0.882	0.827	0.055	FALSE	5.2534e-07	FLNA	2 (imOb)
2.12491e-11	0.355519	0.725	0.517	0.208	FALSE	5.44998e-07	FXYD6	2 (imOb)
2.23135e-11	0.298483	0.35	0.17	0.18	FALSE	5.72297e-07	SGCG	2 (imOb)
2.43592e-11	0.477249	0.857	0.785	0.072	FALSE	6.24764e-07	SSR3	2 (imOb)
2.54677e-11	-0.539663	0.099	0.269	-0.17	FALSE	6.53195e-07	COL8A2	2 (imOb)
2.55449e-11	0.340161	0.843	0.739	0.104	FALSE	6.55175e-07	CAMTA1	2 (imOb)
3.07274e-11	0.426404	0.744	0.639	0.105	FALSE	7.88098e-07	NOTCH2	2 (imOb)
3.34319e-11	0.460904	0.824	0.799	0.025	FALSE	8.57461e-07	MINOS1	2 (imOb)
3.59022e-11	-0.814186	0.785	0.85	-0.065	FALSE	9.20819e-07	COL6A3	2 (imOb)
3.60183e-11	-0.408778	0.185	0.378	-0.193	FALSE	9.23797e-07	C1orf21	2 (imOb)
3.86585e-11	-0.668271	0.163	0.343	-0.18	FALSE	9.91513e-07	EFEMP1	2 (imOb)
3.95456e-11	0.335771	0.306	0.134	0.172	FALSE	1.01426e-06	THSD4	2 (imOb)
4.2125e-11	0.453555	0.76	0.665	0.095	FALSE	1.08042e-06	EML4	2 (imOb)
4.60395e-11	0.262614	0.3	0.135	0.165	FALSE	1.18082e-06	SLC41A2	2 (imOb)
4.79827e-11	0.456807	0.848	0.772	0.076	FALSE	1.23066e-06	TUBB	2 (imOb)
4.95436e-11	-0.480724	0.149	0.327	-0.178	FALSE	1.2707e-06	LAYN	2 (imOb)
5.07477e-11	0.482992	0.73	0.616	0.114	FALSE	1.30158e-06	ARHGAP21	2 (imOb)
5.44447e-11	0.465917	0.807	0.733	0.074	FALSE	1.3964e-06	FOXN3	2 (imOb)
5.52379e-11	0.408299	0.777	0.619	0.158	FALSE	1.41674e-06	DPYSL3	2 (imOb)
6.13076e-11	0.281399	0.292	0.129	0.163	FALSE	1.57242e-06	EPB41L3	2 (imOb)
6.40767e-11	-0.847312	0.515	0.677	-0.162	FALSE	1.64344e-06	FGF7	2 (imOb)
8.30005e-11	-0.579636	0.047	0.195	-0.148	FALSE	2.1288e-06	EGFL6	2 (imOb)
8.30332e-11	-0.29422	0.105	0.282	-0.177	FALSE	2.12963e-06	HTRA3	2 (imOb)
8.35486e-11	0.454487	0.562	0.391	0.171	FALSE	2.14286e-06	CKB	2 (imOb)
8.52598e-11	0.392358	0.727	0.589	0.138	FALSE	2.18674e-06	NIFK	2 (imOb)
8.67863e-11	-0.590746	0.931	0.926	0.005	FALSE	2.22589e-06	PCOLCE	2 (imOb)
8.96713e-11	0.376523	0.702	0.545	0.157	FALSE	2.29989e-06	INSIG2	2 (imOb)
9.05672e-11	0.377654	0.49	0.32	0.17	FALSE	2.32287e-06	AP002884.1	2 (imOb)
9.50819e-11	-0.294625	0.028	0.163	-0.135	FALSE	2.43866e-06	SMOC1	2 (imOb)
1.00684e-10	0.424821	0.444	0.257	0.187	FALSE	2.58234e-06	GFRA1	2 (imOb)
1.11204e-10	-0.537224	0.358	0.541	-0.183	FALSE	2.85217e-06	NFIB	2 (imOb)
1.19583e-10	-0.411756	0.05	0.2	-0.15	FALSE	3.06707e-06	SCARA5	2 (imOb)
1.20429e-10	0.3747	0.427	0.257	0.17	FALSE	3.08876e-06	PDZRN3	2 (imOb)
1.33361e-10	0.399382	0.791	0.672	0.119	FALSE	3.42044e-06	HACD3	2 (imOb)
1.42678e-10	-0.56634	0.661	0.781	-0.12	FALSE	3.65939e-06	PMEPA1	2 (imOb)
1.75854e-10	-0.943084	0.063	0.211	-0.148	FALSE	4.5103e-06	CP	2 (imOb)
1.77809e-10	-0.516492	0.014	0.134	-0.12	FALSE	4.56043e-06	CHRDL1	2 (imOb)
1.81376e-10	0.375658	0.763	0.607	0.156	FALSE	4.65194e-06	MARCKSL1	2 (imOb)
1.94432e-10	0.383766	0.449	0.277	0.172	FALSE	4.9868e-06	FCHSD2	2 (imOb)
2.35083e-10	0.388455	0.758	0.644	0.114	FALSE	6.02941e-06	COTL1	2 (imOb)
2.55145e-10	0.354518	0.711	0.601	0.11	FALSE	6.54396e-06	SRPK2	2 (imOb)
2.93249e-10	0.423502	0.614	0.455	0.159	FALSE	7.52125e-06	PUM3	2 (imOb)
2.98424e-10	0.393038	0.579	0.422	0.157	FALSE	7.65398e-06	SMTN	2 (imOb)
3.12757e-10	0.311359	0.736	0.573	0.163	FALSE	8.02159e-06	G3BP1	2 (imOb)
3.28323e-10	0.342512	0.945	0.891	0.054	FALSE	8.42083e-06	SEPT11	2 (imOb)
3.42207e-10	-0.43949	0.832	0.893	-0.061	FALSE	8.77693e-06	HLA-C	2 (imOb)
3.42955e-10	0.35896	0.871	0.823	0.048	FALSE	8.79612e-06	ACTN1	2 (imOb)
4.1045e-10	0.301478	0.713	0.561	0.152	FALSE	1.05272e-05	SAP30	2 (imOb)
4.70252e-10	0.303434	0.603	0.398	0.205	FALSE	1.2061e-05	SCD5	2 (imOb)
5.03062e-10	0.369454	0.628	0.457	0.171	FALSE	1.29025e-05	MYO10	2 (imOb)
5.24513e-10	0.396148	0.658	0.513	0.145	FALSE	1.34527e-05	PTPN11	2 (imOb)
5.25135e-10	-0.268701	0.058	0.203	-0.145	FALSE	1.34687e-05	PODN	2 (imOb)
5.47718e-10	-0.322957	0.92	0.941	-0.021	FALSE	1.40479e-05	CIRBP	2 (imOb)
5.52855e-10	0.417917	0.567	0.388	0.179	FALSE	1.41796e-05	SDC4	2 (imOb)
5.81586e-10	-1.07906	0.041	0.175	-0.134	FALSE	1.49165e-05	C7	2 (imOb)
6.1631e-10	0.325393	0.793	0.675	0.118	FALSE	1.58071e-05	MPZL1	2 (imOb)
6.2297e-10	0.287504	0.788	0.596	0.192	FALSE	1.59779e-05	A2M	2 (imOb)
6.46678e-10	0.3007	0.534	0.348	0.186	FALSE	1.6586e-05	CDH2	2 (imOb)
6.55529e-10	0.344352	0.725	0.551	0.174	FALSE	1.6813e-05	SHPRH	2 (imOb)
7.31603e-10	-0.936291	0.554	0.66	-0.106	FALSE	1.87641e-05	COL14A1	2 (imOb)
7.73639e-10	-0.871729	0.077	0.228	-0.151	FALSE	1.98423e-05	ESM1	2 (imOb)
7.92891e-10	0.420399	0.645	0.518	0.127	FALSE	2.03361e-05	SYPL1	2 (imOb)
8.1632e-10	0.314707	0.455	0.279	0.176	FALSE	2.0937e-05	GNG2	2 (imOb)
8.36569e-10	0.34472	0.548	0.391	0.157	FALSE	2.14563e-05	C12orf45	2 (imOb)
1.33653e-09	0.330736	0.782	0.695	0.087	FALSE	3.42793e-05	EIF3J	2 (imOb)
1.42337e-09	-0.321486	0.025	0.144	-0.119	FALSE	3.65066e-05	KHDRBS3	2 (imOb)
1.47081e-09	0.276327	0.185	0.063	0.122	FALSE	3.77235e-05	SHISAL2B	2 (imOb)
1.53418e-09	-0.274869	0.014	0.124	-0.11	FALSE	3.93487e-05	C1QTNF3	2 (imOb)
1.55467e-09	0.327847	0.934	0.861	0.073	FALSE	3.98743e-05	OLFML2B	2 (imOb)
1.77015e-09	0.379482	0.953	0.906	0.047	FALSE	4.54009e-05	ZFP36L2	2 (imOb)
1.77854e-09	0.316348	0.942	0.914	0.028	FALSE	4.56159e-05	HNRNPDL	2 (imOb)
1.80325e-09	0.292788	0.948	0.886	0.062	FALSE	4.62497e-05	PPP1CB	2 (imOb)
1.88088e-09	0.395654	0.653	0.566	0.087	FALSE	4.82407e-05	EBPL	2 (imOb)
2.19618e-09	0.291327	0.402	0.218	0.184	FALSE	5.63277e-05	KLK4	2 (imOb)
2.4171e-09	0.31176	0.333	0.17	0.163	FALSE	6.19938e-05	LFNG	2 (imOb)
2.44404e-09	0.331519	0.587	0.426	0.161	FALSE	6.26848e-05	ZHX3	2 (imOb)
2.59066e-09	0.368808	0.73	0.609	0.121	FALSE	6.64452e-05	SEPT9	2 (imOb)
2.84138e-09	0.354123	0.937	0.868	0.069	FALSE	7.28758e-05	TPM2	2 (imOb)
3.05088e-09	0.271781	0.377	0.218	0.159	FALSE	7.82491e-05	RRS1	2 (imOb)
3.13878e-09	0.322204	0.408	0.246	0.162	FALSE	8.05035e-05	NOP16	2 (imOb)
3.36799e-09	0.325862	0.556	0.393	0.163	FALSE	8.63822e-05	SGCD	2 (imOb)
3.37228e-09	0.269073	0.479	0.309	0.17	FALSE	8.64923e-05	HEY2	2 (imOb)
3.39077e-09	-0.380318	0.306	0.475	-0.169	FALSE	8.69665e-05	SLIT3	2 (imOb)
3.59389e-09	-0.509783	0.182	0.347	-0.165	FALSE	9.2176e-05	PTGER4	2 (imOb)
3.82373e-09	0.272272	0.358	0.203	0.155	FALSE	9.80709e-05	NAPEPLD	2 (imOb)
4.17854e-09	0.363591	0.556	0.389	0.167	FALSE	0.000107171	MTERF2	2 (imOb)
4.34809e-09	0.321647	0.906	0.838	0.068	FALSE	0.00011152	EIF3E	2 (imOb)
4.52781e-09	0.269456	0.813	0.728	0.085	FALSE	0.000116129	MAP4	2 (imOb)
4.58254e-09	0.327521	0.986	0.98	0.006	FALSE	0.000117533	ACTG1	2 (imOb)
5.09021e-09	-0.298208	0.069	0.208	-0.139	FALSE	0.000130554	TNFSF10	2 (imOb)
5.29728e-09	-0.598594	0.727	0.815	-0.088	FALSE	0.000135865	DUSP1	2 (imOb)
5.87092e-09	0.314045	0.416	0.259	0.157	FALSE	0.000150577	HSPB2	2 (imOb)
6.73122e-09	-0.254803	0.209	0.384	-0.175	FALSE	0.000172642	SSBP3	2 (imOb)
6.74245e-09	-0.364852	0.052	0.18	-0.128	FALSE	0.00017293	MMP23B	2 (imOb)
7.9538e-09	0.416121	0.532	0.389	0.143	FALSE	0.000203999	PLXNA2	2 (imOb)
1.00428e-21	0.807726	0.669	0.41	0.259	TRUE	2.57579e-17	IFITM1	1 (prog)
8.90186e-09	0.310262	0.645	0.477	0.168	FALSE	0.000228315	CCDC152	2 (imOb)
9.03784e-09	0.314245	0.837	0.726	0.111	FALSE	0.000231802	ENPP2	2 (imOb)
9.29821e-09	-0.872808	0.73	0.777	-0.047	FALSE	0.00023848	MMP2	2 (imOb)
9.51803e-09	-0.260626	0.066	0.201	-0.135	FALSE	0.000244118	P3H2	2 (imOb)
9.54605e-09	0.30659	0.895	0.818	0.077	FALSE	0.000244837	EIF4A1	2 (imOb)
1.01057e-08	-0.598606	0.014	0.114	-0.1	FALSE	0.00025919	FMO2	2 (imOb)
1.22251e-08	0.41341	0.559	0.408	0.151	FALSE	0.000313548	ZNF703	2 (imOb)
1.27713e-08	0.366144	0.752	0.663	0.089	FALSE	0.000327558	HEBP1	2 (imOb)
1.33938e-08	0.364493	0.669	0.488	0.181	FALSE	0.000343523	HES4	2 (imOb)
1.39915e-08	-0.340969	0.388	0.541	-0.153	FALSE	0.000358853	PAPSS1	2 (imOb)
1.46108e-08	0.251696	0.515	0.335	0.18	FALSE	0.000374738	SCARA3	2 (imOb)
1.50736e-08	0.300872	0.424	0.256	0.168	FALSE	0.000386607	FABP5	2 (imOb)
1.66285e-08	-0.682918	0.198	0.366	-0.168	FALSE	0.000426487	GEM	2 (imOb)
2.0008e-08	0.364413	0.625	0.498	0.127	FALSE	0.000513166	WDR1	2 (imOb)
2.0687e-08	0.304396	0.463	0.287	0.176	FALSE	0.000530581	SOX9	2 (imOb)
2.13906e-08	-0.645752	0.085	0.219	-0.134	FALSE	0.000548626	TRIB1	2 (imOb)
2.22725e-08	0.272183	0.41	0.251	0.159	FALSE	0.000571244	TET1	2 (imOb)
2.23398e-08	0.325785	0.678	0.502	0.176	FALSE	0.000572972	TSPAN7	2 (imOb)
2.3491e-08	0.303921	0.339	0.193	0.146	FALSE	0.000602498	AC092807.3	2 (imOb)
2.38848e-08	-0.854319	0.705	0.764	-0.059	FALSE	0.000612598	S100A10	2 (imOb)
2.52245e-08	0.285396	0.628	0.502	0.126	FALSE	0.000646959	DLGAP4	2 (imOb)
2.55414e-08	0.26342	0.427	0.267	0.16	FALSE	0.000655086	JAM2	2 (imOb)
2.61966e-08	0.434657	0.54	0.378	0.162	FALSE	0.000671889	RARRES1	2 (imOb)
2.66068e-08	0.293043	0.837	0.682	0.155	FALSE	0.000682412	FAT1	2 (imOb)
2.70036e-08	-0.267283	0.132	0.279	-0.147	FALSE	0.00069259	OLFM2	2 (imOb)
2.93013e-08	0.291573	0.89	0.871	0.019	FALSE	0.00075152	IRF2BP2	2 (imOb)
2.93235e-08	0.256374	0.391	0.239	0.152	FALSE	0.000752089	HSBP1L1	2 (imOb)
3.09674e-08	0.381	0.694	0.611	0.083	FALSE	0.000794253	STX18	2 (imOb)
1.46925e-21	0.93605	0.786	0.542	0.244	TRUE	3.76834e-17	S1PR3	1 (prog)
3.59147e-08	0.314918	0.777	0.645	0.132	FALSE	0.00092114	MDFI	2 (imOb)
3.76916e-08	0.281342	0.653	0.485	0.168	FALSE	0.000966714	SVEP1	2 (imOb)
3.78985e-08	0.297205	0.51	0.351	0.159	FALSE	0.00097202	TSPAN11	2 (imOb)
3.79319e-08	-0.353915	0.143	0.282	-0.139	FALSE	0.000972878	RBP1	2 (imOb)
4.13557e-08	0.304206	0.906	0.855	0.051	FALSE	0.00106069	TXN	2 (imOb)
4.19109e-08	0.314645	0.581	0.444	0.137	FALSE	0.00107493	GSR	2 (imOb)
4.25969e-08	0.286152	0.488	0.345	0.143	FALSE	0.00109253	SDHAF3	2 (imOb)
4.7398e-08	0.382859	0.763	0.644	0.119	FALSE	0.00121566	FNDC1	2 (imOb)
5.04214e-08	0.28016	0.499	0.351	0.148	FALSE	0.00129321	GPC4	2 (imOb)
5.04998e-08	0.281244	0.413	0.261	0.152	FALSE	0.00129522	DLX6-AS1	2 (imOb)
5.39864e-08	0.252772	0.3	0.162	0.138	FALSE	0.00138464	ITPRIPL1	2 (imOb)
5.42077e-08	-0.319743	0.168	0.323	-0.155	FALSE	0.00139032	SDC3	2 (imOb)
5.46484e-08	0.314616	0.579	0.414	0.165	FALSE	0.00140162	LRRC1	2 (imOb)
5.4879e-08	-1.2864	0.515	0.607	-0.092	FALSE	0.00140754	LEPR	2 (imOb)
5.60053e-08	0.258157	0.413	0.267	0.146	FALSE	0.00143642	LRP4	2 (imOb)
6.00762e-08	-0.395335	0.152	0.299	-0.147	FALSE	0.00154084	SEMA5A	2 (imOb)
6.02187e-08	-0.361472	0.295	0.439	-0.144	FALSE	0.00154449	LOXL1	2 (imOb)
6.21544e-08	0.350157	0.691	0.596	0.095	FALSE	0.00159414	TPST1	2 (imOb)
6.52371e-08	0.291985	0.62	0.492	0.128	FALSE	0.0016732	BLVRB	2 (imOb)
7.49056e-08	0.308788	0.361	0.216	0.145	FALSE	0.00192118	PRTG	2 (imOb)
7.65034e-08	-0.524299	0.083	0.215	-0.132	FALSE	0.00196216	SLPI	2 (imOb)
8.36542e-08	0.275181	0.835	0.776	0.059	FALSE	0.00214556	CAPZB	2 (imOb)
8.47422e-08	-1.02459	0.138	0.272	-0.134	FALSE	0.00217347	VMO1	2 (imOb)
8.79815e-08	0.302711	0.601	0.427	0.174	FALSE	0.00225655	ADGRA2	2 (imOb)
9.16674e-08	0.343897	0.295	0.158	0.137	FALSE	0.00235109	PEG10	2 (imOb)
9.64812e-08	0.271038	0.413	0.271	0.142	FALSE	0.00247455	MIR4458HG	2 (imOb)
9.70992e-08	0.305366	0.686	0.554	0.132	FALSE	0.0024904	ESF1	2 (imOb)
9.81128e-08	0.286869	0.956	0.909	0.047	FALSE	0.0025164	LRP1	2 (imOb)
9.90274e-08	-0.558981	0.08	0.2	-0.12	FALSE	0.00253985	FMO3	2 (imOb)
1.13176e-07	0.361982	0.898	0.85	0.048	FALSE	0.00290275	RPS27L	2 (imOb)
1.14148e-07	-1.26739	0.212	0.34	-0.128	FALSE	0.00292768	SMOC2	2 (imOb)
1.15765e-07	0.317442	0.634	0.523	0.111	FALSE	0.00296915	OSTF1	2 (imOb)
1.18563e-07	0.371509	0.289	0.155	0.134	FALSE	0.00304089	LINC02544	2 (imOb)
1.23228e-07	0.285681	0.452	0.314	0.138	FALSE	0.00316054	EYA2	2 (imOb)
1.23422e-07	0.281635	0.441	0.309	0.132	FALSE	0.00316554	DTD1	2 (imOb)
1.25856e-07	0.270909	0.532	0.393	0.139	FALSE	0.00322797	FBLIM1	2 (imOb)
1.48475e-21	0.725482	0.597	0.33	0.267	TRUE	3.80808e-17	CD248	1 (prog)
1.38871e-07	-0.40196	0.366	0.503	-0.137	FALSE	0.00356176	KLF10	2 (imOb)
1.43647e-07	0.255457	0.598	0.475	0.123	FALSE	0.00368425	RAB6A	2 (imOb)
1.43901e-07	-0.918878	0.84	0.881	-0.041	FALSE	0.00369077	SERPINF1	2 (imOb)
1.49457e-07	0.273722	0.959	0.922	0.037	FALSE	0.00383329	IL6ST	2 (imOb)
1.55274e-07	-0.932566	0.102	0.233	-0.131	FALSE	0.00398246	BGLAP	2 (imOb)
1.77724e-07	0.285974	0.733	0.604	0.129	FALSE	0.00455826	FNBP4	2 (imOb)
1.77888e-07	-0.88853	0.138	0.272	-0.134	FALSE	0.00456248	IGFBP2	2 (imOb)
1.84516e-07	0.288974	0.532	0.422	0.11	FALSE	0.00473246	MRAS	2 (imOb)
1.87912e-07	0.286535	0.59	0.464	0.126	FALSE	0.00481957	AUTS2	2 (imOb)
1.891e-07	-0.473412	0.187	0.345	-0.158	FALSE	0.00485004	MEG3	2 (imOb)
1.91488e-07	-2.06648	0.705	0.71	-0.005	FALSE	0.00491129	CXCL12	2 (imOb)
1.93783e-07	0.303754	0.755	0.685	0.07	FALSE	0.00497015	RNMT	2 (imOb)
1.97632e-07	0.326625	0.452	0.292	0.16	FALSE	0.00506888	PRELP	2 (imOb)
1.99172e-07	0.276696	0.49	0.355	0.135	FALSE	0.00510838	NCBP2-AS2	2 (imOb)
2.00895e-07	-0.360129	0.317	0.459	-0.142	FALSE	0.00515256	PLSCR4	2 (imOb)
2.03183e-07	0.296354	0.576	0.441	0.135	FALSE	0.00521123	RPF2	2 (imOb)
2.0508e-07	0.321445	0.427	0.294	0.133	FALSE	0.00525988	MLLT11	2 (imOb)
2.26172e-07	-0.309477	0.529	0.629	-0.1	FALSE	0.00580087	C9orf16	2 (imOb)
2.26671e-07	-0.373948	0.099	0.219	-0.12	FALSE	0.00581365	HMCN1	2 (imOb)
2.26828e-07	-0.313775	0.901	0.903	-0.002	FALSE	0.00581767	BTG1	2 (imOb)
2.3005e-07	0.256565	0.551	0.421	0.13	FALSE	0.00590032	SMYD2	2 (imOb)
2.30408e-07	-0.603977	0.364	0.52	-0.156	FALSE	0.0059095	HES1	2 (imOb)
2.33086e-07	0.306935	0.725	0.597	0.128	FALSE	0.00597819	ACAP2	2 (imOb)
2.44101e-07	-0.366737	0.314	0.464	-0.15	FALSE	0.00626069	AKR1C3	2 (imOb)
2.44455e-07	0.33269	0.815	0.721	0.094	FALSE	0.00626977	UNC5B	2 (imOb)
2.55788e-07	0.276379	0.488	0.345	0.143	FALSE	0.00656046	RIOK1	2 (imOb)
2.6012e-07	-0.254193	0.35	0.523	-0.173	FALSE	0.00667156	TYMP	2 (imOb)
2.65169e-07	0.369617	0.645	0.483	0.162	FALSE	0.00680106	CADM1	2 (imOb)
2.7267e-07	-0.288462	0.16	0.309	-0.149	FALSE	0.00699344	AHR	2 (imOb)
3.11264e-07	0.309045	0.358	0.21	0.148	FALSE	0.00798329	CMYA5	2 (imOb)
3.17061e-07	-0.810751	0.609	0.691	-0.082	FALSE	0.00813197	FAM3C	2 (imOb)
3.23599e-07	-0.312163	0.138	0.274	-0.136	FALSE	0.00829967	GLIS3	2 (imOb)
3.26391e-07	-0.379478	0.647	0.754	-0.107	FALSE	0.00837129	TCF4	2 (imOb)
3.3816e-07	0.294986	0.948	0.909	0.039	FALSE	0.00867312	TPM4	2 (imOb)
3.41652e-07	0.386982	0.846	0.749	0.097	FALSE	0.00876268	MYL9	2 (imOb)
3.52837e-07	0.296608	0.777	0.703	0.074	FALSE	0.00904956	TJP1	2 (imOb)
3.5926e-07	0.286858	0.928	0.884	0.044	FALSE	0.0092143	NCL	2 (imOb)
4.23189e-07	0.384417	0.821	0.728	0.093	FALSE	0.0108539	GAS1	2 (imOb)
4.35606e-07	-0.269637	0.143	0.274	-0.131	FALSE	0.0111724	P4HA3	2 (imOb)
4.64417e-07	-0.717527	0.028	0.119	-0.091	FALSE	0.0119114	TNN	2 (imOb)
4.76807e-07	0.320243	0.744	0.693	0.051	FALSE	0.0122291	NME4	2 (imOb)
4.79112e-07	-0.443582	0.802	0.832	-0.03	FALSE	0.0122883	C1S	2 (imOb)
5.10696e-07	0.256186	0.377	0.233	0.144	FALSE	0.0130983	MITF	2 (imOb)
5.17245e-07	-0.720586	0.03	0.124	-0.094	FALSE	0.0132663	COMP	2 (imOb)
5.20939e-07	-0.425758	0.945	0.944	0.001	FALSE	0.013361	HLA-A	2 (imOb)
5.50334e-07	0.287208	0.427	0.295	0.132	FALSE	0.014115	SP7	2 (imOb)
5.68003e-07	0.29194	0.873	0.814	0.059	FALSE	0.0145681	TMED10	2 (imOb)
5.70879e-07	-0.279346	0.113	0.238	-0.125	FALSE	0.0146419	SLC22A3	2 (imOb)
5.77164e-07	0.321413	0.722	0.589	0.133	FALSE	0.0148031	SATB2	2 (imOb)
5.87808e-07	0.302479	0.719	0.616	0.103	FALSE	0.0150761	NEO1	2 (imOb)
5.92769e-07	0.350092	0.59	0.488	0.102	FALSE	0.0152033	PEA15	2 (imOb)
6.00383e-07	0.261188	0.534	0.408	0.126	FALSE	0.0153986	SLC25A24	2 (imOb)
6.08475e-07	0.308638	0.471	0.337	0.134	FALSE	0.0156062	USP31	2 (imOb)
6.1732e-07	0.336173	0.388	0.252	0.136	FALSE	0.015833	RASSF4	2 (imOb)
6.39768e-07	-0.377344	0.275	0.414	-0.139	FALSE	0.0164088	FAP	2 (imOb)
6.48871e-07	0.309399	0.675	0.594	0.081	FALSE	0.0166422	RHOQ	2 (imOb)
6.51232e-07	-0.250031	0.077	0.191	-0.114	FALSE	0.0167028	EPHA3	2 (imOb)
6.5281e-07	-0.360515	0.444	0.569	-0.125	FALSE	0.0167433	TAGLN2	2 (imOb)
6.66775e-07	0.303587	0.915	0.858	0.057	FALSE	0.0171014	TUBA1B	2 (imOb)
6.78854e-07	0.32283	0.81	0.715	0.095	FALSE	0.0174112	SNAI2	2 (imOb)
7.03059e-07	0.3118	0.835	0.779	0.056	FALSE	0.0180321	VCL	2 (imOb)
7.03328e-07	0.276231	0.559	0.464	0.095	FALSE	0.0180389	APOPT1	2 (imOb)
7.1272e-07	-0.509428	0.545	0.622	-0.077	FALSE	0.0182799	CPXM1	2 (imOb)
7.15908e-07	-0.295892	0.118	0.244	-0.126	FALSE	0.0183616	PTPN4	2 (imOb)
7.31306e-07	-0.270755	0.972	0.967	0.005	FALSE	0.0187565	UBC	2 (imOb)
8.00005e-07	-0.314606	0.165	0.29	-0.125	FALSE	0.0205185	WNT5B	2 (imOb)
8.39373e-07	0.280942	0.813	0.744	0.069	FALSE	0.0215282	METAP2	2 (imOb)
8.78828e-07	-0.378982	0.287	0.441	-0.154	FALSE	0.0225402	SYNE2	2 (imOb)
8.98237e-07	-0.417075	0.35	0.487	-0.137	FALSE	0.023038	FLRT2	2 (imOb)
9.06797e-07	0.280039	0.882	0.868	0.014	FALSE	0.0232575	CTSD	2 (imOb)
9.20806e-07	0.271984	0.758	0.69	0.068	FALSE	0.0236168	KANK2	2 (imOb)
9.39714e-07	0.401753	0.865	0.787	0.078	FALSE	0.0241018	S100A13	2 (imOb)
9.64517e-07	-0.615652	0.532	0.614	-0.082	FALSE	0.0247379	EPHX1	2 (imOb)
9.75342e-07	-0.44048	0.887	0.908	-0.021	FALSE	0.0250156	NNMT	2 (imOb)
1.04494e-06	0.329699	0.928	0.835	0.093	FALSE	0.0268005	ID3	2 (imOb)
1.08007e-06	0.256257	0.452	0.322	0.13	FALSE	0.0277016	PTRH2	2 (imOb)
1.08676e-06	-0.504353	1	0.988	0.012	FALSE	0.0278732	B2M	2 (imOb)
1.12392e-06	0.318119	0.62	0.518	0.102	FALSE	0.0288263	WDR43	2 (imOb)
1.13504e-06	0.255606	0.78	0.691	0.089	FALSE	0.0291115	WNK1	2 (imOb)
1.14096e-06	0.280032	0.851	0.805	0.046	FALSE	0.0292634	ACTR2	2 (imOb)
1.18578e-06	-0.696037	0.019	0.101	-0.082	FALSE	0.030413	IL6	2 (imOb)
1.19287e-06	-0.44648	0.152	0.284	-0.132	FALSE	0.0305948	ADAMTS4	2 (imOb)
1.19387e-06	0.386875	0.837	0.757	0.08	FALSE	0.0306204	FKBP5	2 (imOb)
1.21231e-06	0.307369	0.755	0.611	0.144	FALSE	0.0310934	JAG1	2 (imOb)
1.24801e-06	0.286896	0.694	0.616	0.078	FALSE	0.032009	DMAC1	2 (imOb)
1.25358e-06	-0.313337	0.08	0.19	-0.11	FALSE	0.0321518	AOC3	2 (imOb)
1.25761e-06	-0.740622	0.085	0.198	-0.113	FALSE	0.0322553	PTGS2	2 (imOb)
1.30141e-06	0.296813	0.576	0.474	0.102	FALSE	0.0333786	TRMT10C	2 (imOb)
1.33047e-06	-0.41112	0.185	0.314	-0.129	FALSE	0.034124	RETREG1	2 (imOb)
1.4246e-06	0.2681	0.796	0.734	0.062	FALSE	0.0365383	TBL1XR1	2 (imOb)
1.47323e-06	0.321835	0.653	0.578	0.075	FALSE	0.0377854	COA4	2 (imOb)
1.49239e-06	0.387321	0.826	0.693	0.133	FALSE	0.0382767	CYR61	2 (imOb)
1.55728e-06	0.468083	0.733	0.655	0.078	FALSE	0.0399412	CNKSR3	2 (imOb)
1.6232e-06	0.291016	0.598	0.512	0.086	FALSE	0.0416319	RDH11	2 (imOb)
1.62624e-06	-0.764503	0.284	0.406	-0.122	FALSE	0.0417097	PDGFRL	2 (imOb)
1.70974e-06	0.330839	0.576	0.482	0.094	FALSE	0.0438514	AIDA	2 (imOb)
1.72861e-06	0.294205	0.722	0.611	0.111	FALSE	0.0443355	NRIP1	2 (imOb)
1.84858e-06	0.385585	0.614	0.498	0.116	FALSE	0.0474124	STK17A	2 (imOb)
2.1758e-06	-0.255295	0.163	0.294	-0.131	FALSE	0.0558049	DAPK2	2 (imOb)
2.27927e-06	0.2817	0.457	0.333	0.124	FALSE	0.0584588	LXN	2 (imOb)
2.30735e-06	-0.845513	0.218	0.34	-0.122	FALSE	0.0591789	PDK4	2 (imOb)
2.31627e-06	0.258748	0.579	0.459	0.12	FALSE	0.0594076	NBPF14	2 (imOb)
2.37954e-06	-0.456017	0.579	0.642	-0.063	FALSE	0.0610306	NUCB2	2 (imOb)
2.46242e-06	0.258262	0.895	0.878	0.017	FALSE	0.0631563	ATP5MG	2 (imOb)
2.55912e-06	0.269962	0.554	0.432	0.122	FALSE	0.0656364	STON1	2 (imOb)
2.63152e-06	0.312464	0.601	0.505	0.096	FALSE	0.0674932	IMP3	2 (imOb)
2.8756e-06	0.273966	0.697	0.617	0.08	FALSE	0.0737535	CTSF	2 (imOb)
2.90132e-06	0.278255	0.711	0.645	0.066	FALSE	0.074413	PDLIM5	2 (imOb)
2.99962e-06	0.254689	0.441	0.314	0.127	FALSE	0.0769341	ADIPOR2	2 (imOb)
3.04471e-06	0.26689	0.482	0.365	0.117	FALSE	0.0780908	STX7	2 (imOb)
3.059e-06	0.277062	0.835	0.772	0.063	FALSE	0.0784571	LDHB	2 (imOb)
3.14141e-06	-0.477298	0.377	0.513	-0.136	FALSE	0.0805709	LTBP2	2 (imOb)
3.15496e-06	0.346374	0.826	0.741	0.085	FALSE	0.0809185	MXRA5	2 (imOb)
3.33072e-06	0.26517	0.669	0.559	0.11	FALSE	0.0854263	CCNL2	2 (imOb)
3.63541e-06	-0.683839	0.174	0.297	-0.123	FALSE	0.0932411	TNFAIP3	2 (imOb)
3.85707e-06	0.279678	0.435	0.333	0.102	FALSE	0.0989262	UTP3	2 (imOb)
3.86023e-06	0.268228	0.573	0.464	0.109	FALSE	0.0990071	EXTL2	2 (imOb)
4.16217e-06	0.380172	0.573	0.439	0.134	FALSE	0.106751	ALDH1A3	2 (imOb)
4.16742e-06	0.325044	0.405	0.274	0.131	FALSE	0.106886	PGF	2 (imOb)
4.40495e-06	0.273885	0.523	0.411	0.112	FALSE	0.112978	GPATCH4	2 (imOb)
4.41123e-06	0.380383	0.537	0.439	0.098	FALSE	0.113139	DLX6	2 (imOb)
4.585e-06	0.259587	0.488	0.353	0.135	FALSE	0.117596	GPR153	2 (imOb)
4.87913e-06	0.306727	0.683	0.611	0.072	FALSE	0.12514	PYURF	2 (imOb)
5.08961e-06	-0.60098	0.565	0.685	-0.12	FALSE	0.130538	MT1E	2 (imOb)
5.17473e-06	0.292413	0.829	0.781	0.048	FALSE	0.132722	DRAP1	2 (imOb)
5.33453e-06	0.284509	0.468	0.356	0.112	FALSE	0.13682	NOC2L	2 (imOb)
5.45201e-06	0.299482	0.556	0.444	0.112	FALSE	0.139833	LCORL	2 (imOb)
5.83506e-06	-0.370545	0.433	0.597	-0.164	FALSE	0.149658	KLF2	2 (imOb)
6.23969e-06	0.275554	0.625	0.508	0.117	FALSE	0.160036	C9orf3	2 (imOb)
6.49874e-06	0.250176	0.909	0.913	-0.004	FALSE	0.16668	PEBP1	2 (imOb)
6.544e-06	-0.253549	0.664	0.757	-0.093	FALSE	0.16784	ITGB5	2 (imOb)
6.5707e-06	0.303022	0.248	0.137	0.111	FALSE	0.168525	VAT1L	2 (imOb)
6.96702e-06	0.332609	0.961	0.861	0.1	FALSE	0.17869	FSTL1	2 (imOb)
7.00007e-06	-0.398998	0.749	0.837	-0.088	FALSE	0.179538	FOSB	2 (imOb)
7.04608e-06	0.257369	0.851	0.815	0.036	FALSE	0.180718	ATRX	2 (imOb)
7.16124e-06	0.305751	0.837	0.782	0.055	FALSE	0.183671	LUC7L3	2 (imOb)
7.20789e-06	0.252882	0.435	0.31	0.125	FALSE	0.184868	TBX2	2 (imOb)
7.28838e-06	0.376724	0.835	0.797	0.038	FALSE	0.186932	TUBA1A	2 (imOb)
1.55263e-21	0.864916	0.925	0.832	0.093	TRUE	3.98218e-17	FBN1	1 (prog)
7.75701e-06	-0.378507	0.634	0.734	-0.1	FALSE	0.198952	SQSTM1	2 (imOb)
8.51125e-06	-1.51558	0.606	0.629	-0.023	FALSE	0.218297	CFD	2 (imOb)
8.69586e-06	-1.98337	0.041	0.125	-0.084	FALSE	0.223031	DMP1	2 (imOb)
9.64004e-06	0.251501	0.741	0.705	0.036	FALSE	0.247248	PGAM1	2 (imOb)
9.98424e-06	0.269334	0.493	0.365	0.128	FALSE	0.256076	QPRT	2 (imOb)
1.01174e-05	-0.253927	0.262	0.413	-0.151	FALSE	0.259491	NR4A2	2 (imOb)
1.01239e-05	0.260224	0.832	0.782	0.05	FALSE	0.259658	EIF5B	2 (imOb)
1.03251e-05	0.265467	0.391	0.272	0.119	FALSE	0.264817	CCDC3	2 (imOb)
1.10648e-05	-0.425196	0.229	0.347	-0.118	FALSE	0.28379	NABP1	2 (imOb)
1.15241e-05	-0.315094	0.435	0.559	-0.124	FALSE	0.295571	POLE4	2 (imOb)
1.18626e-05	0.309213	0.7	0.616	0.084	FALSE	0.304251	TSPAN18	2 (imOb)
1.2212e-05	0.276573	0.471	0.356	0.115	FALSE	0.313213	NIP7	2 (imOb)
1.24855e-05	-0.560071	0.512	0.627	-0.115	FALSE	0.320228	IRF1	2 (imOb)
1.25694e-05	0.295796	0.669	0.617	0.052	FALSE	0.32238	GSTM3	2 (imOb)
1.33267e-05	0.259169	0.551	0.437	0.114	FALSE	0.341803	TSPAN14	2 (imOb)
1.33482e-05	0.254961	0.595	0.503	0.092	FALSE	0.342355	AIG1	2 (imOb)
1.34034e-05	0.263042	0.331	0.211	0.12	FALSE	0.343771	NUDT11	2 (imOb)
1.35264e-05	0.268382	0.603	0.49	0.113	FALSE	0.346925	KAZN	2 (imOb)
1.36604e-05	-0.404983	0.413	0.545	-0.132	FALSE	0.350363	MT1X	2 (imOb)
1.38725e-05	0.306007	0.584	0.488	0.096	FALSE	0.355802	IVNS1ABP	2 (imOb)
1.40034e-05	0.314164	0.89	0.871	0.019	FALSE	0.35916	ZEB2	2 (imOb)
1.42362e-05	-0.372264	0.388	0.503	-0.115	FALSE	0.36513	WASF3	2 (imOb)
1.43989e-05	-0.343292	0.041	0.124	-0.083	FALSE	0.369303	SEMA3D	2 (imOb)
1.50741e-05	0.286353	0.548	0.449	0.099	FALSE	0.386621	TARS	2 (imOb)
1.55891e-05	0.279481	0.818	0.777	0.041	FALSE	0.39983	STK17B	2 (imOb)
1.63391e-05	-0.296548	0.223	0.33	-0.107	FALSE	0.419066	CREB3L1	2 (imOb)
1.63674e-05	0.318509	0.983	0.975	0.008	FALSE	0.419791	CALD1	2 (imOb)
1.72176e-05	-0.375977	0.416	0.538	-0.122	FALSE	0.441596	IFITM1	2 (imOb)
1.84106e-05	0.266227	0.397	0.292	0.105	FALSE	0.472196	PAK1	2 (imOb)
1.87496e-05	0.269467	0.386	0.269	0.117	FALSE	0.480889	LMCD1	2 (imOb)
1.94356e-05	-0.551424	0.402	0.503	-0.101	FALSE	0.498485	ITGBL1	2 (imOb)
1.98187e-05	-0.297195	0.848	0.868	-0.02	FALSE	0.508309	ANXA5	2 (imOb)
2.14914e-05	0.262521	0.567	0.46	0.107	FALSE	0.55121	LARP6	2 (imOb)
2.15516e-05	0.362855	0.642	0.571	0.071	FALSE	0.552756	NAV1	2 (imOb)
2.16383e-05	0.258683	0.463	0.335	0.128	FALSE	0.554979	LEF1	2 (imOb)
2.22059e-05	0.337711	0.785	0.741	0.044	FALSE	0.569538	RNF19A	2 (imOb)
2.28148e-05	-0.308962	0.38	0.49	-0.11	FALSE	0.585154	FAM107B	2 (imOb)
2.36871e-05	-0.751298	0.634	0.695	-0.061	FALSE	0.607526	C11orf96	2 (imOb)
2.37201e-05	-0.41841	0.65	0.731	-0.081	FALSE	0.608372	C1orf122	2 (imOb)
2.37559e-05	-0.820564	0.749	0.861	-0.112	FALSE	0.609291	MT2A	2 (imOb)
2.53976e-05	-0.342197	0.146	0.256	-0.11	FALSE	0.651397	LDLR	2 (imOb)
2.59911e-05	-0.323894	0.994	0.988	0.006	FALSE	0.66662	SPARC	2 (imOb)
3.32993e-05	-0.343589	0.694	0.764	-0.07	FALSE	0.854062	RCN3	2 (imOb)
3.34033e-05	0.277347	0.576	0.495	0.081	FALSE	0.856728	PRKD3	2 (imOb)
3.54793e-05	0.360999	0.394	0.277	0.117	FALSE	0.909974	CD24	2 (imOb)
3.75257e-05	0.301522	0.592	0.521	0.071	FALSE	0.962458	ATP2B4	2 (imOb)
3.75616e-05	-0.33566	0.733	0.515	0.218	FALSE	0.96338	LPL	2 (imOb)
3.95142e-05	0.277949	0.369	0.257	0.112	FALSE	1	TNFSF11	2 (imOb)
4.06073e-05	0.267423	0.405	0.292	0.113	FALSE	1	CHST7	2 (imOb)
4.13054e-05	-0.313387	0.416	0.523	-0.107	FALSE	1	UGCG	2 (imOb)
4.13949e-05	-0.258074	0.253	0.371	-0.118	FALSE	1	GRAMD2B	2 (imOb)
4.57606e-05	0.344608	0.854	0.795	0.059	FALSE	1	LGALS3BP	2 (imOb)
5.05473e-05	-0.266851	0.14	0.246	-0.106	FALSE	1	EGR3	2 (imOb)
5.25535e-05	-0.750422	0.829	0.861	-0.032	FALSE	1	SRGN	2 (imOb)
5.7893e-05	-0.258663	0.259	0.365	-0.106	FALSE	1	KDELR3	2 (imOb)
5.88859e-05	-0.304807	0.628	0.696	-0.068	FALSE	1	JTB	2 (imOb)
5.99747e-05	-0.541115	0.868	0.843	0.025	FALSE	1	AEBP1	2 (imOb)
6.0774e-05	0.268543	0.457	0.347	0.11	FALSE	1	MTHFD2	2 (imOb)
6.17361e-05	0.259292	0.408	0.302	0.106	FALSE	1	CFL2	2 (imOb)
6.43134e-05	-0.327736	0.73	0.805	-0.075	FALSE	1	RBMS1	2 (imOb)
6.49225e-05	-1.12114	0.479	0.569	-0.09	FALSE	1	IER3	2 (imOb)
6.80959e-05	-0.281009	0.176	0.289	-0.113	FALSE	1	DCLK1	2 (imOb)
6.84733e-05	-0.374945	0.736	0.794	-0.058	FALSE	1	VMP1	2 (imOb)
7.25131e-05	-0.253825	0.19	0.302	-0.112	FALSE	1	IRS2	2 (imOb)
7.31591e-05	0.282884	0.661	0.596	0.065	FALSE	1	PLOD2	2 (imOb)
8.26857e-05	-1.10431	0.383	0.483	-0.1	FALSE	1	IGFBP3	2 (imOb)
8.29459e-05	-0.357831	0.245	0.358	-0.113	FALSE	1	PPP1R14A	2 (imOb)
8.3695e-05	0.259266	0.766	0.713	0.053	FALSE	1	CDV3	2 (imOb)
9.06887e-05	-0.429113	0.204	0.315	-0.111	FALSE	1	KIAA0040	2 (imOb)
9.30875e-05	0.268964	0.829	0.766	0.063	FALSE	1	PNN	2 (imOb)
0.000100477	-0.445816	0.871	0.901	-0.03	FALSE	1	JUNB	2 (imOb)
0.000100676	-0.386733	0.165	0.259	-0.094	FALSE	1	PCSK5	2 (imOb)
0.000102927	-0.290684	0.444	0.531	-0.087	FALSE	1	CRISPLD1	2 (imOb)
0.000107044	0.259233	0.747	0.691	0.056	FALSE	1	SNRPD1	2 (imOb)
0.000107939	-0.255563	0.237	0.338	-0.101	FALSE	1	FAM89A	2 (imOb)
0.000108291	-0.811591	0.584	0.698	-0.114	FALSE	1	S100A8	2 (imOb)
0.000109001	-0.292171	0.796	0.871	-0.075	FALSE	1	ZFP36	2 (imOb)
0.000112957	-0.299953	0.807	0.866	-0.059	FALSE	1	FGFR1	2 (imOb)
0.00011755	-0.36245	0.468	0.559	-0.091	FALSE	1	TMEM108	2 (imOb)
0.000123855	-0.335974	0.207	0.318	-0.111	FALSE	1	PHLDA1	2 (imOb)
0.000129368	0.262421	0.697	0.627	0.07	FALSE	1	TUT4	2 (imOb)
0.000131003	0.251215	0.658	0.581	0.077	FALSE	1	BMPR2	2 (imOb)
0.00013429	-0.629158	0.253	0.37	-0.117	FALSE	1	DEFA4	2 (imOb)
0.00013617	-0.365103	0.284	0.389	-0.105	FALSE	1	APBB1IP	2 (imOb)
0.000145069	-0.265455	0.719	0.751	-0.032	FALSE	1	CCPG1	2 (imOb)
0.000149115	-0.376413	0.344	0.455	-0.111	FALSE	1	VEGFA	2 (imOb)
0.000149921	0.265071	0.661	0.607	0.054	FALSE	1	TPBG	2 (imOb)
0.00016087	-0.299703	0.085	0.17	-0.085	FALSE	1	PLAU	2 (imOb)
0.00016271	0.297786	0.719	0.662	0.057	FALSE	1	TMEM119	2 (imOb)
0.000163768	0.273903	0.446	0.347	0.099	FALSE	1	APOL2	2 (imOb)
0.000164208	-0.493003	0.32	0.416	-0.096	FALSE	1	TMEM176A	2 (imOb)
0.000184465	-4.21498	0.085	0.168	-0.083	FALSE	1	MEPE	2 (imOb)
0.00019033	-0.314971	0.212	0.31	-0.098	FALSE	1	BST2	2 (imOb)
0.00020267	-0.446655	0.309	0.409	-0.1	FALSE	1	SFRP1	2 (imOb)
0.00021707	-0.304503	0.515	0.607	-0.092	FALSE	1	LAMB2	2 (imOb)
0.000218686	0.290185	0.41	0.314	0.096	FALSE	1	EPHA2	2 (imOb)
0.00022038	-0.317828	0.499	0.604	-0.105	FALSE	1	TGFBR2	2 (imOb)
0.000226531	-0.269637	0.642	0.733	-0.091	FALSE	1	IER2	2 (imOb)
0.000226861	-0.294574	0.077	0.155	-0.078	FALSE	1	BMP8B	2 (imOb)
0.000228609	-0.301887	0.094	0.182	-0.088	FALSE	1	USP53	2 (imOb)
0.00024271	0.259235	0.675	0.617	0.058	FALSE	1	GNL3	2 (imOb)
0.000269072	-0.259663	0.479	0.607	-0.128	FALSE	1	DAB2	2 (imOb)
0.000274939	0.251718	0.579	0.495	0.084	FALSE	1	ZEB1	2 (imOb)
0.000290078	-0.644062	0.595	0.662	-0.067	FALSE	1	SERPINE2	2 (imOb)
0.000300107	-0.30602	0.394	0.5	-0.106	FALSE	1	NFIL3	2 (imOb)
0.00032441	-0.446851	0.196	0.297	-0.101	FALSE	1	CD109	2 (imOb)
0.000345815	-0.281931	0.281	0.398	-0.117	FALSE	1	REL	2 (imOb)
0.000353489	-0.552543	0.066	0.139	-0.073	FALSE	1	CHAD	2 (imOb)
0.000370519	-0.804706	0.758	0.762	-0.004	FALSE	1	LHFPL6	2 (imOb)
0.000454087	-0.370648	0.234	0.317	-0.083	FALSE	1	PDZRN4	2 (imOb)
0.000461337	0.267854	0.485	0.401	0.084	FALSE	1	DNAJC2	2 (imOb)
0.00052202	-0.546441	0.603	0.649	-0.046	FALSE	1	COL18A1	2 (imOb)
0.000555739	-0.394752	0.953	0.926	0.027	FALSE	1	BGN	2 (imOb)
0.000558342	-0.471434	0.116	0.19	-0.074	FALSE	1	RAMP1	2 (imOb)
0.000574766	-0.533983	0.063	0.132	-0.069	FALSE	1	RRAD	2 (imOb)
0.000578503	-1.31974	0.116	0.193	-0.077	FALSE	1	CXCL2	2 (imOb)
0.000592395	-0.313287	0.132	0.215	-0.083	FALSE	1	BMP2	2 (imOb)
0.000616529	-0.520516	0.76	0.792	-0.032	FALSE	1	EGR1	2 (imOb)
0.000629276	-0.765527	0.576	0.63	-0.054	FALSE	1	TNFAIP6	2 (imOb)
0.000676606	-0.274061	0.264	0.371	-0.107	FALSE	1	CITED2	2 (imOb)
0.000681532	-0.276456	0.507	0.579	-0.072	FALSE	1	MYADM	2 (imOb)
0.000773604	-0.297624	0.934	0.931	0.003	FALSE	1	JUND	2 (imOb)
0.000795338	-1.05209	0.397	0.477	-0.08	FALSE	1	TIMP3	2 (imOb)
0.000799041	-0.530963	0.281	0.394	-0.113	FALSE	1	ELANE	2 (imOb)
0.000805148	-0.270654	0.333	0.432	-0.099	FALSE	1	MFGE8	2 (imOb)
0.000884086	-0.273108	0.231	0.325	-0.094	FALSE	1	OGFRL1	2 (imOb)
0.000940502	-0.420198	0.471	0.545	-0.074	FALSE	1	GADD45A	2 (imOb)
0.00102516	0.2838	0.344	0.266	0.078	FALSE	1	NPNT	2 (imOb)
0.0011924	0.250238	0.554	0.48	0.074	FALSE	1	FUBP1	2 (imOb)
0.00124417	-0.390177	0.185	0.284	-0.099	FALSE	1	MPO	2 (imOb)
0.00126295	-0.346157	0.813	0.884	-0.071	FALSE	1	JUN	2 (imOb)
0.00138531	-0.312665	0.774	0.848	-0.074	FALSE	1	MCL1	2 (imOb)
0.00148986	-0.328748	0.532	0.594	-0.062	FALSE	1	MYO1B	2 (imOb)
0.00152	-0.702244	0.132	0.211	-0.079	FALSE	1	CCL2	2 (imOb)
0.00152281	0.278655	0.386	0.312	0.074	FALSE	1	TNFRSF12A	2 (imOb)
0.00157728	-0.336126	0.634	0.708	-0.074	FALSE	1	YBX3	2 (imOb)
0.00158539	-0.620472	0.408	0.457	-0.049	FALSE	1	CYGB	2 (imOb)
0.00167122	-0.306694	0.835	0.86	-0.025	FALSE	1	HLA-E	2 (imOb)
0.00171051	-0.806555	0.961	0.937	0.024	FALSE	1	MGP	2 (imOb)
0.00175767	0.277901	0.967	0.939	0.028	FALSE	1	ZFP36L1	2 (imOb)
0.00181489	-0.520023	0.223	0.29	-0.067	FALSE	1	C2orf40	2 (imOb)
0.00203392	-1.10323	0.402	0.503	-0.101	FALSE	1	DEFA3	2 (imOb)
0.00204147	-0.362984	0.361	0.446	-0.085	FALSE	1	NR4A1	2 (imOb)
0.00233367	0.355545	0.601	0.535	0.066	FALSE	1	SLC40A1	2 (imOb)
0.00248858	-0.266939	0.873	0.909	-0.036	FALSE	1	FOS	2 (imOb)
0.00249499	0.268509	0.449	0.365	0.084	FALSE	1	HEXIM1	2 (imOb)
0.00253753	-0.35607	0.694	0.746	-0.052	FALSE	1	NFKBIZ	2 (imOb)
0.00283325	-0.311213	0.625	0.662	-0.037	FALSE	1	COPZ2	2 (imOb)
0.00305855	-0.273712	0.063	0.12	-0.057	FALSE	1	MEDAG	2 (imOb)
0.00314732	-0.468335	0.27	0.342	-0.072	FALSE	1	SLC7A2	2 (imOb)
0.00315765	-0.337756	0.972	0.954	0.018	FALSE	1	LGALS1	2 (imOb)
0.00389122	-0.289021	0.372	0.449	-0.077	FALSE	1	BHLHE40	2 (imOb)
0.00392912	-0.981822	0.43	0.472	-0.042	FALSE	1	ANKH	2 (imOb)
0.00416104	0.282407	0.399	0.32	0.079	FALSE	1	HILPDA	2 (imOb)
0.00427559	0.293867	0.763	0.721	0.042	FALSE	1	MT-ND4L	2 (imOb)
0.00446389	-0.293663	0.49	0.561	-0.071	FALSE	1	RUNX1	2 (imOb)
0.00486882	-0.298238	0.394	0.434	-0.04	FALSE	1	LRRC15	2 (imOb)
0.00505888	-0.254398	0.322	0.394	-0.072	FALSE	1	SLC29A1	2 (imOb)
0.00508384	-2.82709	0.708	0.587	0.121	FALSE	1	SPP1	2 (imOb)
0.00518313	-0.263535	0.606	0.69	-0.084	FALSE	1	SPTBN1	2 (imOb)
0.00534458	-0.342822	0.116	0.183	-0.067	FALSE	1	PRTN3	2 (imOb)
0.00645453	-0.545333	0.661	0.64	0.021	FALSE	1	TFPI	2 (imOb)
0.00704364	-0.959089	0.27	0.323	-0.053	FALSE	1	ASPN	2 (imOb)
0.00713837	-0.477668	0.245	0.304	-0.059	FALSE	1	CTSC	2 (imOb)
0.00755073	-0.265018	0.716	0.741	-0.025	FALSE	1	B4GALT1	2 (imOb)
0.00759458	-0.693007	0.601	0.68	-0.079	FALSE	1	S100A9	2 (imOb)
0.00773494	-0.306891	0.273	0.333	-0.06	FALSE	1	ANGPT1	2 (imOb)
0.00848921	-0.490298	0.446	0.546	-0.1	FALSE	1	MT1M	2 (imOb)
1.99536e-21	0.572924	0.701	0.422	0.279	TRUE	5.11771e-17	GMFG	1 (prog)
2.52362e-21	0.648545	0.873	0.732	0.141	TRUE	6.47258e-17	RBMS1	1 (prog)
2.71002e-21	0.685443	0.906	0.781	0.125	TRUE	6.95065e-17	C1S	1 (prog)
3.09708e-21	0.674082	0.873	0.71	0.163	TRUE	7.94339e-17	EBF1	1 (prog)
1.82746e-64	-1.9606	0.425	0.864	-0.439	FALSE	4.68707e-60	OMD	1 (prog)
3.26675e-21	0.506357	0.964	0.946	0.018	TRUE	8.37856e-17	LAPTM4A	1 (prog)
3.42231e-21	0.833223	0.864	0.759	0.105	TRUE	8.77753e-17	KLF9	1 (prog)
3.61173e-21	0.593129	0.929	0.89	0.039	TRUE	9.26337e-17	LEPROT	1 (prog)
7.59481e-21	0.550015	0.955	0.943	0.012	TRUE	1.94792e-16	IFITM2	1 (prog)
9.9291e-21	0.610271	0.718	0.452	0.266	TRUE	2.54662e-16	EGFR	1 (prog)
1.00049e-20	1.05077	0.854	0.716	0.138	TRUE	2.56607e-16	SOCS3	1 (prog)
1.15087e-20	1.03246	0.494	0.215	0.279	TRUE	2.95174e-16	GEM	1 (prog)
1.2839e-20	0.59058	0.851	0.646	0.205	TRUE	3.29296e-16	NOTCH3	1 (prog)
2.07024e-20	0.785715	0.857	0.732	0.125	TRUE	5.30974e-16	VMP1	1 (prog)
3.4314e-20	0.722958	0.487	0.228	0.259	TRUE	8.80086e-16	ANGPT1	1 (prog)
6.26015e-20	0.723081	0.675	0.404	0.271	TRUE	1.6056e-15	SLC1A3	1 (prog)
8.46393e-20	0.694457	0.435	0.177	0.258	TRUE	2.17083e-15	KCNE4	1 (prog)
5.85853e-51	-1.44407	0.994	0.989	0.005	FALSE	1.50259e-46	SPARC	1 (prog)
1.0272e-49	-1.70144	0.331	0.797	-0.466	FALSE	2.63457e-45	THBS4	1 (prog)
9.14425e-20	0.581752	0.828	0.634	0.194	TRUE	2.34532e-15	NID1	1 (prog)
1.88389e-19	0.599005	0.86	0.699	0.161	TRUE	4.83181e-15	LAMA4	1 (prog)
2.24216e-19	0.677434	0.435	0.186	0.249	TRUE	5.75068e-15	SEMA4A	1 (prog)
3.5792e-19	0.651118	0.643	0.452	0.191	TRUE	9.17994e-15	POLE4	1 (prog)
5.10267e-19	0.813567	0.63	0.384	0.246	TRUE	1.30873e-14	LTBP2	1 (prog)
1.1072e-18	0.919329	0.805	0.703	0.102	TRUE	2.83974e-14	PTEN	1 (prog)
1.12724e-18	0.667577	0.877	0.723	0.154	TRUE	2.89115e-14	LAMB1	1 (prog)
1.80331e-39	-1.07286	0.25	0.681	-0.431	FALSE	4.62514e-35	CADM1	1 (prog)
1.53503e-18	0.605184	0.929	0.826	0.103	TRUE	3.93703e-14	MDK	1 (prog)
2.44744e-18	0.831231	0.961	0.921	0.04	TRUE	6.27719e-14	GSN	1 (prog)
2.5848e-18	0.687637	0.614	0.389	0.225	TRUE	6.6295e-14	NFIL3	1 (prog)
2.82461e-18	0.811218	0.912	0.811	0.101	TRUE	7.24455e-14	ZFP36	1 (prog)
2.86936e-18	0.623135	0.61	0.362	0.248	TRUE	7.35933e-14	MYLIP	1 (prog)
7.33783e-37	0.462266	0.247	0.006	0.241	FALSE	1.88201e-32	TRABD2B	1 (prog)
3.09567e-18	0.849322	0.429	0.192	0.237	TRUE	7.93976e-14	SPRY1	1 (prog)
3.40784e-18	0.615075	0.86	0.784	0.076	TRUE	8.74042e-14	IFI16	1 (prog)
4.9289e-36	-0.92205	0.094	0.514	-0.42	FALSE	1.26416e-31	PDGFD	1 (prog)
4.00994e-18	0.648855	0.753	0.548	0.205	TRUE	1.02847e-13	TNS3	1 (prog)
7.40601e-18	0.733636	0.896	0.785	0.111	TRUE	1.89949e-13	MCL1	1 (prog)
6.05684e-35	-0.897805	0.5	0.837	-0.337	FALSE	1.55346e-30	LMO7	1 (prog)
8.90834e-18	0.55468	0.377	0.151	0.226	TRUE	2.28481e-13	GLIS3	1 (prog)
2.73269e-34	-0.989045	0.377	0.743	-0.366	FALSE	7.00879e-30	NCAM1	1 (prog)
9.132e-18	0.666257	0.562	0.298	0.264	TRUE	2.34218e-13	EBF3	1 (prog)
4.40025e-34	-1.20442	0.14	0.54	-0.4	FALSE	1.12858e-29	DPT	1 (prog)
1.07503e-17	0.62671	0.766	0.57	0.196	TRUE	2.75724e-13	EPS8	1 (prog)
1.58757e-33	-1.04328	0.818	0.95	-0.132	FALSE	4.07181e-29	GJA1	1 (prog)
1.18807e-17	0.766307	0.854	0.778	0.076	TRUE	3.04716e-13	MAP4K4	1 (prog)
4.59813e-17	0.791351	0.877	0.843	0.034	TRUE	1.17933e-12	CEBPB	1 (prog)
5.01049e-17	0.596808	0.786	0.598	0.188	TRUE	1.28509e-12	SH3BP5	1 (prog)
6.05628e-17	0.580397	0.708	0.48	0.228	TRUE	1.55331e-12	PLEKHH2	1 (prog)
1.31815e-16	0.820419	0.179	0.029	0.15	TRUE	3.3808e-12	FMO2	1 (prog)
1.79465e-16	0.584869	0.406	0.182	0.224	TRUE	4.60293e-12	AHR	1 (prog)
2.16607e-16	0.788822	0.455	0.231	0.224	TRUE	5.55553e-12	NABP1	1 (prog)
3.69859e-16	0.65051	0.851	0.732	0.119	TRUE	9.48613e-12	FRMD6	1 (prog)
1.02575e-15	1.2299	0.503	0.277	0.226	TRUE	2.63085e-11	CRABP1	1 (prog)
1.06621e-15	0.928532	0.614	0.399	0.215	TRUE	2.73461e-11	FST	1 (prog)
2.15187e-15	0.537705	0.565	0.315	0.25	TRUE	5.51911e-11	CCDC102B	1 (prog)
2.32197e-31	-0.945309	0.354	0.694	-0.34	FALSE	5.95539e-27	MPP6	1 (prog)
3.89093e-15	0.722302	0.773	0.626	0.147	TRUE	9.97945e-11	MAML2	1 (prog)
2.4934e-31	-1.83699	0.99	0.977	0.013	FALSE	6.39507e-27	COL1A1	1 (prog)
5.52918e-15	0.96676	0.971	0.935	0.036	TRUE	1.41813e-10	MGP	1 (prog)
3.47062e-31	-0.953124	0.526	0.826	-0.3	FALSE	8.90144e-27	FAT3	1 (prog)
5.87007e-15	0.518774	0.951	0.89	0.061	TRUE	1.50556e-10	WSB1	1 (prog)
5.92989e-15	0.711033	0.36	0.16	0.2	TRUE	1.5209e-10	PCSK5	1 (prog)
6.42794e-15	0.521402	0.269	0.085	0.184	TRUE	1.64864e-10	SCARA5	1 (prog)
5.10398e-30	-0.800483	0.159	0.54	-0.381	FALSE	1.30907e-25	LRRC15	1 (prog)
1.22949e-14	0.598337	0.867	0.752	0.115	TRUE	3.1534e-10	PDGFRA	1 (prog)
1.34175e-14	1.01179	0.692	0.534	0.158	TRUE	3.44131e-10	IRF1	1 (prog)
1.543e-14	0.64462	0.864	0.697	0.167	TRUE	3.9575e-10	SNAI2	1 (prog)
2.04947e-14	0.561427	0.805	0.57	0.235	TRUE	5.25648e-10	CRISPLD2	1 (prog)
5.95847e-29	-0.877225	0.474	0.77	-0.296	FALSE	1.52823e-24	MEF2A	1 (prog)
3.28637e-14	0.608055	0.708	0.516	0.192	TRUE	8.42889e-10	SLC2A3	1 (prog)
3.87159e-14	0.545167	0.89	0.806	0.084	TRUE	9.92987e-10	NFIA	1 (prog)
6.05651e-14	0.670872	0.643	0.484	0.159	TRUE	1.55337e-09	RUNX1	1 (prog)
3.28919e-27	-0.924947	0.526	0.788	-0.262	FALSE	8.43611e-23	NBL1	1 (prog)
4.80404e-27	-0.75461	0.282	0.64	-0.358	FALSE	1.23214e-22	ITGA10	1 (prog)
8.97999e-14	0.902534	0.159	0.029	0.13	TRUE	2.30319e-09	IL6	1 (prog)
9.26111e-27	-1.42903	0.997	1	-0.003	FALSE	2.37529e-22	COL1A2	1 (prog)
9.4103e-14	0.576166	0.679	0.474	0.205	TRUE	2.41355e-09	APOL6	1 (prog)
1.39684e-13	0.546166	0.325	0.133	0.192	TRUE	3.58261e-09	ATP1A2	1 (prog)
1.43478e-26	-0.899836	0.295	0.637	-0.342	FALSE	3.67993e-22	CTHRC1	1 (prog)
1.4384e-13	0.672664	0.617	0.421	0.196	TRUE	3.68922e-09	ARL4C	1 (prog)
1.54666e-26	-1.62918	0.51	0.769	-0.259	FALSE	3.96686e-22	CLU	1 (prog)
2.42525e-13	0.517839	0.341	0.147	0.194	TRUE	6.22028e-09	MEST	1 (prog)
8.29302e-13	0.539162	0.198	0.053	0.145	TRUE	2.12699e-08	MEDAG	1 (prog)
1.22289e-25	-0.633921	0.24	0.595	-0.355	FALSE	3.13647e-21	INSC	1 (prog)
9.59443e-13	0.70716	0.834	0.758	0.076	TRUE	2.46078e-08	DUSP1	1 (prog)
9.79054e-13	0.883562	0.276	0.1	0.176	TRUE	2.51108e-08	PTGS2	1 (prog)
1.16639e-12	0.758648	0.36	0.175	0.185	TRUE	2.99156e-08	ADAMTS4	1 (prog)
1.28474e-12	0.559684	0.74	0.62	0.12	TRUE	3.29511e-08	HNMT	1 (prog)
1.33975e-12	0.765772	0.406	0.215	0.191	TRUE	3.4362e-08	EFEMP1	1 (prog)
1.99412e-12	0.617096	0.526	0.318	0.208	TRUE	5.11452e-08	ABCA6	1 (prog)
3.3151e-12	0.599863	0.487	0.286	0.201	TRUE	8.50258e-08	APBB1IP	1 (prog)
9.49487e-25	-1.10479	0.409	0.672	-0.263	FALSE	2.43524e-20	PTH1R	1 (prog)
9.62933e-25	0.4314	0.308	0.062	0.246	FALSE	2.46973e-20	CEBPA	1 (prog)
4.21926e-12	0.583965	0.773	0.661	0.112	TRUE	1.08216e-07	SQSTM1	1 (prog)
4.61906e-12	1.10879	0.705	0.582	0.123	TRUE	1.1847e-07	SOD2	1 (prog)
4.89195e-12	0.505504	0.873	0.66	0.213	TRUE	1.25469e-07	TAGLN	1 (prog)
1.64299e-24	-0.999762	0.844	0.918	-0.074	FALSE	4.21394e-20	COL5A2	1 (prog)
5.53251e-12	0.511444	0.961	0.918	0.043	TRUE	1.41898e-07	JUND	1 (prog)
5.533e-12	0.732253	0.799	0.693	0.106	TRUE	1.4191e-07	NFKBIZ	1 (prog)
5.71004e-12	0.651587	0.756	0.643	0.113	TRUE	1.46451e-07	ZNF503	1 (prog)
6.82503e-12	0.680512	0.38	0.189	0.191	TRUE	1.75048e-07	GPRC5A	1 (prog)
9.19651e-12	0.615528	0.74	0.626	0.114	TRUE	2.35872e-07	PPP1R15A	1 (prog)
2.88516e-24	-0.585311	0.084	0.398	-0.314	FALSE	7.39986e-20	RHBDL2	1 (prog)
4.03619e-24	0.486327	0.221	0.024	0.197	FALSE	1.0352e-19	HSD11B1	1 (prog)
9.32882e-12	0.622691	0.731	0.601	0.13	TRUE	2.39265e-07	MIDN	1 (prog)
1.72152e-11	0.525468	0.623	0.451	0.172	TRUE	4.41535e-07	BTG2	1 (prog)
1.77329e-11	0.804506	0.886	0.8	0.086	TRUE	4.54812e-07	SAT1	1 (prog)
2.62623e-11	0.529798	0.568	0.398	0.17	TRUE	6.73575e-07	KLF10	1 (prog)
7.00626e-24	0.400056	0.211	0.021	0.19	FALSE	1.79697e-19	CADM3	1 (prog)
7.33148e-24	-0.806673	0.656	0.867	-0.211	FALSE	1.88038e-19	PTPRD	1 (prog)
7.74596e-24	0.339727	0.211	0.021	0.19	FALSE	1.98668e-19	EMCN	1 (prog)
1.79744e-23	-0.63622	0.5	0.794	-0.294	FALSE	4.61007e-19	CLMP	1 (prog)
2.8493e-11	0.510703	0.468	0.266	0.202	TRUE	7.30788e-07	LMO2	1 (prog)
2.05316e-23	0.307568	0.256	0.041	0.215	FALSE	5.26594e-19	LRRC32	1 (prog)
2.41017e-23	-2.53047	0.182	0.504	-0.322	FALSE	6.1816e-19	IBSP	1 (prog)
2.58475e-23	0.437897	0.224	0.029	0.195	FALSE	6.62936e-19	DPP4	1 (prog)
3.95906e-11	0.924325	0.864	0.817	0.047	TRUE	1.01542e-06	NFKBIA	1 (prog)
4.58639e-23	-1.14723	0.74	0.876	-0.136	FALSE	1.17632e-18	HTRA1	1 (prog)
4.636e-23	0.488089	0.185	0.014	0.171	FALSE	1.18904e-18	NDUFA4L2	1 (prog)
4.27854e-11	0.75317	0.497	0.316	0.181	TRUE	1.09736e-06	MCAM	1 (prog)
5.69349e-23	-0.551424	0.081	0.387	-0.306	FALSE	1.46027e-18	CREB3L1	1 (prog)
5.75384e-11	1.43626	0.269	0.115	0.154	TRUE	1.47574e-06	CXCL2	1 (prog)
7.87989e-23	-0.706393	0.36	0.664	-0.304	FALSE	2.02104e-18	MEF2C	1 (prog)
6.66212e-11	0.685164	0.607	0.489	0.118	TRUE	1.7087e-06	NAMPT	1 (prog)
1.02614e-22	-0.821412	0.601	0.805	-0.204	FALSE	2.63183e-18	FAT1	1 (prog)
7.26844e-11	0.661564	0.487	0.325	0.162	TRUE	1.86421e-06	NCOA7	1 (prog)
1.88883e-22	-0.605906	0.367	0.688	-0.321	FALSE	4.84448e-18	HOMER2	1 (prog)
1.91858e-22	-0.442823	0.036	0.319	-0.283	FALSE	4.92077e-18	CD36	1 (prog)
1.01677e-10	0.746957	0.529	0.36	0.169	TRUE	2.60782e-06	NR4A1	1 (prog)
1.02698e-10	0.506728	0.705	0.593	0.112	TRUE	2.634e-06	RBMS3	1 (prog)
9.69156e-22	-0.505875	0.984	0.982	0.002	FALSE	2.48569e-17	RPL37A	1 (prog)
1.19738e-10	0.539311	0.451	0.272	0.179	TRUE	3.07103e-06	MAFF	1 (prog)
1.03244e-21	-1.29799	0.338	0.616	-0.278	FALSE	2.648e-17	CPE	1 (prog)
1.9449e-10	0.54826	0.747	0.617	0.13	TRUE	4.98827e-06	SPTBN1	1 (prog)
2.04276e-10	0.633017	0.903	0.837	0.066	TRUE	5.23928e-06	JUN	1 (prog)
2.12109e-10	0.617174	0.854	0.781	0.073	TRUE	5.44016e-06	FOSB	1 (prog)
1.86014e-21	0.426452	0.266	0.054	0.212	FALSE	4.77088e-17	KIT	1 (prog)
2.41703e-10	0.536616	0.607	0.427	0.18	TRUE	6.1992e-06	NGFR	1 (prog)
3.44607e-10	0.53218	0.455	0.286	0.169	TRUE	8.83847e-06	TNFAIP2	1 (prog)
2.6851e-21	-0.671799	0.711	0.864	-0.153	FALSE	6.88676e-17	RUNX2	1 (prog)
4.31486e-10	0.598583	0.656	0.52	0.136	TRUE	1.10667e-05	PLIN2	1 (prog)
5.42752e-10	0.57727	0.506	0.352	0.154	TRUE	1.39205e-05	NR2F2	1 (prog)
6.03932e-10	0.563598	0.354	0.197	0.157	TRUE	1.54896e-05	DCLK1	1 (prog)
3.27946e-21	-0.748271	0.12	0.415	-0.295	FALSE	8.41117e-17	CD24	1 (prog)
6.25666e-10	0.507247	0.711	0.539	0.172	TRUE	1.60471e-05	CPXM1	1 (prog)
3.59259e-21	0.296	0.179	0.015	0.164	FALSE	9.21428e-17	COL9A3	1 (prog)
7.68375e-10	0.522001	0.516	0.36	0.156	TRUE	1.97073e-05	PPP1R15B	1 (prog)
5.88319e-21	-0.713386	0.445	0.72	-0.275	FALSE	1.50892e-16	C3orf58	1 (prog)
6.42283e-21	-0.688459	0.503	0.759	-0.256	FALSE	1.64733e-16	DPYSL3	1 (prog)
9.38152e-10	0.657979	0.519	0.389	0.13	TRUE	2.40617e-05	ABHD5	1 (prog)
1.30876e-09	0.500478	0.718	0.579	0.139	TRUE	3.35671e-05	BMP5	1 (prog)
1.36431e-09	0.504167	0.562	0.427	0.135	TRUE	3.49917e-05	RFTN1	1 (prog)
1.77046e-09	0.54258	0.649	0.522	0.127	TRUE	4.54088e-05	PCSK7	1 (prog)
1.80694e-09	0.759952	0.266	0.124	0.142	TRUE	4.63444e-05	TRIB1	1 (prog)
1.29917e-20	-0.683835	0.289	0.57	-0.281	FALSE	3.33211e-16	SLC20A2	1 (prog)
1.35382e-20	-1.37782	0.097	0.383	-0.286	FALSE	3.47227e-16	SMOC2	1 (prog)
2.6299e-09	0.634641	0.75	0.648	0.102	TRUE	6.74517e-05	YBX3	1 (prog)
2.10837e-20	-0.622727	0.448	0.699	-0.251	FALSE	5.40756e-16	PIGT	1 (prog)
2.46584e-20	-0.693215	0.607	0.797	-0.19	FALSE	6.32438e-16	SDC2	1 (prog)
3.26472e-20	-0.907047	0.344	0.637	-0.293	FALSE	8.37336e-16	CD9	1 (prog)
2.94176e-09	0.524325	0.604	0.477	0.127	TRUE	7.54503e-05	GMDS	1 (prog)
3.88566e-20	-2.10982	0.068	0.336	-0.268	FALSE	9.96594e-16	CXCL14	1 (prog)
5.41211e-20	-1.23555	0.841	0.877	-0.036	FALSE	1.3881e-15	SERPINF1	1 (prog)
5.44317e-20	-0.561022	0.938	0.961	-0.023	FALSE	1.39606e-15	RPL36	1 (prog)
3.4181e-09	1.23333	0.286	0.133	0.153	TRUE	8.76674e-05	CCL2	1 (prog)
8.24518e-20	-0.553857	0.179	0.466	-0.287	FALSE	2.11472e-15	GXYLT2	1 (prog)
5.2373e-09	0.841409	0.354	0.203	0.151	TRUE	0.000134326	TNFAIP3	1 (prog)
5.2963e-09	0.51659	0.568	0.377	0.191	TRUE	0.000135839	ATF3	1 (prog)
1.1547e-19	0.40623	0.253	0.053	0.2	FALSE	2.96157e-15	ABCC9	1 (prog)
1.58053e-19	0.453424	0.971	0.968	0.003	FALSE	4.05374e-15	UBC	1 (prog)
1.70724e-19	0.414823	0.321	0.094	0.227	FALSE	4.37874e-15	PXDN	1 (prog)
6.65159e-09	0.520044	0.968	0.915	0.053	TRUE	0.0001706	TSC22D1	1 (prog)
6.76417e-09	0.743381	0.916	0.893	0.023	TRUE	0.000173487	NNMT	1 (prog)
3.08397e-19	0.408436	0.143	0.008	0.135	FALSE	7.90976e-15	COL28A1	1 (prog)
1.20939e-08	0.777819	0.114	0.026	0.088	TRUE	0.000310186	CXCL3	1 (prog)
1.37053e-08	1.54995	0.864	0.799	0.065	TRUE	0.000351514	MT2A	1 (prog)
7.5832e-19	-0.506905	0.987	0.997	-0.01	FALSE	1.94494e-14	RPLP1	1 (prog)
2.4918e-08	0.552577	0.114	0.027	0.087	TRUE	0.000639097	LIF	1 (prog)
3.19002e-08	0.501429	0.909	0.89	0.019	TRUE	0.000818177	FOS	1 (prog)
1.32666e-18	-2.10543	0.214	0.487	-0.273	FALSE	3.40261e-14	SFRP4	1 (prog)
5.48497e-08	0.565354	0.347	0.2	0.147	TRUE	0.00140679	GPX3	1 (prog)
1.5788e-18	-0.552356	0.961	0.971	-0.01	FALSE	4.0493e-14	RPL12	1 (prog)
2.10955e-18	-1.28803	0.026	0.257	-0.231	FALSE	5.41058e-14	BGLAP	1 (prog)
2.40111e-18	-0.524546	0.815	0.893	-0.078	FALSE	6.15836e-14	ARL6IP5	1 (prog)
1.17104e-07	0.549475	0.692	0.572	0.12	TRUE	0.00300347	IER5L	1 (prog)
1.1744e-07	1.38482	0.604	0.504	0.1	TRUE	0.0030121	IER3	1 (prog)
4.77534e-07	0.535886	0.909	0.862	0.047	TRUE	0.0122478	LMNA	1 (prog)
2.85869e-18	0.473647	0.146	0.011	0.135	FALSE	7.33196e-14	LBP	1 (prog)
1.03039e-06	0.817957	0.834	0.782	0.052	TRUE	0.0264275	PTX3	1 (prog)
5.25113e-06	0.520939	0.633	0.531	0.102	TRUE	0.134681	ID2	1 (prog)
6.5811e-06	0.866861	0.685	0.619	0.066	TRUE	0.168792	MT1E	1 (prog)
3.76003e-18	0.295628	0.169	0.02	0.149	FALSE	9.64372e-14	SCN4B	1 (prog)
9.16254e-06	0.505541	0.429	0.319	0.11	TRUE	0.235001	REL	1 (prog)
5.28097e-18	-0.93958	0.766	0.9	-0.134	FALSE	1.35446e-13	IGFBP5	1 (prog)
3.72761e-05	1.08323	0.568	0.481	0.087	TRUE	0.956058	MT1M	1 (prog)
7.51252e-18	0.310363	0.273	0.073	0.2	FALSE	1.92681e-13	RAB20	1 (prog)
0.00424773	0.587294	0.614	0.652	-0.038	TRUE	1	MYC	1 (prog)
0.00566164	0.869075	0.334	0.275	0.059	TRUE	1	PDK4	1 (prog)
9.90519e-18	-0.521832	0.123	0.398	-0.275	FALSE	2.54048e-13	FMN1	1 (prog)
4.30825e-60	1.73779	0.846	0.404	0.442	TRUE	1.10498e-55	SCRG1	2 (imOb)
2.54314e-59	1.3801	0.95	0.601	0.349	TRUE	6.52263e-55	ALPL	2 (imOb)
1.27784e-17	-0.812638	0.799	0.874	-0.075	FALSE	3.27741e-13	COL5A1	1 (prog)
1.58707e-17	-0.587372	0.237	0.505	-0.268	FALSE	4.07052e-13	MFAP2	1 (prog)
1.592e-17	-0.468786	0.997	0.994	0.003	FALSE	4.08315e-13	RPL13	1 (prog)
2.66941e-17	-0.682571	0.166	0.418	-0.252	FALSE	6.8465e-13	NDNF	1 (prog)
2.86624e-17	-0.654339	0.25	0.53	-0.28	FALSE	7.35134e-13	CDC42EP3	1 (prog)
3.02498e-17	-0.51267	0.146	0.419	-0.273	FALSE	7.75846e-13	SRGAP3	1 (prog)
3.84881e-17	-0.448719	0.084	0.336	-0.252	FALSE	9.87142e-13	FAM129A	1 (prog)
3.86284e-51	1.1282	0.879	0.601	0.278	TRUE	9.90742e-47	NBL1	2 (imOb)
3.62014e-50	1.23001	0.928	0.678	0.25	TRUE	9.28493e-46	LIMCH1	2 (imOb)
5.09364e-17	-0.663756	0.244	0.499	-0.255	FALSE	1.30642e-12	CDH2	1 (prog)
6.1861e-44	1.34522	0.909	0.614	0.295	TRUE	1.58661e-39	OMD	2 (imOb)
8.06107e-17	-0.466341	0.662	0.832	-0.17	FALSE	2.0675e-12	CAMTA1	1 (prog)
8.23669e-17	-0.552025	0.354	0.607	-0.253	FALSE	2.11255e-12	ZEB1	1 (prog)
9.48162e-17	-0.468306	0.987	0.988	-0.001	FALSE	2.43185e-12	RPS24	1 (prog)
9.80164e-17	-0.54499	0.964	0.995	-0.031	FALSE	2.51393e-12	RPS3A	1 (prog)
1.19674e-16	0.467349	0.558	0.312	0.246	FALSE	3.06939e-12	HLA-F	1 (prog)
8.07205e-41	1.01873	0.972	0.87	0.102	TRUE	2.07032e-36	GJA1	2 (imOb)
1.32723e-16	-0.464577	0.364	0.64	-0.276	FALSE	3.40407e-12	C9orf3	1 (prog)
1.35866e-16	-2.0077	0.133	0.383	-0.25	FALSE	3.48469e-12	ASPN	1 (prog)
1.73768e-16	-3.64936	0.5	0.694	-0.194	FALSE	4.45681e-12	SPP1	1 (prog)
2.05167e-39	1.00168	0.793	0.483	0.31	TRUE	5.26211e-35	ADAM12	2 (imOb)
2.58663e-39	0.7933	0.54	0.173	0.367	TRUE	6.63418e-35	FMN1	2 (imOb)
2.17733e-16	-0.44544	0.854	0.936	-0.082	FALSE	5.58441e-12	RPL4	1 (prog)
2.5651e-16	-0.506292	0.916	0.965	-0.049	FALSE	6.57896e-12	MRC2	1 (prog)
4.19055e-39	0.957867	0.873	0.622	0.251	TRUE	1.07479e-34	C1QTNF1	2 (imOb)
3.81414e-16	-0.561011	0.643	0.769	-0.126	FALSE	9.7825e-12	FKBP10	1 (prog)
5.03561e-16	-0.561138	0.227	0.498	-0.271	FALSE	1.29153e-11	MMP16	1 (prog)
5.18332e-16	0.486193	0.935	0.88	0.055	FALSE	1.32942e-11	SERPING1	1 (prog)
7.02317e-16	-0.642012	0.724	0.825	-0.101	FALSE	1.8013e-11	PPIC	1 (prog)
9.34539e-16	0.393766	0.935	0.927	0.008	FALSE	2.39691e-11	OAZ1	1 (prog)
2.3861e-38	0.919836	0.978	0.843	0.135	TRUE	6.11987e-34	TNC	2 (imOb)
3.19416e-37	0.897601	0.931	0.782	0.149	TRUE	8.19239e-33	NUDT4	2 (imOb)
1.07996e-15	-0.650615	0.714	0.821	-0.107	FALSE	2.76989e-11	SH3PXD2A	1 (prog)
1.62618e-15	-0.467077	0.948	0.967	-0.019	FALSE	4.17082e-11	RPL31	1 (prog)
1.476e-36	1.23852	0.832	0.54	0.292	TRUE	3.78565e-32	THBS4	2 (imOb)
2.27209e-15	-0.424634	0.289	0.563	-0.274	FALSE	5.82745e-11	LRRC1	1 (prog)
2.6685e-15	-0.650034	0.584	0.846	-0.262	FALSE	6.84416e-11	MAP1B	1 (prog)
3.67043e-15	-0.674438	0.344	0.595	-0.251	FALSE	9.41393e-11	TENT5A	1 (prog)
2.76489e-36	0.931983	0.994	0.929	0.065	TRUE	7.09139e-32	TPM1	2 (imOb)
3.97051e-15	0.390051	0.354	0.145	0.209	FALSE	1.01836e-10	APOL1	1 (prog)
4.23702e-15	0.430604	0.305	0.104	0.201	FALSE	1.08671e-10	SYNPO2	1 (prog)
4.33327e-15	0.343911	0.341	0.135	0.206	FALSE	1.1114e-10	CNTN1	1 (prog)
4.98519e-15	-0.367012	0.179	0.433	-0.254	FALSE	1.2786e-10	GALNT5	1 (prog)
4.48893e-34	0.812926	0.928	0.723	0.205	TRUE	1.15132e-29	PTPRD	2 (imOb)
5.65236e-15	-0.314125	0.104	0.346	-0.242	FALSE	1.44972e-10	MYO1D	1 (prog)
5.82146e-15	-1.59004	0.237	0.454	-0.217	FALSE	1.49309e-10	OGN	1 (prog)
2.65404e-33	0.667231	0.959	0.703	0.256	TRUE	6.80708e-29	PTX3	2 (imOb)
5.00937e-33	0.905271	0.716	0.384	0.332	TRUE	1.2848e-28	ATP1B1	2 (imOb)
6.00476e-15	0.411365	0.386	0.169	0.217	FALSE	1.5401e-10	NRXN3	1 (prog)
1.25492e-32	0.896569	0.923	0.667	0.256	TRUE	3.21863e-28	MAP1B	2 (imOb)
7.03697e-15	0.470788	0.344	0.141	0.203	FALSE	1.80484e-10	CMTM8	1 (prog)
7.85518e-15	0.435034	0.185	0.038	0.147	FALSE	2.0147e-10	HAS2	1 (prog)
8.30323e-15	-0.447904	0.64	0.831	-0.191	FALSE	2.12961e-10	PLS3	1 (prog)
8.91484e-15	-0.760654	0.812	0.896	-0.084	FALSE	2.28648e-10	COL12A1	1 (prog)
1.09535e-14	-0.532536	0.451	0.661	-0.21	FALSE	2.80936e-10	FXYD6	1 (prog)
3.15148e-32	0.864529	0.788	0.54	0.248	TRUE	8.08291e-28	C3orf58	2 (imOb)
1.23579e-14	-0.451936	0.218	0.483	-0.265	FALSE	3.16957e-10	AFDN	1 (prog)
1.32899e-14	-0.444131	0.961	0.985	-0.024	FALSE	3.4086e-10	RPS6	1 (prog)
3.8496e-32	0.9814	0.818	0.528	0.29	TRUE	9.87346e-28	MGLL	2 (imOb)
1.31597e-31	1.08802	0.788	0.512	0.276	TRUE	3.3752e-27	IGF1	2 (imOb)
1.79201e-14	0.472751	0.562	0.354	0.208	FALSE	4.59614e-10	PLSCR1	1 (prog)
1.83358e-14	0.492872	0.38	0.171	0.209	FALSE	4.70276e-10	NCAM2	1 (prog)
1.97863e-14	-0.514767	0.958	0.965	-0.007	FALSE	5.07478e-10	RPS4X	1 (prog)
2.03468e-14	-0.480082	0.049	0.256	-0.207	FALSE	5.21856e-10	ANO5	1 (prog)
1.96824e-31	0.806999	0.661	0.373	0.288	TRUE	5.04813e-27	SLC20A2	2 (imOb)
2.23326e-14	-0.429817	0.981	0.982	-0.001	FALSE	5.72785e-10	RPL32	1 (prog)
2.24993e-14	-0.384619	0.247	0.501	-0.254	FALSE	5.77062e-10	FSCN1	1 (prog)
2.3303e-14	0.478469	0.429	0.201	0.228	FALSE	5.97676e-10	VGLL3	1 (prog)
2.33203e-14	-0.378509	0.11	0.346	-0.236	FALSE	5.98118e-10	CSPG4	1 (prog)
2.4212e-14	-0.432314	0.188	0.434	-0.246	FALSE	6.2099e-10	MATN2	1 (prog)
2.48659e-14	-0.310446	0.14	0.375	-0.235	FALSE	6.37762e-10	PYCR1	1 (prog)
2.55483e-14	0.461223	0.445	0.227	0.218	FALSE	6.55263e-10	ADGRL2	1 (prog)
2.58034e-14	-0.48061	0.987	0.989	-0.002	FALSE	6.61804e-10	RPS12	1 (prog)
3.04898e-14	0.323956	0.169	0.032	0.137	FALSE	7.82002e-10	PLXNA4	1 (prog)
4.1657e-31	0.793884	0.796	0.455	0.341	TRUE	1.06842e-26	GLDN	2 (imOb)
2.36259e-30	1.15239	0.661	0.366	0.295	TRUE	6.05958e-26	PLAT	2 (imOb)
4.4016e-14	-0.476502	0.244	0.478	-0.234	FALSE	1.12892e-09	TENM3	1 (prog)
4.63793e-14	-0.478263	0.357	0.596	-0.239	FALSE	1.18954e-09	ITGA11	1 (prog)
4.89779e-14	-0.538673	0.873	0.927	-0.054	FALSE	1.25618e-09	TIMP2	1 (prog)
3.68871e-30	0.841836	0.705	0.37	0.335	TRUE	9.4608e-26	FBLN2	2 (imOb)
6.18403e-14	-0.820564	0	0.163	-0.163	FALSE	1.58608e-09	CHAD	1 (prog)
6.2603e-14	0.436526	0.594	0.378	0.216	FALSE	1.60564e-09	PLXND1	1 (prog)
6.71261e-14	0.382162	0.256	0.082	0.174	FALSE	1.72165e-09	ARHGAP6	1 (prog)
7.76791e-14	0.447336	0.477	0.263	0.214	FALSE	1.99231e-09	ARHGDIB	1 (prog)
8.20677e-14	-0.534936	0.974	0.983	-0.009	FALSE	2.10487e-09	RPS2	1 (prog)
2.4155e-29	0.962624	0.76	0.479	0.281	TRUE	6.19528e-25	FGFR3	2 (imOb)
3.56897e-29	0.699284	0.807	0.571	0.236	TRUE	9.1537e-25	TANC1	2 (imOb)
1.01138e-13	-0.394674	0.214	0.455	-0.241	FALSE	2.59399e-09	TNFRSF19	1 (prog)
1.03121e-13	-0.477577	0.166	0.392	-0.226	FALSE	2.64485e-09	CDH15	1 (prog)
1.0624e-13	0.467005	0.86	0.767	0.093	FALSE	2.72483e-09	BNIP3L	1 (prog)
1.19262e-13	0.439532	0.39	0.177	0.213	FALSE	3.05884e-09	KCNK17	1 (prog)
1.20339e-13	-0.463447	0.877	0.906	-0.029	FALSE	3.08645e-09	OST4	1 (prog)
1.39578e-13	-0.720577	0.344	0.589	-0.245	FALSE	3.5799e-09	ACAN	1 (prog)
6.053e-29	0.669749	1	0.982	0.018	TRUE	1.55247e-24	TMSB4X	2 (imOb)
3.51519e-28	0.799691	0.821	0.606	0.215	TRUE	9.01575e-24	FAM13A	2 (imOb)
1.50821e-13	-0.520161	0.127	0.354	-0.227	FALSE	3.86825e-09	CTSC	1 (prog)
1.64872e-13	-0.446881	0.964	0.976	-0.012	FALSE	4.22864e-09	RPS13	1 (prog)
1.7144e-13	0.311229	0.14	0.021	0.119	FALSE	4.39709e-09	GPR88	1 (prog)
1.73106e-13	-0.489387	0.334	0.579	-0.245	FALSE	4.43983e-09	VDR	1 (prog)
1.80599e-13	-0.532031	0.133	0.357	-0.224	FALSE	4.63201e-09	FRMD4B	1 (prog)
1.95027e-13	0.448403	0.948	0.93	0.018	FALSE	5.00206e-09	IL6ST	1 (prog)
1.95173e-13	-0.359013	0.042	0.23	-0.188	FALSE	5.0058e-09	GALNT3	1 (prog)
2.19924e-13	-0.441422	0.812	0.903	-0.091	FALSE	5.64061e-09	TXN	1 (prog)
8.02525e-28	0.780647	0.623	0.302	0.321	TRUE	2.05832e-23	HEY1	2 (imOb)
2.50007e-13	-0.411776	0.935	0.962	-0.027	FALSE	6.41217e-09	ATP5F1E	1 (prog)
2.71507e-13	-0.591204	0.208	0.442	-0.234	FALSE	6.96362e-09	SLC29A1	1 (prog)
3.31372e-13	-0.400781	0.977	0.976	0.001	FALSE	8.49904e-09	RPL6	1 (prog)
3.69327e-13	-0.424967	0.013	0.179	-0.166	FALSE	9.4725e-09	BMP8B	1 (prog)
3.71056e-13	0.430858	0.451	0.242	0.209	FALSE	9.51683e-09	NAV2	1 (prog)
3.75346e-13	0.386438	0.312	0.124	0.188	FALSE	9.62688e-09	ENC1	1 (prog)
3.979e-13	-0.339421	0.036	0.219	-0.183	FALSE	1.02053e-08	COL13A1	1 (prog)
4.314e-13	-0.457546	0.994	0.991	0.003	FALSE	1.10646e-08	RPS18	1 (prog)
6.18973e-13	-0.445341	0.555	0.735	-0.18	FALSE	1.58754e-08	NOTCH2	1 (prog)
6.97438e-13	-0.605419	0.552	0.693	-0.141	FALSE	1.78879e-08	COPZ2	1 (prog)
7.55646e-13	0.343879	0.39	0.186	0.204	FALSE	1.93808e-08	NRXN2	1 (prog)
1.24398e-27	0.716674	0.953	0.878	0.075	TRUE	3.19057e-23	ENAH	2 (imOb)
8.79599e-13	0.398826	0.231	0.073	0.158	FALSE	2.256e-08	CES1	1 (prog)
9.07397e-13	0.446971	0.685	0.498	0.187	FALSE	2.32729e-08	ADD3	1 (prog)
2.24888e-27	0.627479	0.477	0.177	0.3	TRUE	5.76792e-23	PCOLCE2	2 (imOb)
9.68343e-13	-0.765384	0.062	0.253	-0.191	FALSE	2.48361e-08	DAPL1	1 (prog)
9.77908e-13	-0.43114	0.974	0.977	-0.003	FALSE	2.50814e-08	RPL26	1 (prog)
8.52781e-27	0.405194	0.394	0.111	0.283	TRUE	2.18721e-22	ITGA6	2 (imOb)
9.82565e-13	-0.444853	0.494	0.72	-0.226	FALSE	2.52008e-08	EZR	1 (prog)
1.05593e-12	0.304804	0.104	0.009	0.095	FALSE	2.70824e-08	ITIH5	1 (prog)
1.15026e-12	-0.366838	0.221	0.46	-0.239	FALSE	2.95018e-08	KIAA1217	1 (prog)
4.99625e-26	0.670041	0.873	0.696	0.177	TRUE	1.28144e-21	ATP1B3	2 (imOb)
6.08223e-26	0.709777	0.959	0.927	0.032	TRUE	1.55997e-21	NDUFA4	2 (imOb)
6.09721e-26	0.690666	0.986	0.962	0.024	TRUE	1.56381e-21	CALM2	2 (imOb)
1.35213e-12	-0.499948	0.497	0.667	-0.17	FALSE	3.46794e-08	LRRFIP2	1 (prog)
1.42121e-12	-0.775941	0.019	0.182	-0.163	FALSE	3.64511e-08	CILP2	1 (prog)
1.46692e-12	-0.404848	0.984	0.991	-0.007	FALSE	3.76236e-08	RPL34	1 (prog)
1.49764e-12	-0.575338	0.945	0.968	-0.023	FALSE	3.84114e-08	LGALS1	1 (prog)
1.50437e-12	-0.740786	0.295	0.505	-0.21	FALSE	3.85841e-08	RARRES1	1 (prog)
1.6659e-12	-0.28	0.091	0.298	-0.207	FALSE	4.2727e-08	STON2	1 (prog)
1.7761e-12	0.44014	0.403	0.21	0.193	FALSE	4.55533e-08	CXCL16	1 (prog)
1.83761e-12	-0.605813	0.042	0.218	-0.176	FALSE	4.71311e-08	RAMP1	1 (prog)
1.90906e-12	-0.375473	0.997	0.997	0	FALSE	4.89636e-08	EEF1A1	1 (prog)
1.93553e-12	-0.469659	0.968	0.979	-0.011	FALSE	4.96425e-08	RPL7A	1 (prog)
1.93925e-12	-0.673051	0.756	0.844	-0.088	FALSE	4.97379e-08	S100A13	1 (prog)
1.07685e-25	0.676326	0.733	0.464	0.269	TRUE	2.7619e-21	ARHGEF19	2 (imOb)
2.0516e-12	-0.41162	0.955	0.982	-0.027	FALSE	5.26194e-08	RPL5	1 (prog)
2.14287e-12	-0.825985	0.289	0.513	-0.224	FALSE	5.49604e-08	S100A4	1 (prog)
2.16344e-12	-0.609737	0.24	0.457	-0.217	FALSE	5.54878e-08	PRSS35	1 (prog)
2.19121e-12	-0.287903	0.052	0.236	-0.184	FALSE	5.62001e-08	ABLIM1	1 (prog)
2.43731e-12	0.360533	0.968	0.964	0.004	FALSE	6.25122e-08	HNRNPA2B1	1 (prog)
2.52081e-12	-0.314382	0.016	0.174	-0.158	FALSE	6.46538e-08	CHMP4C	1 (prog)
2.52184e-12	-0.606959	0.568	0.744	-0.176	FALSE	6.468e-08	FNDC1	1 (prog)
2.69806e-12	0.457478	0.597	0.393	0.204	FALSE	6.92e-08	TYMP	1 (prog)
2.73841e-12	-0.439872	0.899	0.944	-0.045	FALSE	7.02346e-08	GAPDH	1 (prog)
3.16716e-12	-0.364145	0.182	0.41	-0.228	FALSE	8.12313e-08	COL21A1	1 (prog)
2.66733e-25	0.68937	0.813	0.599	0.214	TRUE	6.84118e-21	DKK3	2 (imOb)
3.47365e-12	-0.505599	0.318	0.51	-0.192	FALSE	8.90921e-08	CERCAM	1 (prog)
3.67803e-12	0.291008	0.221	0.07	0.151	FALSE	9.4334e-08	TPPP3	1 (prog)
3.69855e-12	0.407377	0.656	0.469	0.187	FALSE	9.48603e-08	CSF1	1 (prog)
4.00857e-12	-0.950194	0.143	0.352	-0.209	FALSE	1.02812e-07	WIF1	1 (prog)
4.10741e-12	0.352347	0.221	0.071	0.15	FALSE	1.05347e-07	RNF152	1 (prog)
4.49393e-25	0.611331	0.997	0.964	0.033	TRUE	1.1526e-20	SELENOP	2 (imOb)
4.26399e-12	0.322239	0.951	0.943	0.008	FALSE	1.09363e-07	SON	1 (prog)
4.3332e-12	0.488122	0.864	0.802	0.062	FALSE	1.11138e-07	DNAJA1	1 (prog)
4.38596e-12	-0.402886	0.295	0.522	-0.227	FALSE	1.12491e-07	IL4R	1 (prog)
4.45005e-12	-0.34792	0.964	0.977	-0.013	FALSE	1.14135e-07	RPS25	1 (prog)
7.01737e-25	0.635277	0.758	0.483	0.275	TRUE	1.79981e-20	HOMER2	2 (imOb)
4.7089e-12	-0.384843	0.961	0.979	-0.018	FALSE	1.20774e-07	RPL22	1 (prog)
1.62766e-24	0.553059	0.981	0.931	0.05	TRUE	4.17463e-20	MRC2	2 (imOb)
4.90242e-12	0.385373	0.312	0.135	0.177	FALSE	1.25737e-07	SLC22A3	1 (prog)
1.85311e-24	0.567471	0.986	0.919	0.067	TRUE	4.75286e-20	CLEC11A	2 (imOb)
9.6837e-24	0.664034	0.884	0.746	0.138	TRUE	2.48367e-19	HSPG2	2 (imOb)
2.20198e-23	0.756328	0.961	0.795	0.166	TRUE	5.64763e-19	IGFBP5	2 (imOb)
6.15614e-12	-0.344287	0.166	0.387	-0.221	FALSE	1.57893e-07	CCDC3	1 (prog)
6.8037e-12	-0.292296	0.058	0.238	-0.18	FALSE	1.74501e-07	WFDC1	1 (prog)
3.41726e-23	0.680894	0.956	0.865	0.091	TRUE	8.7646e-19	KCTD12	2 (imOb)
7.3541e-12	-0.361235	0.721	0.834	-0.113	FALSE	1.88618e-07	CAPZB	1 (prog)
7.778e-12	-0.271832	0.036	0.204	-0.168	FALSE	1.9949e-07	MAMDC2	1 (prog)
1.61712e-22	0.741998	0.909	0.787	0.122	TRUE	4.1476e-18	LIFR	2 (imOb)
9.25037e-12	0.468365	0.708	0.608	0.1	FALSE	2.37253e-07	CTSL	1 (prog)
2.01578e-22	0.595779	0.86	0.652	0.208	TRUE	5.17008e-18	LMO7	2 (imOb)
1.06919e-11	-0.452888	0.24	0.455	-0.215	FALSE	2.74225e-07	USP31	1 (prog)
1.25161e-11	0.427113	0.74	0.587	0.153	FALSE	3.21012e-07	LAMC1	1 (prog)
1.39018e-11	0.306729	0.354	0.166	0.188	FALSE	3.56554e-07	CAMK2N1	1 (prog)
1.42341e-11	-1.4718	0.231	0.454	-0.223	FALSE	3.65077e-07	MMP13	1 (prog)
4.59929e-22	0.669892	0.813	0.624	0.189	TRUE	1.17963e-17	PLA2G16	2 (imOb)
5.50908e-22	0.686504	0.832	0.653	0.179	TRUE	1.41297e-17	KIF13B	2 (imOb)
1.97758e-11	-0.337729	0.279	0.519	-0.24	FALSE	5.07209e-07	TANC2	1 (prog)
2.02596e-11	0.418746	0.578	0.386	0.192	FALSE	5.19619e-07	NRP1	1 (prog)
2.28832e-11	-1.18723	0.013	0.159	-0.146	FALSE	5.86907e-07	IFITM5	1 (prog)
2.47527e-11	0.437627	0.367	0.179	0.188	FALSE	6.34857e-07	GABRE	1 (prog)
2.49538e-11	0.431758	0.445	0.266	0.179	FALSE	6.40016e-07	PIM3	1 (prog)
2.52939e-11	0.390744	0.945	0.894	0.051	FALSE	6.48738e-07	ZBTB20	1 (prog)
2.54888e-11	-0.383829	0.266	0.478	-0.212	FALSE	6.53735e-07	TSPAN11	1 (prog)
5.93141e-22	0.68267	0.733	0.498	0.235	TRUE	1.52129e-17	MPP6	2 (imOb)
2.8202e-11	0.44082	0.523	0.334	0.189	FALSE	7.23325e-07	PLEKHG2	1 (prog)
2.84211e-11	-0.340586	0.955	0.979	-0.024	FALSE	7.28945e-07	GNAS	1 (prog)
7.73964e-22	0.59258	0.68	0.462	0.218	TRUE	1.98506e-17	AZIN1	2 (imOb)
3.04334e-11	-0.264388	0.075	0.256	-0.181	FALSE	7.80555e-07	AK5	1 (prog)
3.30526e-11	-0.323807	0.221	0.433	-0.212	FALSE	8.47733e-07	EYA2	1 (prog)
3.31537e-11	0.477969	0.87	0.823	0.047	FALSE	8.50325e-07	CCNL1	1 (prog)
3.57343e-11	-0.548682	0.799	0.865	-0.066	FALSE	9.16514e-07	FGFR1	1 (prog)
3.79454e-11	-0.380819	0.899	0.943	-0.044	FALSE	9.73223e-07	RPS21	1 (prog)
3.91393e-11	0.478738	0.912	0.899	0.013	FALSE	1.00385e-06	EMP1	1 (prog)
1.39493e-21	0.597865	0.766	0.455	0.311	TRUE	3.57771e-17	TF	2 (imOb)
4.12586e-11	-0.421996	0.627	0.755	-0.128	FALSE	1.0582e-06	SNX7	1 (prog)
1.78073e-21	0.473902	0.573	0.289	0.284	TRUE	4.56722e-17	ZDHHC2	2 (imOb)
4.32954e-11	-0.362665	0.981	0.988	-0.007	FALSE	1.11044e-06	RPL28	1 (prog)
4.47775e-11	0.286793	0.331	0.156	0.175	FALSE	1.14845e-06	PANX1	1 (prog)
4.50846e-11	0.45025	0.604	0.395	0.209	FALSE	1.15633e-06	ID1	1 (prog)
4.96754e-11	0.33472	0.26	0.104	0.156	FALSE	1.27407e-06	ZC3H12A	1 (prog)
5.11702e-11	-0.421589	0.334	0.561	-0.227	FALSE	1.31241e-06	INTU	1 (prog)
5.70444e-11	-0.546369	0.945	0.936	0.009	FALSE	1.46307e-06	NDUFA4	1 (prog)
4.90225e-21	0.409769	0.413	0.157	0.256	TRUE	1.25733e-16	SUSD5	2 (imOb)
5.77129e-11	0.385416	0.416	0.234	0.182	FALSE	1.48022e-06	CCDC170	1 (prog)
5.90582e-11	-0.42898	0.929	0.939	-0.01	FALSE	1.51472e-06	BGN	1 (prog)
5.51962e-21	0.546343	0.581	0.312	0.269	TRUE	1.41567e-16	SEMA7A	2 (imOb)
6.8985e-11	0.347235	0.347	0.174	0.173	FALSE	1.76933e-06	BCL3	1 (prog)
7.23934e-11	-0.478835	0.396	0.581	-0.185	FALSE	1.85675e-06	P4HA2	1 (prog)
8.96803e-21	0.578055	0.873	0.69	0.183	TRUE	2.30012e-16	TMEM150C	2 (imOb)
7.48316e-11	-0.411472	0.968	0.985	-0.017	FALSE	1.91928e-06	RPS8	1 (prog)
7.63719e-11	-1.00266	0.464	0.617	-0.153	FALSE	1.95879e-06	THBS2	1 (prog)
8.23025e-11	-0.382225	0.971	0.988	-0.017	FALSE	2.11089e-06	RPS15A	1 (prog)
8.67555e-11	0.268809	0.136	0.029	0.107	FALSE	2.22511e-06	ADGRG2	1 (prog)
9.0561e-11	-0.308437	0.214	0.418	-0.204	FALSE	2.32271e-06	UBL7	1 (prog)
9.43896e-11	0.461464	0.666	0.533	0.133	FALSE	2.42091e-06	TMX1	1 (prog)
9.55814e-11	0.481728	0.5	0.321	0.179	FALSE	2.45147e-06	COL5A3	1 (prog)
9.10856e-21	0.625379	0.73	0.553	0.177	TRUE	2.33616e-16	PIGT	2 (imOb)
2.7802e-20	0.579359	0.868	0.71	0.158	TRUE	7.13065e-16	PLXDC2	2 (imOb)
1.07494e-10	-0.420421	0.117	0.303	-0.186	FALSE	2.75699e-06	SEMA5A	1 (prog)
1.14738e-10	0.26268	0.357	0.172	0.185	FALSE	2.94279e-06	SHC2	1 (prog)
2.87076e-20	0.782816	0.857	0.632	0.225	TRUE	7.36292e-16	COLEC12	2 (imOb)
1.20215e-10	0.346072	0.253	0.1	0.153	FALSE	3.08326e-06	EPHA3	1 (prog)
1.22168e-10	-0.334957	0.367	0.561	-0.194	FALSE	3.13337e-06	APOPT1	1 (prog)
1.24929e-10	-0.341382	0.974	0.989	-0.015	FALSE	3.20418e-06	RPL37	1 (prog)
1.30811e-10	-0.456344	0.195	0.404	-0.209	FALSE	3.35503e-06	FGFR2	1 (prog)
1.34998e-10	0.331521	0.442	0.266	0.176	FALSE	3.46243e-06	TCF7L1	1 (prog)
1.3854e-10	0.467417	0.633	0.422	0.211	FALSE	3.55327e-06	ALDH1A3	1 (prog)
1.42117e-10	-0.641826	0.617	0.731	-0.114	FALSE	3.64501e-06	PLA2G16	1 (prog)
1.49501e-10	-0.420151	0.312	0.517	-0.205	FALSE	3.83439e-06	TRIM2	1 (prog)
1.83437e-10	0.280921	0.256	0.101	0.155	FALSE	4.70478e-06	PEAR1	1 (prog)
1.92633e-10	0.4395	0.672	0.502	0.17	FALSE	4.94065e-06	HES4	1 (prog)
4.47858e-20	0.721703	0.832	0.599	0.233	TRUE	1.14867e-15	CLU	2 (imOb)
1.95384e-10	-0.328458	0.99	0.998	-0.008	FALSE	5.01122e-06	TPT1	1 (prog)
1.95443e-10	0.359406	0.321	0.156	0.165	FALSE	5.01272e-06	EYA1	1 (prog)
2.20279e-19	0.734948	0.857	0.748	0.109	TRUE	5.64972e-15	ATP1A1	2 (imOb)
3.79316e-19	0.629259	0.741	0.528	0.213	TRUE	9.72869e-15	SHOX2	2 (imOb)
2.1637e-10	-0.36029	0.227	0.418	-0.191	FALSE	5.54946e-06	TBX2	1 (prog)
2.17113e-10	0.31932	0.961	0.93	0.031	FALSE	5.56852e-06	MYL12A	1 (prog)
2.22857e-10	-0.675949	0.672	0.775	-0.103	FALSE	5.71583e-06	S100A10	1 (prog)
2.37433e-10	-0.387827	0.231	0.434	-0.203	FALSE	6.08969e-06	FAM69C	1 (prog)
4.91403e-19	0.521804	0.994	0.99	0.004	TRUE	1.26035e-14	ACTB	2 (imOb)
2.54646e-10	-0.323633	0.984	0.985	-0.001	FALSE	6.53117e-06	RPL19	1 (prog)
2.85735e-10	-0.400988	0.188	0.386	-0.198	FALSE	7.32854e-06	VIT	1 (prog)
2.94094e-10	0.48288	0.458	0.293	0.165	FALSE	7.54291e-06	STK39	1 (prog)
2.94378e-10	-0.367268	0.977	0.986	-0.009	FALSE	7.55022e-06	RPS23	1 (prog)
3.00736e-10	-0.286632	0.01	0.141	-0.131	FALSE	7.71327e-06	KHDRBS3	1 (prog)
3.302e-10	0.25314	0.295	0.135	0.16	FALSE	8.46896e-06	MAN1C1	1 (prog)
5.19907e-19	0.51751	0.518	0.262	0.256	TRUE	1.33346e-14	NES	2 (imOb)
3.65542e-10	0.370559	0.614	0.451	0.163	FALSE	9.37541e-06	SELENBP1	1 (prog)
3.69248e-10	0.394562	0.594	0.433	0.161	FALSE	9.47047e-06	PAPSS1	1 (prog)
3.97367e-10	-0.534166	0.211	0.427	-0.216	FALSE	1.01917e-05	DIO2	1 (prog)
4.0113e-10	-0.391689	0.834	0.9	-0.066	FALSE	1.02882e-05	RRBP1	1 (prog)
4.22773e-10	-0.462526	0.539	0.714	-0.175	FALSE	1.08433e-05	NRP2	1 (prog)
5.20027e-19	0.62327	0.766	0.512	0.254	TRUE	1.33376e-14	EDNRA	2 (imOb)
4.51977e-10	-0.316149	0.886	0.921	-0.035	FALSE	1.15923e-05	UQCRB	1 (prog)
4.98208e-10	-0.379102	0.672	0.782	-0.11	FALSE	1.2778e-05	HDLBP	1 (prog)
5.01344e-10	-0.601496	0.295	0.486	-0.191	FALSE	1.28585e-05	HAPLN1	1 (prog)
5.09899e-10	-0.548775	0.549	0.723	-0.174	FALSE	1.30779e-05	A2M	1 (prog)
1.27584e-18	0.642615	0.917	0.83	0.087	TRUE	3.27226e-14	SLC38A2	2 (imOb)
5.57927e-10	-0.481521	0.464	0.614	-0.15	FALSE	1.43097e-05	EFNA5	1 (prog)
5.60516e-10	-0.367139	0.312	0.522	-0.21	FALSE	1.43761e-05	CKB	1 (prog)
5.64178e-10	-0.40328	0.756	0.838	-0.082	FALSE	1.447e-05	SSR3	1 (prog)
5.69025e-10	0.271033	0.99	1	-0.01	FALSE	1.45944e-05	VIM	1 (prog)
5.78335e-10	0.414425	0.331	0.16	0.171	FALSE	1.48331e-05	LDLR	1 (prog)
5.97926e-10	0.363199	0.312	0.156	0.156	FALSE	1.53356e-05	MMD	1 (prog)
1.44602e-18	0.582017	0.488	0.248	0.24	TRUE	3.70875e-14	NDNF	2 (imOb)
6.13236e-10	-0.366962	0.117	0.297	-0.18	FALSE	1.57283e-05	CD55	1 (prog)
6.22321e-10	-0.293601	0.162	0.36	-0.198	FALSE	1.59613e-05	NT5E	1 (prog)
5.2933e-18	0.644491	0.882	0.762	0.12	TRUE	1.35762e-13	FBXO32	2 (imOb)
6.88002e-10	-0.317407	0.208	0.408	-0.2	FALSE	1.76459e-05	SP7	1 (prog)
6.95993e-10	0.39228	0.812	0.684	0.128	FALSE	1.78508e-05	DLC1	1 (prog)
7.31979e-10	0.464262	0.799	0.766	0.033	FALSE	1.87738e-05	EIF1B	1 (prog)
6.22926e-18	0.406932	0.449	0.191	0.258	TRUE	1.59768e-13	SLC7A10	2 (imOb)
7.70513e-10	0.297543	0.899	0.826	0.073	FALSE	1.97621e-05	SRGN	1 (prog)
7.93365e-10	-0.301892	0.321	0.525	-0.204	FALSE	2.03482e-05	P3H4	1 (prog)
8.09223e-10	0.390605	0.857	0.766	0.091	FALSE	2.07549e-05	C1R	1 (prog)
8.59045e-10	-0.396079	0.218	0.411	-0.193	FALSE	2.20328e-05	EPHA2	1 (prog)
8.66751e-10	0.417656	0.779	0.67	0.109	FALSE	2.22304e-05	IFNGR1	1 (prog)
8.88507e-10	-0.269963	0.208	0.401	-0.193	FALSE	2.27884e-05	NCS1	1 (prog)
1.16281e-17	0.520345	0.774	0.573	0.201	TRUE	2.98237e-13	EZR	2 (imOb)
9.76336e-10	-0.32279	0.198	0.387	-0.189	FALSE	2.50411e-05	JAM2	1 (prog)
1.05456e-09	-0.303709	0.984	0.986	-0.002	FALSE	2.70473e-05	RPL9	1 (prog)
1.06446e-09	0.419107	0.627	0.439	0.188	FALSE	2.73013e-05	CRISPLD1	1 (prog)
1.07448e-09	0.429137	0.779	0.652	0.127	FALSE	2.75582e-05	GCC2	1 (prog)
1.10839e-09	-0.323646	0.968	0.976	-0.008	FALSE	2.8428e-05	RPS11	1 (prog)
1.17878e-09	-0.347697	0.769	0.855	-0.086	FALSE	3.02333e-05	TTC3	1 (prog)
1.23864e-09	-0.307282	0.981	0.994	-0.013	FALSE	3.17686e-05	RPL11	1 (prog)
1.2398e-09	0.402514	0.753	0.64	0.113	FALSE	3.17983e-05	MAP1LC3A	1 (prog)
1.2539e-09	-0.454965	0.857	0.896	-0.039	FALSE	3.216e-05	CTSK	1 (prog)
1.68348e-17	0.51547	0.51	0.274	0.236	TRUE	4.31779e-13	EVA1C	2 (imOb)
1.3507e-09	-0.332026	0.01	0.132	-0.122	FALSE	3.46428e-05	SEMA3D	1 (prog)
2.16094e-17	0.530999	0.871	0.754	0.117	TRUE	5.54238e-13	FAM177A1	2 (imOb)
1.36502e-09	0.391985	0.734	0.604	0.13	FALSE	3.50101e-05	H2AFJ	1 (prog)
1.44598e-09	0.466742	0.857	0.728	0.129	FALSE	3.70866e-05	ENPEP	1 (prog)
1.48571e-09	-0.564257	0.549	0.681	-0.132	FALSE	3.81055e-05	SATB2	1 (prog)
1.48653e-09	-0.559541	0.597	0.694	-0.097	FALSE	3.81265e-05	SRPX	1 (prog)
1.5018e-09	-0.351248	0.198	0.384	-0.186	FALSE	3.85181e-05	KDELR3	1 (prog)
1.52927e-09	-0.351196	0.961	0.97	-0.009	FALSE	3.92227e-05	RPS7	1 (prog)
1.55967e-09	-0.518742	0.643	0.75	-0.107	FALSE	4.00024e-05	C1QTNF1	1 (prog)
1.62396e-09	0.315508	0.873	0.726	0.147	FALSE	4.16514e-05	MXRA5	1 (prog)
3.49014e-17	0.606378	0.477	0.228	0.249	TRUE	8.95151e-13	ITGA8	2 (imOb)
3.89371e-17	0.471817	0.653	0.391	0.262	TRUE	9.9866e-13	INTU	2 (imOb)
2.05363e-09	0.410115	0.516	0.351	0.165	FALSE	5.26716e-05	HIC1	1 (prog)
2.14455e-09	-0.358362	0.714	0.814	-0.1	FALSE	5.50035e-05	ARPC5	1 (prog)
2.15757e-09	0.351547	0.601	0.454	0.147	FALSE	5.53375e-05	PSMB8	1 (prog)
2.44166e-09	-0.388327	0.968	0.968	0	FALSE	6.26238e-05	RPL29	1 (prog)
2.61606e-09	0.32698	0.912	0.873	0.039	FALSE	6.70967e-05	SRSF3	1 (prog)
4.17765e-17	0.557718	0.446	0.208	0.238	TRUE	1.07148e-12	MFSD2A	2 (imOb)
2.77653e-09	0.251247	0.318	0.159	0.159	FALSE	7.12125e-05	NAAA	1 (prog)
2.77968e-09	-0.389514	0.409	0.593	-0.184	FALSE	7.12933e-05	SVIL	1 (prog)
2.90529e-09	0.458954	0.627	0.501	0.126	FALSE	7.45148e-05	MIR22HG	1 (prog)
4.50752e-17	0.930447	0.441	0.193	0.248	TRUE	1.15609e-12	WIF1	2 (imOb)
2.97209e-09	-0.363369	0.419	0.619	-0.2	FALSE	7.62281e-05	PPFIBP1	1 (prog)
3.01093e-09	0.382213	0.659	0.522	0.137	FALSE	7.72244e-05	IFI6	1 (prog)
3.04021e-09	-0.405617	0.955	0.98	-0.025	FALSE	7.79753e-05	RPS19	1 (prog)
3.04261e-09	-0.363924	0.039	0.175	-0.136	FALSE	7.80368e-05	MMP23B	1 (prog)
3.20447e-09	-0.314435	0.964	0.98	-0.016	FALSE	8.21882e-05	RPL30	1 (prog)
3.2876e-09	-0.290292	0.974	0.983	-0.009	FALSE	8.43205e-05	RPLP2	1 (prog)
9.54505e-17	0.529627	0.848	0.66	0.188	TRUE	2.44811e-12	FAT3	2 (imOb)
3.43442e-09	-0.380255	0.166	0.343	-0.177	FALSE	8.80859e-05	KLK4	1 (prog)
3.47507e-09	-0.259007	0.123	0.3	-0.177	FALSE	8.91287e-05	WNT5B	1 (prog)
3.47521e-09	-0.325655	0.948	0.973	-0.025	FALSE	8.91322e-05	RPL38	1 (prog)
3.69515e-09	-0.39891	0.5	0.673	-0.173	FALSE	9.47731e-05	NUCB2	1 (prog)
4.3143e-09	-1.01003	0.019	0.141	-0.122	FALSE	0.000110653	OSTN	1 (prog)
4.35351e-09	-1.08127	0.49	0.658	-0.168	FALSE	0.000111659	ENPP1	1 (prog)
4.52217e-09	-0.361112	0.964	0.971	-0.007	FALSE	0.000115985	RPL18A	1 (prog)
4.58672e-09	-4.16794	0.042	0.182	-0.14	FALSE	0.00011764	MEPE	1 (prog)
5.06466e-09	-0.489039	0.782	0.856	-0.074	FALSE	0.000129899	LIFR	1 (prog)
5.08895e-09	-0.36468	0.481	0.654	-0.173	FALSE	0.000130521	EBPL	1 (prog)
5.17964e-09	-0.373164	0.838	0.903	-0.065	FALSE	0.000132847	SERPINH1	1 (prog)
1.10467e-16	0.622894	0.636	0.429	0.207	TRUE	2.83325e-12	STMN1	2 (imOb)
1.30387e-16	0.708162	0.485	0.252	0.233	TRUE	3.34415e-12	COL26A1	2 (imOb)
5.43766e-09	0.361018	0.494	0.333	0.161	FALSE	0.000139465	CAT	1 (prog)
5.60324e-09	0.251215	0.211	0.083	0.128	FALSE	0.000143712	SPSB1	1 (prog)
5.96665e-09	-0.48849	0.334	0.508	-0.174	FALSE	0.000153033	TP53I11	1 (prog)
6.06703e-09	-0.455129	0.763	0.873	-0.11	FALSE	0.000155607	NUDT4	1 (prog)
6.12939e-09	0.296789	0.503	0.331	0.172	FALSE	0.000157206	POR	1 (prog)
6.14226e-09	0.348119	0.929	0.88	0.049	FALSE	0.000157537	CFH	1 (prog)
6.2452e-09	0.256777	0.292	0.145	0.147	FALSE	0.000160177	PITPNC1	1 (prog)
6.3553e-09	-0.278986	0.195	0.381	-0.186	FALSE	0.000163001	LRP4	1 (prog)
6.56932e-09	0.394099	0.328	0.185	0.143	FALSE	0.00016849	SLC25A44	1 (prog)
1.97991e-16	0.737303	0.733	0.548	0.185	TRUE	5.07807e-12	ADAMTS9	2 (imOb)
1.03481e-15	0.546756	0.725	0.561	0.164	TRUE	2.65408e-11	TUBA1C	2 (imOb)
6.81389e-09	0.340426	0.847	0.794	0.053	FALSE	0.000174763	PRKAR1A	1 (prog)
6.91361e-09	0.287957	0.464	0.271	0.193	FALSE	0.00017732	ISLR	1 (prog)
6.95826e-09	-0.48207	0.925	0.953	-0.028	FALSE	0.000178466	CLEC11A	1 (prog)
7.35952e-09	-0.40964	0.974	0.968	0.006	FALSE	0.000188757	CST3	1 (prog)
7.38739e-09	0.309828	0.864	0.71	0.154	FALSE	0.000189472	TMEM150C	1 (prog)
7.42606e-09	-0.380152	0.026	0.151	-0.125	FALSE	0.000190464	KCNMA1	1 (prog)
7.90248e-09	-0.39187	0.932	0.955	-0.023	FALSE	0.000202683	RPL10A	1 (prog)
8.5624e-09	0.433408	0.542	0.384	0.158	FALSE	0.000219609	ELMSAN1	1 (prog)
8.86876e-09	-0.3162	0.555	0.731	-0.176	FALSE	0.000227466	FLNB	1 (prog)
9.72076e-09	-0.523851	0.49	0.651	-0.161	FALSE	0.000249318	ADAM12	1 (prog)
9.84015e-09	0.442236	0.334	0.188	0.146	FALSE	0.00025238	RAMP2	1 (prog)
1.04906e-08	-0.372415	0.812	0.874	-0.062	FALSE	0.000269063	RPS17	1 (prog)
1.05461e-08	-0.318729	0.961	0.983	-0.022	FALSE	0.000270485	RPL14	1 (prog)
1.05527e-08	-0.414768	0.782	0.82	-0.038	FALSE	0.000270656	MINOS1	1 (prog)
1.06312e-08	-0.26528	0.36	0.56	-0.2	FALSE	0.000272668	BMP2K	1 (prog)
1.2035e-08	0.337278	0.205	0.085	0.12	FALSE	0.000308673	BMPER	1 (prog)
1.2419e-15	0.592548	0.909	0.766	0.143	TRUE	3.18523e-11	COL8A1	2 (imOb)
1.26643e-08	0.359032	0.89	0.832	0.058	FALSE	0.000324813	SELENOM	1 (prog)
1.29168e-08	-0.337893	0.984	0.988	-0.004	FALSE	0.00033129	RPL13A	1 (prog)
1.31267e-08	-0.302837	0.662	0.805	-0.143	FALSE	0.000336673	MAP4	1 (prog)
1.3252e-08	-0.391335	0.334	0.508	-0.174	FALSE	0.000339888	SMCO4	1 (prog)
2.04743e-15	0.520773	0.581	0.375	0.206	TRUE	5.25125e-11	TRIM2	2 (imOb)
1.4901e-08	0.335302	0.782	0.696	0.086	FALSE	0.00038218	ODF2L	1 (prog)
1.49283e-08	0.287602	0.302	0.157	0.145	FALSE	0.000382881	ACVRL1	1 (prog)
1.52172e-08	-0.375154	0.019	0.138	-0.119	FALSE	0.00039029	PTPRZ1	1 (prog)
1.55027e-08	0.374672	0.321	0.171	0.15	FALSE	0.000397614	NR4A3	1 (prog)
1.61521e-08	-0.537488	0.26	0.433	-0.173	FALSE	0.00041427	PCDH7	1 (prog)
1.66216e-08	0.328092	0.471	0.327	0.144	FALSE	0.000426311	PSMB9	1 (prog)
1.67293e-08	0.365455	0.731	0.626	0.105	FALSE	0.000429072	TRIM22	1 (prog)
1.70394e-08	-0.331886	0.899	0.95	-0.051	FALSE	0.000437026	EEF2	1 (prog)
1.75e-08	-0.397424	0.87	0.891	-0.021	FALSE	0.00044884	RPS4Y1	1 (prog)
1.78463e-08	-0.587988	0.955	0.971	-0.016	FALSE	0.000457723	LUM	1 (prog)
1.87163e-08	-0.361777	0.935	0.974	-0.039	FALSE	0.000480036	RPL7	1 (prog)
1.96309e-08	-0.251143	0.12	0.284	-0.164	FALSE	0.000503494	PDZD2	1 (prog)
2.0508e-08	0.458894	0.519	0.365	0.154	FALSE	0.000525989	VEGFA	1 (prog)
2.12775e-08	0.476148	0.497	0.336	0.161	FALSE	0.000545726	SSTR2	1 (prog)
2.13041e-08	-0.313416	0.711	0.826	-0.115	FALSE	0.000546407	EMP3	1 (prog)
2.20201e-08	-0.413029	0.474	0.616	-0.142	FALSE	0.000564772	MYO1B	1 (prog)
2.20904e-08	0.394125	0.945	0.947	-0.002	FALSE	0.000566576	PNRC1	1 (prog)
2.24888e-08	-0.340541	0.961	0.982	-0.021	FALSE	0.000576792	RPS14	1 (prog)
2.28837e-08	0.308244	0.425	0.269	0.156	FALSE	0.00058692	SSBP3	1 (prog)
2.30323e-08	-0.317738	0.279	0.475	-0.196	FALSE	0.000590733	SEMA7A	1 (prog)
2.32351e-08	-0.387837	0.399	0.578	-0.179	FALSE	0.000595933	MYO10	1 (prog)
2.3456e-08	-0.395369	0.364	0.528	-0.164	FALSE	0.0006016	DLX6	1 (prog)
2.34839e-08	0.388681	0.675	0.511	0.164	FALSE	0.000602314	POSTN	1 (prog)
2.37774e-08	0.383887	0.484	0.321	0.163	FALSE	0.000609842	GBP1	1 (prog)
2.47617e-08	-0.37011	0.714	0.837	-0.123	FALSE	0.000635089	FAM177A1	1 (prog)
3.77221e-15	0.565544	0.793	0.695	0.098	TRUE	9.67497e-11	SEC14L1	2 (imOb)
2.66521e-08	-0.283393	0.419	0.596	-0.177	FALSE	0.000683573	BLVRB	1 (prog)
3.16373e-08	-0.290726	0.292	0.472	-0.18	FALSE	0.000811432	WWP1	1 (prog)
4.61426e-15	0.666751	0.675	0.413	0.262	TRUE	1.18346e-10	ACAN	2 (imOb)
3.30264e-08	-0.344135	0.438	0.623	-0.185	FALSE	0.000847061	ARHGEF19	1 (prog)
3.33509e-08	-0.289881	0.88	0.93	-0.05	FALSE	0.000855384	SEM1	1 (prog)
3.33661e-08	0.408453	0.367	0.21	0.157	FALSE	0.000855773	IRS2	1 (prog)
3.54935e-08	0.476922	0.471	0.319	0.152	FALSE	0.000910338	SMIM3	1 (prog)
3.55659e-08	-0.284282	0.269	0.452	-0.183	FALSE	0.000912194	ZMAT3	1 (prog)
3.56475e-08	-0.314725	0.951	0.956	-0.005	FALSE	0.000914286	RPL27	1 (prog)
3.68412e-08	0.452453	0.873	0.837	0.036	FALSE	0.000944903	GADD45B	1 (prog)
3.91841e-08	-0.416823	0.75	0.82	-0.07	FALSE	0.00100499	DBI	1 (prog)
4.04751e-08	0.283807	0.244	0.11	0.134	FALSE	0.00103811	ABCA9	1 (prog)
4.08557e-08	-0.413023	0.019	0.13	-0.111	FALSE	0.00104787	LOXL4	1 (prog)
4.30351e-08	0.308107	0.523	0.383	0.14	FALSE	0.00110376	TMED5	1 (prog)
4.31956e-08	0.302136	0.955	0.938	0.017	FALSE	0.00110788	UBB	1 (prog)
4.49618e-08	0.267722	0.237	0.107	0.13	FALSE	0.00115318	PODN	1 (prog)
4.52235e-08	0.354849	0.468	0.321	0.147	FALSE	0.00115989	RNF180	1 (prog)
4.56417e-08	-0.32315	0.49	0.654	-0.164	FALSE	0.00117062	GLT8D2	1 (prog)
4.64629e-08	-0.363119	0.968	0.983	-0.015	FALSE	0.00119168	RPS3	1 (prog)
4.71354e-08	-0.277599	0.179	0.352	-0.173	FALSE	0.00120893	LRRC75A	1 (prog)
4.84707e-08	0.255028	0.977	0.976	0.001	FALSE	0.00124318	SELENOP	1 (prog)
4.9728e-08	0.301907	0.893	0.862	0.031	FALSE	0.00127542	YWHAB	1 (prog)
4.99417e-08	-0.362846	0.802	0.879	-0.077	FALSE	0.00128091	NR3C1	1 (prog)
5.27993e-08	-0.330258	0.023	0.133	-0.11	FALSE	0.0013542	MFAP4	1 (prog)
5.39255e-08	-0.313672	0.295	0.484	-0.189	FALSE	0.00138308	OTUD7B	1 (prog)
3.00232e-14	0.641978	0.725	0.592	0.133	TRUE	7.70034e-10	SPECC1	2 (imOb)
5.55282e-08	0.372198	0.753	0.675	0.078	FALSE	0.00142419	LIMA1	1 (prog)
5.70471e-08	0.288299	0.802	0.705	0.097	FALSE	0.00146314	PMEPA1	1 (prog)
6.46221e-08	0.304991	0.601	0.442	0.159	FALSE	0.00165743	ADGRA2	1 (prog)
6.54767e-08	0.400488	0.591	0.418	0.173	FALSE	0.00167935	NFIB	1 (prog)
6.79465e-08	-0.345419	0.627	0.781	-0.154	FALSE	0.00174269	ZFHX3	1 (prog)
6.99832e-08	-0.398968	0.237	0.41	-0.173	FALSE	0.00179493	LRRC17	1 (prog)
7.2867e-08	0.272535	0.99	0.991	-0.001	FALSE	0.00186889	FTH1	1 (prog)
7.59828e-08	-0.257741	0.042	0.163	-0.121	FALSE	0.00194881	CRABP2	1 (prog)
8.07095e-08	0.365094	0.455	0.316	0.139	FALSE	0.00207004	SCML1	1 (prog)
8.12183e-08	-0.2852	0.964	0.979	-0.015	FALSE	0.00208309	UBA52	1 (prog)
8.34828e-08	-0.291786	0.99	0.982	0.008	FALSE	0.00214117	RPS28	1 (prog)
8.60722e-08	0.470912	0.623	0.519	0.104	FALSE	0.00220758	MYADM	1 (prog)
8.83771e-08	0.264021	0.519	0.368	0.151	FALSE	0.0022667	ECE1	1 (prog)
9.09691e-08	-0.293335	0.955	0.968	-0.013	FALSE	0.00233317	RPL35	1 (prog)
9.30308e-08	0.265714	0.912	0.785	0.127	FALSE	0.00238605	COL6A3	1 (prog)
9.66244e-08	-0.72602	0.695	0.815	-0.12	FALSE	0.00247822	CTGF	1 (prog)
9.72861e-08	0.311553	0.575	0.402	0.173	FALSE	0.0024952	FZD1	1 (prog)
1.01498e-07	0.250377	0.607	0.449	0.158	FALSE	0.00260321	POLR2B	1 (prog)
1.02903e-07	0.268544	0.779	0.69	0.089	FALSE	0.00263926	GINM1	1 (prog)
1.04746e-07	-0.281371	0.078	0.213	-0.135	FALSE	0.00268652	ITM2A	1 (prog)
1.06145e-07	0.436653	0.464	0.325	0.139	FALSE	0.00272241	KDM6B	1 (prog)
1.08748e-07	-0.361695	0.688	0.756	-0.068	FALSE	0.00278917	PHPT1	1 (prog)
1.10805e-07	0.33254	0.805	0.764	0.041	FALSE	0.00284194	BZW1	1 (prog)
1.12102e-07	0.45796	0.666	0.566	0.1	FALSE	0.00287518	PCDH18	1 (prog)
1.16049e-07	0.453048	0.581	0.43	0.151	FALSE	0.00297643	KITLG	1 (prog)
6.78325e-14	0.51396	0.744	0.574	0.17	TRUE	1.73977e-09	CRYAB	2 (imOb)
9.19736e-14	0.524878	0.601	0.417	0.184	TRUE	2.35894e-09	IGSF3	2 (imOb)
1.19802e-07	0.395309	0.299	0.169	0.13	FALSE	0.00307267	FLRT3	1 (prog)
1.31541e-07	-0.309492	0.273	0.43	-0.157	FALSE	0.00337377	LXN	1 (prog)
1.31845e-07	-0.53422	0.419	0.533	-0.114	FALSE	0.00338156	CPXM2	1 (prog)
1.33237e-07	-0.3779	0.623	0.749	-0.126	FALSE	0.00341725	FAM20C	1 (prog)
1.45617e-07	-0.271851	0.016	0.118	-0.102	FALSE	0.0037348	IL7R	1 (prog)
1.47772e-07	-0.708749	0.461	0.62	-0.159	FALSE	0.00379005	SCRG1	1 (prog)
1.56055e-07	-0.339454	0.042	0.159	-0.117	FALSE	0.00400251	PDPN	1 (prog)
1.57488e-07	-0.259459	0.071	0.2	-0.129	FALSE	0.00403926	EPHA4	1 (prog)
1.67715e-07	-2.00407	0.023	0.127	-0.104	FALSE	0.00430156	DMP1	1 (prog)
1.68419e-07	-0.315617	0.526	0.694	-0.168	FALSE	0.00431961	CCDC88A	1 (prog)
1.86538e-07	-0.316256	0.195	0.351	-0.156	FALSE	0.00478431	PLCB1	1 (prog)
1.96177e-07	0.462961	0.679	0.56	0.119	FALSE	0.00503154	CTNNAL1	1 (prog)
1.99039e-07	-0.250779	0.617	0.79	-0.173	FALSE	0.00510495	TPM3	1 (prog)
1.99167e-07	-0.414333	0.055	0.175	-0.12	FALSE	0.00510823	FIBIN	1 (prog)
2.08158e-07	0.277068	0.205	0.089	0.116	FALSE	0.00533883	SULF2	1 (prog)
2.10791e-07	0.26507	0.208	0.092	0.116	FALSE	0.00540638	MX1	1 (prog)
2.17942e-07	0.340444	0.756	0.714	0.042	FALSE	0.00558978	NFE2L2	1 (prog)
2.3864e-07	0.257843	0.273	0.141	0.132	FALSE	0.00612065	PRKG1	1 (prog)
2.39633e-07	-0.570813	0.11	0.256	-0.146	FALSE	0.00614611	TGFB2	1 (prog)
2.48479e-07	-0.314561	0.617	0.735	-0.118	FALSE	0.00637298	CKAP4	1 (prog)
2.66854e-07	-0.303332	0.179	0.34	-0.161	FALSE	0.00684427	PCOLCE2	1 (prog)
2.70251e-07	-0.261538	0.961	0.968	-0.007	FALSE	0.0069314	NACA	1 (prog)
2.85366e-07	-0.319032	0.769	0.843	-0.074	FALSE	0.00731907	PTTG1IP	1 (prog)
2.9923e-07	0.404054	0.815	0.764	0.051	FALSE	0.00767465	RND3	1 (prog)
3.09223e-07	0.299907	0.451	0.304	0.147	FALSE	0.00793096	PEAK1	1 (prog)
3.11615e-07	0.404763	0.393	0.242	0.151	FALSE	0.00799231	OGFRL1	1 (prog)
3.12693e-07	-0.322813	0.984	0.994	-0.01	FALSE	0.00801994	RPL41	1 (prog)
3.17875e-07	0.341895	0.643	0.493	0.15	FALSE	0.00815285	TSPYL2	1 (prog)
3.21431e-07	0.260699	0.948	0.941	0.007	FALSE	0.00824407	S100A11	1 (prog)
3.26479e-07	0.37948	0.305	0.174	0.131	FALSE	0.00837353	ICAM1	1 (prog)
3.35421e-07	0.295573	0.63	0.502	0.128	FALSE	0.00860287	HBP1	1 (prog)
3.39145e-07	0.334168	0.643	0.526	0.117	FALSE	0.00869838	TNS2	1 (prog)
3.46346e-07	-0.322575	0.756	0.803	-0.047	FALSE	0.00888307	KDELR2	1 (prog)
3.61682e-07	0.454584	0.682	0.52	0.162	FALSE	0.00927642	TF	1 (prog)
3.69781e-07	-0.367548	0.594	0.707	-0.113	FALSE	0.00948413	SNHG8	1 (prog)
3.76714e-07	-0.369578	0.708	0.752	-0.044	FALSE	0.00966195	RCN3	1 (prog)
4.03437e-07	0.262441	0.234	0.118	0.116	FALSE	0.0103474	GUCY1B1	1 (prog)
4.22856e-07	0.313857	0.406	0.265	0.141	FALSE	0.0108454	ANK2	1 (prog)
4.30039e-07	0.317341	0.438	0.298	0.14	FALSE	0.0110296	CSRNP1	1 (prog)
4.33568e-07	-0.263262	0.36	0.53	-0.17	FALSE	0.0111201	GLT8D1	1 (prog)
4.40033e-07	0.313792	0.464	0.33	0.134	FALSE	0.011286	CDC42EP4	1 (prog)
4.56815e-07	-0.350829	0.614	0.726	-0.112	FALSE	0.0117164	SLC44A1	1 (prog)
4.57393e-07	0.280717	0.769	0.713	0.056	FALSE	0.0117312	SDCBP	1 (prog)
9.46166e-13	0.740125	0.719	0.497	0.222	TRUE	2.42673e-08	ADAMTS1	2 (imOb)
4.7856e-07	-0.318568	0.383	0.533	-0.15	FALSE	0.0122741	PTGIS	1 (prog)
4.96914e-07	0.284631	0.185	0.079	0.106	FALSE	0.0127448	EDNRB	1 (prog)
5.06942e-07	0.436625	0.568	0.467	0.101	FALSE	0.013002	IRX3	1 (prog)
5.20032e-07	0.360035	0.756	0.735	0.021	FALSE	0.0133378	MAGED2	1 (prog)
5.21206e-07	-0.273226	0.435	0.611	-0.176	FALSE	0.0133679	PTPN14	1 (prog)
5.24376e-07	0.382215	0.588	0.501	0.087	FALSE	0.0134492	TXLNA	1 (prog)
5.26786e-07	-0.256061	0.445	0.62	-0.175	FALSE	0.013511	FKBP14	1 (prog)
5.40811e-07	0.327928	0.39	0.259	0.131	FALSE	0.0138707	FAM89A	1 (prog)
5.53794e-07	-0.266714	0.545	0.694	-0.149	FALSE	0.0142037	PPP1R14B	1 (prog)
6.08502e-07	-0.300994	0.961	0.974	-0.013	FALSE	0.0156069	RPL18	1 (prog)
6.10874e-07	-0.404013	0.13	0.263	-0.133	FALSE	0.0156677	COL27A1	1 (prog)
6.17877e-07	0.302648	0.175	0.071	0.104	FALSE	0.0158473	SOX18	1 (prog)
6.53585e-07	0.324914	0.601	0.498	0.103	FALSE	0.0167632	CTSO	1 (prog)
6.831e-07	0.347729	0.76	0.678	0.082	FALSE	0.0175202	SELENOS	1 (prog)
6.84228e-07	0.278896	0.107	0.03	0.077	FALSE	0.0175491	ADAM28	1 (prog)
7.5425e-07	-0.354822	0.568	0.702	-0.134	FALSE	0.019345	TANC1	1 (prog)
7.56164e-07	0.255732	0.344	0.213	0.131	FALSE	0.0193941	ISYNA1	1 (prog)
7.65106e-07	-0.254607	0.019	0.112	-0.093	FALSE	0.0196234	C1QTNF3	1 (prog)
8.01162e-07	-0.253783	0.227	0.395	-0.168	FALSE	0.0205482	FCHSD2	1 (prog)
8.26838e-07	-0.312879	0.455	0.604	-0.149	FALSE	0.0212067	MYO1E	1 (prog)
8.57564e-07	-0.261108	0.481	0.64	-0.159	FALSE	0.0219948	ADK	1 (prog)
8.9736e-07	-0.268892	0.968	0.982	-0.014	FALSE	0.0230155	RPL24	1 (prog)
9.06564e-07	0.280643	0.99	0.995	-0.005	FALSE	0.0232515	TMSB10	1 (prog)
9.47708e-07	-0.271862	0.961	0.98	-0.019	FALSE	0.0243068	RPS15	1 (prog)
9.86312e-07	0.348086	0.912	0.858	0.054	FALSE	0.0252969	SOX4	1 (prog)
9.88914e-07	0.361266	0.464	0.306	0.158	FALSE	0.0253637	NR4A2	1 (prog)
1.08868e-12	0.321231	0.642	0.389	0.253	TRUE	2.79224e-08	NGFR	2 (imOb)
1.04954e-06	0.414325	0.812	0.749	0.063	FALSE	0.0269186	FOXC1	1 (prog)
1.13501e-06	-0.268511	0.695	0.788	-0.093	FALSE	0.0291107	CRTAP	1 (prog)
1.13513e-06	0.346709	0.341	0.222	0.119	FALSE	0.0291137	RARA	1 (prog)
1.16216e-06	0.309109	0.705	0.605	0.1	FALSE	0.0298072	SAV1	1 (prog)
1.18159e-06	-0.285093	0.471	0.616	-0.145	FALSE	0.0303055	PDLIM4	1 (prog)
1.22291e-06	-0.285472	0.977	0.98	-0.003	FALSE	0.0313652	RPL15	1 (prog)
1.28391e-06	0.457845	0.539	0.436	0.103	FALSE	0.0329297	ISG15	1 (prog)
1.30642e-06	-0.267439	0.211	0.368	-0.157	FALSE	0.0335071	DLX6-AS1	1 (prog)
1.3182e-06	-0.267399	0.968	0.979	-0.011	FALSE	0.0338091	RPL27A	1 (prog)
1.32468e-06	-0.268582	0.506	0.648	-0.142	FALSE	0.0339754	FKBP7	1 (prog)
1.39464e-06	-0.40369	0.867	0.914	-0.047	FALSE	0.0357697	KCTD12	1 (prog)
1.43742e-06	0.433883	0.656	0.569	0.087	FALSE	0.036867	CDKN1C	1 (prog)
1.46791e-06	-0.288114	0.818	0.84	-0.022	FALSE	0.0376489	TSPO	1 (prog)
1.47197e-06	0.363288	0.445	0.327	0.118	FALSE	0.0377532	MAP2K3	1 (prog)
1.49257e-06	0.339053	0.558	0.448	0.11	FALSE	0.0382815	UGCG	1 (prog)
1.55616e-06	0.373708	0.367	0.253	0.114	FALSE	0.0399125	SPATA6	1 (prog)
1.56991e-06	0.358812	0.286	0.159	0.127	FALSE	0.040265	G0S2	1 (prog)
1.6098e-06	0.30832	0.802	0.719	0.083	FALSE	0.041288	CAVIN1	1 (prog)
1.67753e-06	0.33559	0.247	0.132	0.115	FALSE	0.0430253	TNFAIP8	1 (prog)
1.70625e-06	0.322225	0.782	0.729	0.053	FALSE	0.0437618	TPR	1 (prog)
1.79348e-06	-0.254023	0.166	0.309	-0.143	FALSE	0.0459991	GAS7	1 (prog)
1.82432e-06	-0.271549	0.958	0.97	-0.012	FALSE	0.0467903	RPL35A	1 (prog)
1.85861e-06	-0.259477	0.968	0.977	-0.009	FALSE	0.0476697	RPS29	1 (prog)
1.88574e-06	-0.269098	0.367	0.526	-0.159	FALSE	0.0483654	GOLGA3	1 (prog)
1.90384e-06	-0.355078	0.857	0.929	-0.072	FALSE	0.0488297	ENAH	1 (prog)
1.92303e-06	0.335036	0.64	0.569	0.071	FALSE	0.0493218	WTAP	1 (prog)
1.94661e-06	-0.271227	0.974	0.965	0.009	FALSE	0.0499267	RPL23A	1 (prog)
1.96755e-06	0.275338	0.818	0.769	0.049	FALSE	0.0504638	RBM8A	1 (prog)
2.01764e-06	0.301339	0.727	0.655	0.072	FALSE	0.0517484	NASP	1 (prog)
2.13263e-06	0.335012	0.669	0.543	0.126	FALSE	0.0546978	SERTAD1	1 (prog)
2.13356e-06	0.451228	0.643	0.581	0.062	FALSE	0.0547215	AMD1	1 (prog)
2.14932e-06	0.339437	0.477	0.357	0.12	FALSE	0.0551256	BAZ1A	1 (prog)
2.15912e-06	-0.254335	0.451	0.587	-0.136	FALSE	0.0553771	NME1	1 (prog)
2.365e-06	-0.272509	0.386	0.526	-0.14	FALSE	0.0606575	CDK14	1 (prog)
2.40617e-06	0.303956	0.782	0.719	0.063	FALSE	0.0617135	PSME1	1 (prog)
2.52305e-06	-0.331696	0.76	0.847	-0.087	FALSE	0.0647111	COL8A1	1 (prog)
2.52473e-06	-0.340525	0.474	0.613	-0.139	FALSE	0.0647543	RYK	1 (prog)
2.54622e-06	0.292747	0.289	0.171	0.118	FALSE	0.0653055	SLC25A29	1 (prog)
2.91214e-06	0.366875	0.484	0.369	0.115	FALSE	0.0746905	PLSCR4	1 (prog)
3.03355e-06	0.262411	0.425	0.295	0.13	FALSE	0.0778045	ZNF720	1 (prog)
3.0559e-06	-0.354615	0.484	0.619	-0.135	FALSE	0.0783777	ATP2B1	1 (prog)
3.07072e-06	-0.713293	0.594	0.691	-0.097	FALSE	0.0787578	FAM3C	1 (prog)
3.29779e-06	-0.276513	0.529	0.663	-0.134	FALSE	0.0845818	PLOD2	1 (prog)
3.44704e-06	-0.48371	0.968	0.961	0.007	FALSE	0.0884096	FN1	1 (prog)
3.71125e-06	-0.25827	0.357	0.504	-0.147	FALSE	0.0951862	AL078639.1	1 (prog)
3.72002e-06	-0.615272	0.182	0.304	-0.122	FALSE	0.0954112	C2orf40	1 (prog)
3.83963e-06	0.270775	0.63	0.486	0.144	FALSE	0.0984788	EMID1	1 (prog)
3.84873e-06	-0.301638	0.951	0.971	-0.02	FALSE	0.0987123	RPL8	1 (prog)
3.90319e-06	-0.30755	0.808	0.864	-0.056	FALSE	0.100109	SSR4	1 (prog)
3.9452e-06	0.253687	0.494	0.375	0.119	FALSE	0.101186	NECTIN2	1 (prog)
3.99122e-06	0.328341	0.419	0.298	0.121	FALSE	0.102367	CRIM1	1 (prog)
3.99848e-06	-0.34136	0.89	0.917	-0.027	FALSE	0.102553	RPSA	1 (prog)
4.09144e-06	-0.267905	0.438	0.557	-0.119	FALSE	0.104937	DAP	1 (prog)
4.10306e-06	-0.258765	0.403	0.551	-0.148	FALSE	0.105235	NBPF14	1 (prog)
4.25186e-06	0.438018	0.705	0.561	0.144	FALSE	0.109052	EDNRA	1 (prog)
4.32704e-06	0.320565	0.584	0.461	0.123	FALSE	0.11098	ERAP2	1 (prog)
4.36462e-06	-0.308859	0.445	0.59	-0.145	FALSE	0.111944	AZIN1	1 (prog)
4.40663e-06	-0.330835	0.646	0.713	-0.067	FALSE	0.113021	VKORC1	1 (prog)
4.52147e-06	0.259483	0.299	0.175	0.124	FALSE	0.115967	DUSP5	1 (prog)
4.79582e-06	0.346024	0.698	0.635	0.063	FALSE	0.123003	RBBP6	1 (prog)
4.88858e-06	0.33316	0.367	0.245	0.122	FALSE	0.125382	FZD7	1 (prog)
5.04685e-06	-0.287445	0.662	0.738	-0.076	FALSE	0.129442	COX7A1	1 (prog)
5.05312e-06	0.332445	0.445	0.33	0.115	FALSE	0.129602	SLC1A5	1 (prog)
1.16454e-12	0.538344	0.364	0.168	0.196	TRUE	2.98682e-08	GREM1	2 (imOb)
5.33116e-06	0.253131	0.383	0.254	0.129	FALSE	0.136734	ARHGAP42	1 (prog)
5.55042e-06	0.310393	0.451	0.334	0.117	FALSE	0.142357	PHLDB3	1 (prog)
5.84182e-06	0.323601	0.338	0.221	0.117	FALSE	0.149831	FAM241A	1 (prog)
6.51202e-06	-0.257048	0.166	0.303	-0.137	FALSE	0.16702	CD109	1 (prog)
7.92262e-12	0.586372	0.763	0.617	0.146	TRUE	2.03199e-07	RGS3	2 (imOb)
6.66093e-06	-0.45947	0.601	0.705	-0.104	FALSE	0.170839	RGS3	1 (prog)
6.66196e-06	0.253042	0.321	0.2	0.121	FALSE	0.170866	C1RL	1 (prog)
6.96027e-06	-0.964739	0.377	0.493	-0.116	FALSE	0.178517	ANKH	1 (prog)
7.35134e-06	-0.256683	0.656	0.779	-0.123	FALSE	0.188547	GOLGA4	1 (prog)
7.71582e-06	-0.264313	0.815	0.84	-0.025	FALSE	0.197895	P4HB	1 (prog)
7.87584e-06	0.472156	0.399	0.292	0.107	FALSE	0.201999	ZNF331	1 (prog)
8.46013e-06	0.402886	0.604	0.552	0.052	FALSE	0.216986	EIF4A3	1 (prog)
8.49805e-06	0.303713	0.477	0.34	0.137	FALSE	0.217958	APOL2	1 (prog)
8.58911e-06	0.299913	0.88	0.834	0.046	FALSE	0.220294	JMJD1C	1 (prog)
8.8122e-06	0.390872	0.568	0.478	0.09	FALSE	0.226015	PCF11	1 (prog)
8.38636e-09	0.552854	0.466	0.294	0.172	TRUE	0.000215093	DIO2	2 (imOb)
9.27109e-06	0.425631	0.682	0.616	0.066	FALSE	0.237785	CYTOR	1 (prog)
9.76707e-06	0.311057	0.799	0.696	0.103	FALSE	0.250506	RDX	1 (prog)
1.03343e-05	-0.34208	0.964	0.974	-0.01	FALSE	0.265055	CALM2	1 (prog)
1.09184e-05	-0.2686	0.156	0.286	-0.13	FALSE	0.280034	DAPK2	1 (prog)
1.13488e-05	0.282836	0.286	0.18	0.106	FALSE	0.291074	OAF	1 (prog)
1.17797e-05	0.320485	0.763	0.669	0.094	FALSE	0.302125	IER2	1 (prog)
1.24004e-05	-0.316668	0.831	0.885	-0.054	FALSE	0.318046	RPS27L	1 (prog)
1.30927e-05	0.280021	0.565	0.474	0.091	FALSE	0.335801	STAT2	1 (prog)
1.34311e-05	0.287014	0.63	0.564	0.066	FALSE	0.34448	MRPL32	1 (prog)
1.34953e-05	0.260207	0.26	0.156	0.104	FALSE	0.346127	AC016831.1	1 (prog)
1.40097e-05	0.260465	0.623	0.508	0.115	FALSE	0.35932	CD302	1 (prog)
1.55946e-05	0.260285	0.614	0.517	0.097	FALSE	0.399971	C5orf24	1 (prog)
1.56196e-05	-0.260861	0.347	0.49	-0.143	FALSE	0.400612	BAG5	1 (prog)
1.5704e-05	-0.253992	0.747	0.805	-0.058	FALSE	0.402776	MZT2B	1 (prog)
1.59743e-05	-0.322535	0.403	0.525	-0.122	FALSE	0.409708	IGSF3	1 (prog)
1.66339e-05	0.261975	0.779	0.67	0.109	FALSE	0.426625	TMEM98	1 (prog)
1.71076e-05	0.348583	0.412	0.312	0.1	FALSE	0.438776	MAP3K20	1 (prog)
1.71094e-05	0.314727	0.74	0.688	0.052	FALSE	0.438823	MED13L	1 (prog)
1.75371e-05	0.288969	0.568	0.469	0.099	FALSE	0.449792	PARP14	1 (prog)
1.76498e-05	0.292486	0.721	0.678	0.043	FALSE	0.452681	REXO2	1 (prog)
1.79016e-05	0.267686	0.841	0.831	0.01	FALSE	0.45914	TLN1	1 (prog)
1.88787e-05	0.343485	0.643	0.564	0.079	FALSE	0.4842	PHC2	1 (prog)
1.90129e-05	0.289207	0.351	0.23	0.121	FALSE	0.487642	RORB	1 (prog)
1.94725e-05	0.294935	0.653	0.578	0.075	FALSE	0.499431	GNG11	1 (prog)
1.95749e-05	0.395552	0.474	0.369	0.105	FALSE	0.502057	PID1	1 (prog)
1.96602e-05	-0.375174	0.87	0.9	-0.03	FALSE	0.504244	PIK3R1	1 (prog)
2.04082e-05	-0.25563	0.662	0.735	-0.073	FALSE	0.523429	NME4	1 (prog)
2.17621e-05	0.251221	0.334	0.227	0.107	FALSE	0.558155	TGIF1	1 (prog)
2.18618e-05	-0.257359	0.756	0.805	-0.049	FALSE	0.560711	NSA2	1 (prog)
2.29883e-05	-0.252967	0.812	0.849	-0.037	FALSE	0.589605	ATP5MD	1 (prog)
2.35213e-05	-0.288375	0.672	0.796	-0.124	FALSE	0.603274	UNC5B	1 (prog)
2.36015e-05	0.39766	0.617	0.546	0.071	FALSE	0.605332	ARIH1	1 (prog)
2.38034e-05	0.286867	0.604	0.498	0.106	FALSE	0.610509	TGFB1I1	1 (prog)
2.59037e-05	-0.256359	0.987	0.976	0.011	FALSE	0.664379	RPL21	1 (prog)
2.59626e-05	0.255919	0.753	0.7	0.053	FALSE	0.665888	SELENOK	1 (prog)
2.65612e-05	-0.27384	0.838	0.87	-0.032	FALSE	0.681241	RPL36A	1 (prog)
2.70624e-05	0.262271	0.539	0.436	0.103	FALSE	0.694097	PDE4D	1 (prog)
2.77399e-05	-0.299372	0.179	0.292	-0.113	FALSE	0.711472	KIF21A	1 (prog)
2.79156e-05	0.252826	0.646	0.558	0.088	FALSE	0.71598	ATN1	1 (prog)
2.829e-05	0.290712	0.763	0.67	0.093	FALSE	0.725582	PTPN13	1 (prog)
2.84027e-05	-0.254123	0.169	0.287	-0.118	FALSE	0.728472	PLP2	1 (prog)
3.00683e-05	-0.277919	0.756	0.841	-0.085	FALSE	0.771191	SEC61G	1 (prog)
3.19083e-05	0.296959	0.711	0.644	0.067	FALSE	0.818384	MARCKSL1	1 (prog)
3.32875e-05	0.360295	0.649	0.599	0.05	FALSE	0.853759	ELL2	1 (prog)
3.69436e-05	-0.400673	0.276	0.402	-0.126	FALSE	0.94753	FAP	1 (prog)
3.10449e-08	0.716025	0.157	0.053	0.104	TRUE	0.000796238	AC108134.2	2 (imOb)
3.72811e-05	0.339868	0.623	0.525	0.098	FALSE	0.956185	METTL7A	1 (prog)
3.89591e-05	0.376801	0.666	0.599	0.067	FALSE	0.999223	FHL1	1 (prog)
3.95856e-05	-0.256694	0.987	0.989	-0.002	FALSE	1	RPL10	1 (prog)
4.1773e-05	0.334518	0.494	0.393	0.101	FALSE	1	TBX15	1 (prog)
4.17952e-05	-0.280863	0.607	0.767	-0.16	FALSE	1	COLEC12	1 (prog)
4.27753e-05	0.283224	0.594	0.487	0.107	FALSE	1	SAMHD1	1 (prog)
4.28684e-05	-0.293244	0.552	0.678	-0.126	FALSE	1	CRYAB	1 (prog)
4.56662e-05	-0.296489	0.075	0.166	-0.091	FALSE	1	WNT16	1 (prog)
4.5829e-05	0.382273	0.263	0.154	0.109	FALSE	1	CARMN	1 (prog)
4.76954e-05	0.425977	0.867	0.817	0.05	FALSE	1	HERPUD1	1 (prog)
5.04278e-05	0.260638	0.701	0.632	0.069	FALSE	1	ADH5	1 (prog)
5.18467e-05	0.298177	0.617	0.534	0.083	FALSE	1	SMAD7	1 (prog)
5.36527e-05	0.299151	0.256	0.156	0.1	FALSE	1	APOC1	1 (prog)
5.42791e-05	0.366624	0.594	0.52	0.074	FALSE	1	CFLAR	1 (prog)
5.64719e-05	-0.292239	0.867	0.897	-0.03	FALSE	1	EEF1B2	1 (prog)
5.66615e-05	0.274373	0.844	0.8	0.044	FALSE	1	JAK1	1 (prog)
5.67536e-05	-0.502089	0.5	0.623	-0.123	FALSE	1	FGFR3	1 (prog)
5.74378e-05	0.253306	0.526	0.416	0.11	FALSE	1	GLI3	1 (prog)
6.03801e-05	0.268165	0.506	0.407	0.099	FALSE	1	ERF	1 (prog)
6.15509e-05	0.343	0.588	0.517	0.071	FALSE	1	FZD8	1 (prog)
6.40109e-05	-0.283125	0.549	0.655	-0.106	FALSE	1	PSIP1	1 (prog)
6.40776e-05	0.251774	0.451	0.352	0.099	FALSE	1	RRAS	1 (prog)
6.48535e-05	0.46514	0.347	0.244	0.103	FALSE	1	PHLDA1	1 (prog)
6.49526e-05	0.253074	0.899	0.9	-0.001	FALSE	1	HNRNPU	1 (prog)
6.71122e-05	0.269895	0.88	0.888	-0.008	FALSE	1	DDX24	1 (prog)
6.80965e-05	-0.280132	0.214	0.333	-0.119	FALSE	1	NPNT	1 (prog)
7.90074e-05	0.253769	0.377	0.244	0.133	FALSE	1	MEG3	1 (prog)
8.13568e-05	0.269691	0.753	0.682	0.071	FALSE	1	TNFRSF1A	1 (prog)
9.27491e-05	0.299394	0.221	0.13	0.091	FALSE	1	AKR1C2	1 (prog)
9.38733e-05	-0.318506	0.89	0.939	-0.049	FALSE	1	AHNAK	1 (prog)
9.82138e-05	0.250323	0.24	0.148	0.092	FALSE	1	IL18R1	1 (prog)
0.000100435	0.383585	0.205	0.115	0.09	FALSE	1	MT1A	1 (prog)
0.000100616	-0.255395	0.607	0.753	-0.146	FALSE	1	MAFB	1 (prog)
0.000102573	-0.332594	0.422	0.549	-0.127	FALSE	1	ATP1B1	1 (prog)
0.000106698	0.277308	0.513	0.411	0.102	FALSE	1	DLG5	1 (prog)
0.000106988	0.281089	0.571	0.467	0.104	FALSE	1	SEPT4	1 (prog)
0.000108202	-0.291416	0.925	0.921	0.004	FALSE	1	RPS10	1 (prog)
0.000110467	0.256138	0.594	0.508	0.086	FALSE	1	TMOD3	1 (prog)
0.000120557	-0.283332	0.347	0.478	-0.131	FALSE	1	CKLF	1 (prog)
0.000125494	0.27244	0.461	0.368	0.093	FALSE	1	HAAO	1 (prog)
0.000133317	0.311776	0.873	0.858	0.015	FALSE	1	SLC38A2	1 (prog)
0.000141232	-0.278512	0.445	0.567	-0.122	FALSE	1	TGFBR1	1 (prog)
0.000141598	0.270143	0.568	0.483	0.085	FALSE	1	ARID1A	1 (prog)
0.000144711	-0.294853	0.377	0.487	-0.11	FALSE	1	SDC1	1 (prog)
0.000147178	0.274319	0.526	0.442	0.084	FALSE	1	IRAK3	1 (prog)
0.000150007	0.25252	0.471	0.357	0.114	FALSE	1	ZDHHC14	1 (prog)
0.000151396	-0.286526	0.841	0.89	-0.049	FALSE	1	GALNT1	1 (prog)
0.000156504	-0.295969	0.539	0.625	-0.086	FALSE	1	HIST1H4C	1 (prog)
0.000158681	0.293499	0.838	0.815	0.023	FALSE	1	SPATS2L	1 (prog)
0.000161577	-0.652187	0.86	0.849	0.011	FALSE	1	AEBP1	1 (prog)
0.000169449	-0.401707	0.143	0.234	-0.091	FALSE	1	COL8A2	1 (prog)
0.000172761	0.403721	0.886	0.891	-0.005	FALSE	1	ZFAND5	1 (prog)
0.000181943	0.251044	0.604	0.523	0.081	FALSE	1	UBTF	1 (prog)
0.000191256	-0.256177	0.795	0.831	-0.036	FALSE	1	ZFAS1	1 (prog)
0.000195186	-0.327813	0.685	0.761	-0.076	FALSE	1	MT-ND4L	1 (prog)
0.000202043	0.253865	0.795	0.705	0.09	FALSE	1	CYBRD1	1 (prog)
0.000203461	0.285869	0.539	0.469	0.07	FALSE	1	COX11	1 (prog)
0.000214545	-0.310908	0.643	0.696	-0.053	FALSE	1	DKK3	1 (prog)
0.000221475	-0.334726	0.218	0.333	-0.115	FALSE	1	TGFBI	1 (prog)
0.000222676	0.330975	0.539	0.463	0.076	FALSE	1	SIX1	1 (prog)
0.000222788	0.304008	0.497	0.41	0.087	FALSE	1	JDP2	1 (prog)
0.000227236	0.275481	0.601	0.528	0.073	FALSE	1	METRN	1 (prog)
0.000230735	0.3342	0.331	0.234	0.097	FALSE	1	SDC3	1 (prog)
0.000234165	-1.03817	0.903	0.909	-0.006	FALSE	1	TIMP1	1 (prog)
0.000242406	-0.339954	0.724	0.818	-0.094	FALSE	1	ATP1A1	1 (prog)
[truncated: 4,206 more rows]
